# Supplementary material for: Long Non-coding RNAs Gabarapl2 and Chrnb2 Positively Regulate Inflammatory Signaling in a Mouse Model of Dry Eye
Source: Front Med (Lausanne). 2021 Dec 10;8:808940. doi: 10.3389/fmed.2021.808940 (PMC8703135; doi:10.3389/fmed.2021.808940)
Supplement: Supplementary file 2 [file Table_2.xls]

transcript_id	CPC	CNCI	PFAM
TCONS_00000019	noncoding	coding	coding
TCONS_00000030	coding	coding	coding
TCONS_00000040	coding	coding	coding
TCONS_00000060	coding	coding	coding
TCONS_00000062	coding	coding	coding
TCONS_00000063	coding	coding	coding
TCONS_00000064	coding	coding	coding
TCONS_00000067	coding	coding	coding
TCONS_00000069	coding	coding	coding
TCONS_00000082	coding	coding	coding
TCONS_00000083	coding	coding	coding
TCONS_00000084	coding	coding	coding
TCONS_00000085	coding	coding	coding
TCONS_00000086	coding	coding	coding
TCONS_00000087	coding	coding	coding
TCONS_00000088	coding	coding	coding
TCONS_00000089	coding	coding	coding
TCONS_00000090	coding	coding	coding
TCONS_00000094	coding	coding	coding
TCONS_00000095	coding	coding	coding
TCONS_00000096	coding	coding	coding
TCONS_00000107	coding	coding	coding
TCONS_00000108	coding	coding	coding
TCONS_00000109	coding	coding	coding
TCONS_00000113	noncoding	coding	coding
TCONS_00000132	coding	coding	coding
TCONS_00000147	noncoding	noncoding	noncoding
TCONS_00000149	noncoding	coding	noncoding
TCONS_00000162	coding	coding	coding
TCONS_00000179	noncoding	noncoding	noncoding
TCONS_00000180	coding	coding	noncoding
TCONS_00000181	coding	coding	noncoding
TCONS_00000182	coding	coding	coding
TCONS_00000195	noncoding	coding	noncoding
TCONS_00000196	noncoding	coding	noncoding
TCONS_00000198	coding	coding	coding
TCONS_00000199	coding	coding	coding
TCONS_00000200	coding	coding	coding
TCONS_00000202	coding	coding	noncoding
TCONS_00000203	noncoding	coding	noncoding
TCONS_00000206	coding	coding	noncoding
TCONS_00000207	coding	coding	noncoding
TCONS_00000208	coding	coding	noncoding
TCONS_00000211	coding	coding	noncoding
TCONS_00000215	noncoding	coding	noncoding
TCONS_00000228	coding	coding	coding
TCONS_00000229	coding	coding	coding
TCONS_00000234	coding	coding	coding
TCONS_00000235	coding	coding	coding
TCONS_00000237	coding	coding	coding
TCONS_00000243	noncoding	noncoding	noncoding
TCONS_00000244	coding	coding	noncoding
TCONS_00000245	coding	coding	coding
TCONS_00000247	coding	coding	coding
TCONS_00000248	coding	coding	noncoding
TCONS_00000257	coding	coding	noncoding
TCONS_00000265	coding	coding	coding
TCONS_00000266	coding	coding	coding
TCONS_00000267	coding	coding	coding
TCONS_00000275	coding	coding	coding
TCONS_00000281	coding	coding	noncoding
TCONS_00000284	coding	noncoding	noncoding
TCONS_00000306	coding	coding	coding
TCONS_00000308	coding	coding	coding
TCONS_00000309	coding	coding	coding
TCONS_00000310	coding	coding	coding
TCONS_00000317	coding	coding	coding
TCONS_00000318	coding	coding	coding
TCONS_00000320	coding	noncoding	noncoding
TCONS_00000335	noncoding	noncoding	coding
TCONS_00000343	noncoding	noncoding	noncoding
TCONS_00000361	coding	coding	coding
TCONS_00000371	coding	coding	coding
TCONS_00000372	coding	coding	coding
TCONS_00000385	noncoding	noncoding	noncoding
TCONS_00000398	coding	coding	coding
TCONS_00000464	noncoding	coding	coding
TCONS_00000468	noncoding	noncoding	noncoding
TCONS_00000482	coding	coding	coding
TCONS_00000486	coding	coding	coding
TCONS_00000514	noncoding	coding	coding
TCONS_00000528	coding	coding	coding
TCONS_00000562	coding	coding	coding
TCONS_00000567	coding	coding	coding
TCONS_00000572	noncoding	noncoding	noncoding
TCONS_00000577	coding	coding	coding
TCONS_00000588	coding	coding	coding
TCONS_00000591	coding	coding	coding
TCONS_00000592	coding	coding	coding
TCONS_00000593	coding	coding	coding
TCONS_00000595	coding	coding	coding
TCONS_00000597	coding	coding	noncoding
TCONS_00000598	coding	coding	coding
TCONS_00000600	coding	coding	coding
TCONS_00000601	coding	coding	coding
TCONS_00000604	noncoding	coding	coding
TCONS_00000605	noncoding	noncoding	coding
TCONS_00000609	noncoding	coding	noncoding
TCONS_00000610	coding	coding	coding
TCONS_00000618	noncoding	noncoding	noncoding
TCONS_00000620	coding	coding	coding
TCONS_00000621	coding	coding	coding
TCONS_00000630	noncoding	noncoding	coding
TCONS_00000633	coding	coding	coding
TCONS_00000646	coding	coding	coding
TCONS_00000669	coding	coding	coding
TCONS_00000681	coding	coding	coding
TCONS_00000691	coding	coding	coding
TCONS_00000704	coding	coding	coding
TCONS_00000705	coding	coding	coding
TCONS_00000719	noncoding	coding	coding
TCONS_00000720	noncoding	noncoding	coding
TCONS_00000731	coding	coding	coding
TCONS_00000741	coding	coding	coding
TCONS_00000751	coding	coding	coding
TCONS_00000759	coding	coding	coding
TCONS_00000760	coding	coding	coding
TCONS_00000761	coding	coding	coding
TCONS_00000762	coding	coding	coding
TCONS_00000763	coding	coding	coding
TCONS_00000764	coding	coding	coding
TCONS_00000777	coding	coding	coding
TCONS_00000778	coding	coding	coding
TCONS_00000779	coding	coding	coding
TCONS_00000780	coding	coding	coding
TCONS_00000781	coding	coding	coding
TCONS_00000782	coding	coding	coding
TCONS_00000788	noncoding	noncoding	coding
TCONS_00000789	coding	coding	noncoding
TCONS_00000790	coding	coding	noncoding
TCONS_00000792	noncoding	coding	noncoding
TCONS_00000796	coding	coding	coding
TCONS_00000800	noncoding	coding	coding
TCONS_00000813	coding	coding	coding
TCONS_00000814	coding	coding	coding
TCONS_00000815	coding	coding	coding
TCONS_00000817	coding	coding	coding
TCONS_00000819	coding	coding	coding
TCONS_00000826	noncoding	noncoding	noncoding
TCONS_00000827	coding	noncoding	noncoding
TCONS_00000829	noncoding	noncoding	noncoding
TCONS_00000833	noncoding	noncoding	noncoding
TCONS_00000842	coding	coding	coding
TCONS_00000847	noncoding	noncoding	noncoding
TCONS_00000848	coding	coding	coding
TCONS_00000849	coding	coding	coding
TCONS_00000852	coding	coding	coding
TCONS_00000867	coding	coding	noncoding
TCONS_00000868	coding	coding	coding
TCONS_00000874	coding	coding	coding
TCONS_00000875	coding	coding	coding
TCONS_00000876	coding	coding	coding
TCONS_00000877	coding	coding	coding
TCONS_00000878	coding	coding	coding
TCONS_00000879	coding	coding	coding
TCONS_00000880	coding	coding	coding
TCONS_00000881	coding	coding	coding
TCONS_00000882	coding	coding	coding
TCONS_00000883	coding	coding	coding
TCONS_00000894	coding	coding	coding
TCONS_00000904	coding	coding	coding
TCONS_00000911	coding	coding	coding
TCONS_00000912	coding	coding	coding
TCONS_00000915	noncoding	coding	coding
TCONS_00000917	coding	coding	coding
TCONS_00000918	coding	coding	coding
TCONS_00000927	coding	coding	coding
TCONS_00000932	coding	coding	coding
TCONS_00000933	coding	coding	coding
TCONS_00000934	coding	coding	coding
TCONS_00000948	coding	coding	coding
TCONS_00000960	noncoding	noncoding	noncoding
TCONS_00000966	noncoding	noncoding	noncoding
TCONS_00000976	coding	noncoding	noncoding
TCONS_00000978	coding	coding	coding
TCONS_00000982	coding	coding	coding
TCONS_00000983	coding	coding	coding
TCONS_00000996	coding	coding	noncoding
TCONS_00001029	coding	coding	coding
TCONS_00001030	coding	coding	coding
TCONS_00001031	coding	coding	coding
TCONS_00001032	coding	coding	coding
TCONS_00001040	coding	coding	coding
TCONS_00001045	coding	coding	coding
TCONS_00001046	coding	coding	coding
TCONS_00001047	coding	coding	coding
TCONS_00001048	coding	coding	coding
TCONS_00001054	coding	coding	coding
TCONS_00001055	coding	coding	coding
TCONS_00001093	coding	coding	coding
TCONS_00001107	coding	coding	coding
TCONS_00001110	coding	coding	coding
TCONS_00001111	coding	coding	coding
TCONS_00001112	coding	coding	coding
TCONS_00001113	coding	coding	coding
TCONS_00001114	coding	coding	coding
TCONS_00001115	coding	coding	coding
TCONS_00001127	noncoding	noncoding	noncoding
TCONS_00001128	coding	coding	coding
TCONS_00001141	coding	coding	coding
TCONS_00001143	coding	coding	coding
TCONS_00001179	coding	coding	coding
TCONS_00001180	coding	coding	coding
TCONS_00001189	noncoding	noncoding	noncoding
TCONS_00001200	coding	coding	coding
TCONS_00001210	coding	coding	coding
TCONS_00001221	noncoding	noncoding	noncoding
TCONS_00001246	coding	coding	coding
TCONS_00001247	coding	coding	coding
TCONS_00001248	coding	noncoding	coding
TCONS_00001254	coding	coding	coding
TCONS_00001272	coding	coding	coding
TCONS_00001281	coding	coding	coding
TCONS_00001282	coding	coding	coding
TCONS_00001295	coding	coding	noncoding
TCONS_00001328	noncoding	coding	coding
TCONS_00001351	coding	noncoding	coding
TCONS_00001362	coding	coding	coding
TCONS_00001393	noncoding	noncoding	noncoding
TCONS_00001401	noncoding	noncoding	noncoding
TCONS_00001412	noncoding	coding	coding
TCONS_00001417	coding	coding	coding
TCONS_00001418	coding	coding	coding
TCONS_00001420	coding	coding	coding
TCONS_00001421	coding	coding	coding
TCONS_00001422	coding	coding	coding
TCONS_00001425	coding	coding	coding
TCONS_00001426	coding	coding	coding
TCONS_00001438	noncoding	noncoding	noncoding
TCONS_00001441	coding	coding	noncoding
TCONS_00001444	coding	coding	coding
TCONS_00001448	coding	coding	coding
TCONS_00001456	noncoding	noncoding	coding
TCONS_00001473	coding	coding	coding
TCONS_00001488	noncoding	noncoding	noncoding
TCONS_00001489	noncoding	noncoding	noncoding
TCONS_00001490	noncoding	noncoding	noncoding
TCONS_00001503	coding	coding	coding
TCONS_00001504	coding	coding	coding
TCONS_00001506	coding	coding	coding
TCONS_00001507	coding	coding	coding
TCONS_00001508	coding	coding	coding
TCONS_00001520	coding	coding	coding
TCONS_00001526	noncoding	noncoding	noncoding
TCONS_00001535	coding	noncoding	coding
TCONS_00001547	coding	coding	coding
TCONS_00001552	coding	coding	coding
TCONS_00001560	coding	coding	coding
TCONS_00001563	coding	coding	coding
TCONS_00001564	coding	coding	coding
TCONS_00001585	noncoding	coding	coding
TCONS_00001586	noncoding	coding	coding
TCONS_00001587	coding	coding	coding
TCONS_00001588	coding	coding	coding
TCONS_00001589	coding	coding	coding
TCONS_00001590	coding	coding	coding
TCONS_00001597	coding	coding	coding
TCONS_00001608	coding	coding	coding
TCONS_00001611	coding	coding	coding
TCONS_00001621	coding	coding	coding
TCONS_00001627	coding	coding	coding
TCONS_00001628	coding	coding	coding
TCONS_00001629	coding	coding	coding
TCONS_00001633	coding	coding	coding
TCONS_00001639	coding	coding	noncoding
TCONS_00001642	noncoding	noncoding	noncoding
TCONS_00001643	coding	noncoding	coding
TCONS_00001644	coding	coding	noncoding
TCONS_00001645	coding	coding	coding
TCONS_00001646	coding	coding	coding
TCONS_00001647	coding	coding	coding
TCONS_00001648	coding	coding	coding
TCONS_00001659	coding	coding	noncoding
TCONS_00001664	coding	coding	coding
TCONS_00001673	noncoding	coding	coding
TCONS_00001678	noncoding	noncoding	noncoding
TCONS_00001691	coding	coding	coding
TCONS_00001692	coding	coding	coding
TCONS_00001708	coding	coding	coding
TCONS_00001737	noncoding	noncoding	noncoding
TCONS_00001738	noncoding	noncoding	noncoding
TCONS_00001740	noncoding	noncoding	noncoding
TCONS_00001741	noncoding	noncoding	noncoding
TCONS_00001744	noncoding	noncoding	noncoding
TCONS_00001745	noncoding	noncoding	noncoding
TCONS_00001752	noncoding	coding	coding
TCONS_00001769	coding	coding	coding
TCONS_00001776	coding	coding	coding
TCONS_00001777	coding	coding	coding
TCONS_00001778	coding	coding	coding
TCONS_00001779	coding	coding	coding
TCONS_00001780	coding	coding	coding
TCONS_00001781	coding	coding	coding
TCONS_00001782	coding	coding	coding
TCONS_00001783	coding	coding	coding
TCONS_00001802	noncoding	noncoding	noncoding
TCONS_00001811	noncoding	coding	coding
TCONS_00001823	noncoding	noncoding	noncoding
TCONS_00001827	coding	coding	coding
TCONS_00001831	coding	noncoding	noncoding
TCONS_00001832	coding	noncoding	noncoding
TCONS_00001841	noncoding	noncoding	noncoding
TCONS_00001874	coding	coding	coding
TCONS_00001875	coding	coding	coding
TCONS_00001876	coding	coding	coding
TCONS_00001877	coding	coding	coding
TCONS_00001878	coding	coding	coding
TCONS_00001880	coding	coding	coding
TCONS_00001890	coding	coding	coding
TCONS_00001901	coding	coding	coding
TCONS_00001902	coding	coding	coding
TCONS_00001903	coding	coding	coding
TCONS_00001933	coding	coding	coding
TCONS_00001934	coding	coding	coding
TCONS_00001935	coding	coding	coding
TCONS_00001941	coding	coding	coding
TCONS_00001942	noncoding	coding	coding
TCONS_00001943	coding	coding	coding
TCONS_00001944	coding	coding	coding
TCONS_00001946	noncoding	noncoding	noncoding
TCONS_00001947	noncoding	coding	noncoding
TCONS_00001951	noncoding	noncoding	noncoding
TCONS_00001960	coding	coding	coding
TCONS_00001961	coding	coding	coding
TCONS_00001976	noncoding	noncoding	noncoding
TCONS_00002005	noncoding	noncoding	noncoding
TCONS_00002006	noncoding	coding	noncoding
TCONS_00002007	noncoding	coding	noncoding
TCONS_00002034	coding	coding	noncoding
TCONS_00002035	coding	coding	noncoding
TCONS_00002051	noncoding	coding	noncoding
TCONS_00002085	coding	noncoding	noncoding
TCONS_00002098	coding	coding	coding
TCONS_00002100	coding	coding	coding
TCONS_00002107	noncoding	coding	coding
TCONS_00002126	noncoding	noncoding	noncoding
TCONS_00002130	noncoding	noncoding	noncoding
TCONS_00002151	coding	coding	coding
TCONS_00002159	coding	coding	noncoding
TCONS_00002161	noncoding	coding	noncoding
TCONS_00002162	noncoding	coding	noncoding
TCONS_00002186	coding	coding	coding
TCONS_00002189	noncoding	noncoding	noncoding
TCONS_00002190	noncoding	coding	coding
TCONS_00002195	noncoding	noncoding	noncoding
TCONS_00002202	coding	coding	coding
TCONS_00002203	coding	noncoding	coding
TCONS_00002218	coding	coding	coding
TCONS_00002219	coding	coding	coding
TCONS_00002220	coding	coding	coding
TCONS_00002226	coding	coding	coding
TCONS_00002227	coding	coding	coding
TCONS_00002228	coding	coding	coding
TCONS_00002229	coding	coding	coding
TCONS_00002239	coding	coding	coding
TCONS_00002244	coding	coding	coding
TCONS_00002245	coding	coding	coding
TCONS_00002246	coding	coding	coding
TCONS_00002264	coding	coding	coding
TCONS_00002267	coding	coding	coding
TCONS_00002285	coding	coding	coding
TCONS_00002286	coding	coding	coding
TCONS_00002299	coding	coding	coding
TCONS_00002300	coding	coding	coding
TCONS_00002301	coding	coding	coding
TCONS_00002302	coding	coding	coding
TCONS_00002312	noncoding	noncoding	noncoding
TCONS_00002313	noncoding	noncoding	noncoding
TCONS_00002314	noncoding	coding	noncoding
TCONS_00002315	coding	coding	coding
TCONS_00002316	coding	coding	coding
TCONS_00002317	coding	coding	coding
TCONS_00002322	noncoding	noncoding	noncoding
TCONS_00002323	coding	coding	coding
TCONS_00002324	coding	coding	coding
TCONS_00002325	coding	coding	coding
TCONS_00002326	coding	coding	coding
TCONS_00002327	coding	coding	coding
TCONS_00002330	coding	coding	coding
TCONS_00002331	coding	coding	coding
TCONS_00002333	coding	coding	coding
TCONS_00002343	coding	coding	coding
TCONS_00002362	coding	coding	coding
TCONS_00002364	coding	coding	coding
TCONS_00002368	coding	coding	coding
TCONS_00002376	coding	coding	coding
TCONS_00002383	coding	coding	coding
TCONS_00002384	coding	coding	coding
TCONS_00002385	coding	coding	coding
TCONS_00002386	coding	coding	coding
TCONS_00002387	coding	coding	coding
TCONS_00002390	coding	coding	coding
TCONS_00002391	coding	coding	coding
TCONS_00002393	coding	coding	coding
TCONS_00002394	coding	coding	coding
TCONS_00002404	coding	coding	coding
TCONS_00002405	coding	coding	coding
TCONS_00002406	coding	coding	coding
TCONS_00002419	coding	coding	noncoding
TCONS_00002423	coding	coding	coding
TCONS_00002424	coding	coding	coding
TCONS_00002425	coding	coding	coding
TCONS_00002428	coding	coding	coding
TCONS_00002430	coding	coding	coding
TCONS_00002435	coding	coding	coding
TCONS_00002436	coding	coding	coding
TCONS_00002452	noncoding	coding	noncoding
TCONS_00002453	noncoding	coding	coding
TCONS_00002454	coding	noncoding	coding
TCONS_00002455	noncoding	coding	coding
TCONS_00002456	noncoding	noncoding	coding
TCONS_00002458	noncoding	noncoding	noncoding
TCONS_00002459	noncoding	noncoding	noncoding
TCONS_00002479	noncoding	coding	noncoding
TCONS_00002482	coding	coding	coding
TCONS_00002483	coding	coding	coding
TCONS_00002488	coding	coding	coding
TCONS_00002497	coding	coding	coding
TCONS_00002551	noncoding	noncoding	noncoding
TCONS_00002564	coding	coding	coding
TCONS_00002565	coding	coding	coding
TCONS_00002587	coding	coding	coding
TCONS_00002588	coding	coding	coding
TCONS_00002589	coding	coding	coding
TCONS_00002590	coding	coding	coding
TCONS_00002597	noncoding	coding	coding
TCONS_00002598	noncoding	coding	coding
TCONS_00002622	coding	noncoding	noncoding
TCONS_00002632	noncoding	noncoding	noncoding
TCONS_00002654	noncoding	coding	coding
TCONS_00002655	noncoding	noncoding	coding
TCONS_00002661	noncoding	noncoding	coding
TCONS_00002666	noncoding	noncoding	coding
TCONS_00002681	coding	coding	coding
TCONS_00002683	coding	coding	coding
TCONS_00002684	coding	coding	coding
TCONS_00002692	coding	coding	coding
TCONS_00002693	coding	coding	coding
TCONS_00002694	coding	coding	coding
TCONS_00002707	coding	coding	coding
TCONS_00002712	coding	coding	coding
TCONS_00002715	noncoding	noncoding	noncoding
TCONS_00002719	noncoding	noncoding	coding
TCONS_00002739	noncoding	noncoding	noncoding
TCONS_00002741	noncoding	noncoding	noncoding
TCONS_00002745	coding	noncoding	noncoding
TCONS_00002747	coding	noncoding	noncoding
TCONS_00002760	coding	coding	coding
TCONS_00002761	coding	coding	coding
TCONS_00002762	coding	coding	coding
TCONS_00002763	coding	coding	coding
TCONS_00002764	coding	coding	coding
TCONS_00002765	coding	coding	coding
TCONS_00002766	coding	coding	coding
TCONS_00002767	coding	coding	coding
TCONS_00002774	coding	coding	coding
TCONS_00002776	coding	coding	coding
TCONS_00002793	noncoding	noncoding	noncoding
TCONS_00002795	noncoding	noncoding	noncoding
TCONS_00002809	coding	coding	coding
TCONS_00002810	noncoding	coding	coding
TCONS_00002811	noncoding	coding	coding
TCONS_00002812	coding	coding	coding
TCONS_00002823	noncoding	noncoding	noncoding
TCONS_00002825	coding	coding	coding
TCONS_00002826	coding	coding	coding
TCONS_00002827	coding	coding	coding
TCONS_00002831	coding	coding	coding
TCONS_00002844	coding	coding	coding
TCONS_00002845	coding	coding	coding
TCONS_00002846	coding	coding	coding
TCONS_00002862	coding	coding	coding
TCONS_00002881	coding	coding	coding
TCONS_00002905	noncoding	coding	coding
TCONS_00002912	coding	coding	coding
TCONS_00002916	noncoding	noncoding	coding
TCONS_00002917	coding	coding	coding
TCONS_00002918	noncoding	coding	coding
TCONS_00002922	coding	coding	coding
TCONS_00002923	coding	noncoding	noncoding
TCONS_00002938	coding	coding	coding
TCONS_00002949	noncoding	coding	noncoding
TCONS_00002952	coding	coding	coding
TCONS_00002953	coding	coding	coding
TCONS_00002970	coding	coding	coding
TCONS_00002974	coding	coding	noncoding
TCONS_00002975	noncoding	noncoding	noncoding
TCONS_00002979	coding	coding	coding
TCONS_00002980	coding	coding	coding
TCONS_00002985	coding	coding	coding
TCONS_00002986	coding	coding	coding
TCONS_00003001	coding	coding	coding
TCONS_00003010	coding	coding	coding
TCONS_00003011	coding	coding	coding
TCONS_00003025	coding	coding	coding
TCONS_00003053	coding	coding	coding
TCONS_00003056	noncoding	noncoding	noncoding
TCONS_00003058	coding	coding	coding
TCONS_00003061	noncoding	coding	noncoding
TCONS_00003068	coding	coding	coding
TCONS_00003069	coding	coding	coding
TCONS_00003070	coding	coding	coding
TCONS_00003073	coding	coding	coding
TCONS_00003110	noncoding	noncoding	coding
TCONS_00003111	coding	coding	coding
TCONS_00003116	noncoding	noncoding	coding
TCONS_00003129	noncoding	coding	noncoding
TCONS_00003130	coding	noncoding	coding
TCONS_00003139	coding	coding	coding
TCONS_00003140	coding	coding	coding
TCONS_00003155	coding	coding	coding
TCONS_00003157	coding	coding	coding
TCONS_00003165	coding	noncoding	coding
TCONS_00003170	coding	coding	coding
TCONS_00003171	noncoding	coding	coding
TCONS_00003176	coding	coding	coding
TCONS_00003177	coding	coding	coding
TCONS_00003178	coding	coding	coding
TCONS_00003187	noncoding	coding	noncoding
TCONS_00003188	coding	coding	coding
TCONS_00003189	coding	coding	coding
TCONS_00003193	coding	coding	coding
TCONS_00003194	noncoding	coding	coding
TCONS_00003202	noncoding	coding	coding
TCONS_00003205	coding	coding	coding
TCONS_00003224	noncoding	noncoding	noncoding
TCONS_00003225	noncoding	noncoding	noncoding
TCONS_00003252	coding	coding	coding
TCONS_00003255	coding	coding	coding
TCONS_00003256	coding	coding	coding
TCONS_00003257	coding	coding	coding
TCONS_00003258	coding	coding	coding
TCONS_00003259	coding	coding	coding
TCONS_00003260	coding	coding	coding
TCONS_00003268	coding	coding	coding
TCONS_00003269	coding	coding	coding
TCONS_00003270	coding	coding	coding
TCONS_00003273	noncoding	coding	coding
TCONS_00003275	noncoding	coding	coding
TCONS_00003278	coding	coding	coding
TCONS_00003285	coding	coding	coding
TCONS_00003286	coding	coding	coding
TCONS_00003290	coding	coding	coding
TCONS_00003294	coding	coding	coding
TCONS_00003296	coding	coding	coding
TCONS_00003297	coding	coding	coding
TCONS_00003298	coding	coding	coding
TCONS_00003299	coding	coding	coding
TCONS_00003300	coding	coding	coding
TCONS_00003301	coding	coding	coding
TCONS_00003302	coding	coding	coding
TCONS_00003303	coding	coding	coding
TCONS_00003304	coding	coding	coding
TCONS_00003305	coding	coding	coding
TCONS_00003306	coding	coding	coding
TCONS_00003307	coding	coding	coding
TCONS_00003308	coding	coding	coding
TCONS_00003309	coding	coding	coding
TCONS_00003310	coding	coding	coding
TCONS_00003329	coding	coding	coding
TCONS_00003332	coding	noncoding	noncoding
TCONS_00003335	coding	coding	coding
TCONS_00003336	coding	coding	coding
TCONS_00003347	coding	coding	coding
TCONS_00003348	coding	coding	coding
TCONS_00003351	coding	coding	coding
TCONS_00003358	coding	coding	coding
TCONS_00003363	coding	coding	coding
TCONS_00003365	coding	coding	coding
TCONS_00003366	coding	noncoding	coding
TCONS_00003367	coding	coding	coding
TCONS_00003371	coding	coding	coding
TCONS_00003379	coding	coding	coding
TCONS_00003380	coding	coding	coding
TCONS_00003381	noncoding	coding	coding
TCONS_00003384	coding	coding	coding
TCONS_00003387	coding	coding	coding
TCONS_00003388	coding	coding	coding
TCONS_00003389	coding	noncoding	coding
TCONS_00003390	coding	coding	coding
TCONS_00003392	coding	coding	coding
TCONS_00003402	noncoding	coding	coding
TCONS_00003403	noncoding	noncoding	noncoding
TCONS_00003406	coding	coding	coding
TCONS_00003408	coding	coding	coding
TCONS_00003424	noncoding	noncoding	noncoding
TCONS_00003433	noncoding	noncoding	noncoding
TCONS_00003442	noncoding	coding	noncoding
TCONS_00003443	coding	coding	noncoding
TCONS_00003444	coding	coding	noncoding
TCONS_00003450	coding	coding	noncoding
TCONS_00003461	coding	coding	coding
TCONS_00003462	coding	coding	coding
TCONS_00003463	coding	coding	coding
TCONS_00003465	coding	coding	coding
TCONS_00003480	coding	coding	coding
TCONS_00003482	coding	coding	coding
TCONS_00003486	coding	coding	coding
TCONS_00003521	noncoding	coding	coding
TCONS_00003522	noncoding	noncoding	coding
TCONS_00003523	noncoding	coding	coding
TCONS_00003525	noncoding	noncoding	noncoding
TCONS_00003532	noncoding	noncoding	noncoding
TCONS_00003535	coding	coding	coding
TCONS_00003537	coding	coding	coding
TCONS_00003538	coding	coding	coding
TCONS_00003539	coding	coding	coding
TCONS_00003540	coding	coding	coding
TCONS_00003541	coding	coding	coding
TCONS_00003549	noncoding	coding	coding
TCONS_00003558	coding	coding	coding
TCONS_00003564	coding	coding	coding
TCONS_00003565	coding	coding	coding
TCONS_00003566	coding	coding	coding
TCONS_00003567	coding	coding	coding
TCONS_00003568	coding	coding	coding
TCONS_00003596	coding	coding	noncoding
TCONS_00003614	noncoding	noncoding	noncoding
TCONS_00003621	coding	coding	coding
TCONS_00003642	coding	coding	coding
TCONS_00003645	coding	coding	coding
TCONS_00003653	noncoding	noncoding	coding
TCONS_00003655	noncoding	coding	coding
TCONS_00003656	coding	coding	coding
TCONS_00003664	noncoding	noncoding	coding
TCONS_00003668	noncoding	noncoding	noncoding
TCONS_00003724	noncoding	noncoding	noncoding
TCONS_00003761	coding	coding	coding
TCONS_00003762	coding	coding	coding
TCONS_00003763	coding	coding	coding
TCONS_00003764	coding	coding	coding
TCONS_00003765	coding	coding	coding
TCONS_00003766	coding	coding	coding
TCONS_00003767	coding	coding	coding
TCONS_00003768	coding	coding	coding
TCONS_00003770	coding	coding	coding
TCONS_00003771	coding	coding	coding
TCONS_00003772	coding	coding	coding
TCONS_00003786	coding	coding	coding
TCONS_00003787	coding	coding	coding
TCONS_00003790	coding	coding	coding
TCONS_00003823	coding	noncoding	noncoding
TCONS_00003832	coding	noncoding	noncoding
TCONS_00003845	noncoding	noncoding	coding
TCONS_00003846	noncoding	noncoding	coding
TCONS_00003890	coding	coding	coding
TCONS_00003891	coding	coding	coding
TCONS_00003921	coding	coding	coding
TCONS_00003922	coding	coding	coding
TCONS_00003923	coding	coding	coding
TCONS_00003929	coding	coding	coding
TCONS_00003931	coding	coding	coding
TCONS_00003934	noncoding	noncoding	noncoding
TCONS_00003935	noncoding	coding	coding
TCONS_00003937	coding	coding	coding
TCONS_00003950	noncoding	noncoding	coding
TCONS_00003953	coding	coding	coding
TCONS_00003954	coding	coding	coding
TCONS_00003955	coding	coding	coding
TCONS_00003956	coding	coding	coding
TCONS_00003957	coding	coding	coding
TCONS_00003958	coding	coding	coding
TCONS_00003959	coding	coding	coding
TCONS_00003966	coding	coding	coding
TCONS_00003967	coding	coding	coding
TCONS_00003983	coding	coding	coding
TCONS_00003984	coding	coding	coding
TCONS_00003985	coding	coding	coding
TCONS_00003995	coding	coding	coding
TCONS_00003996	coding	coding	coding
TCONS_00003997	coding	coding	coding
TCONS_00004006	coding	coding	coding
TCONS_00004007	coding	coding	coding
TCONS_00004008	coding	coding	coding
TCONS_00004009	coding	coding	coding
TCONS_00004010	coding	coding	coding
TCONS_00004011	coding	coding	coding
TCONS_00004021	coding	coding	coding
TCONS_00004022	coding	coding	coding
TCONS_00004023	coding	coding	coding
TCONS_00004024	coding	coding	coding
TCONS_00004025	coding	coding	coding
TCONS_00004030	coding	coding	coding
TCONS_00004043	noncoding	noncoding	noncoding
TCONS_00004049	coding	coding	coding
TCONS_00004054	noncoding	noncoding	noncoding
TCONS_00004064	coding	coding	coding
TCONS_00004065	coding	coding	coding
TCONS_00004067	coding	coding	coding
TCONS_00004069	coding	coding	coding
TCONS_00004078	noncoding	coding	noncoding
TCONS_00004081	coding	coding	coding
TCONS_00004082	coding	coding	noncoding
TCONS_00004083	coding	coding	coding
TCONS_00004086	coding	coding	coding
TCONS_00004088	coding	coding	coding
TCONS_00004089	noncoding	coding	noncoding
TCONS_00004090	noncoding	noncoding	noncoding
TCONS_00004111	coding	coding	coding
TCONS_00004114	coding	coding	coding
TCONS_00004115	coding	coding	coding
TCONS_00004116	noncoding	noncoding	coding
TCONS_00004133	coding	coding	coding
TCONS_00004134	noncoding	coding	coding
TCONS_00004135	coding	coding	coding
TCONS_00004137	coding	coding	coding
TCONS_00004138	coding	coding	coding
TCONS_00004139	coding	coding	coding
TCONS_00004143	coding	coding	coding
TCONS_00004147	noncoding	coding	coding
TCONS_00004164	coding	coding	coding
TCONS_00004168	coding	coding	coding
TCONS_00004169	coding	coding	noncoding
TCONS_00004171	coding	coding	coding
TCONS_00004172	coding	coding	coding
TCONS_00004201	noncoding	noncoding	noncoding
TCONS_00004205	noncoding	noncoding	coding
TCONS_00004226	noncoding	noncoding	noncoding
TCONS_00004231	coding	coding	coding
TCONS_00004232	coding	coding	coding
TCONS_00004237	noncoding	coding	noncoding
TCONS_00004241	noncoding	noncoding	noncoding
TCONS_00004245	coding	coding	coding
TCONS_00004251	coding	coding	noncoding
TCONS_00004252	coding	coding	coding
TCONS_00004253	coding	coding	coding
TCONS_00004257	noncoding	coding	noncoding
TCONS_00004272	coding	coding	coding
TCONS_00004273	coding	coding	coding
TCONS_00004292	noncoding	coding	noncoding
TCONS_00004293	coding	coding	coding
TCONS_00004294	coding	coding	coding
TCONS_00004295	coding	coding	coding
TCONS_00004296	coding	coding	coding
TCONS_00004297	coding	coding	coding
TCONS_00004298	coding	coding	coding
TCONS_00004299	coding	coding	coding
TCONS_00004301	coding	coding	coding
TCONS_00004302	coding	coding	coding
TCONS_00004303	coding	coding	coding
TCONS_00004307	coding	coding	coding
TCONS_00004308	coding	coding	coding
TCONS_00004310	coding	coding	coding
TCONS_00004311	noncoding	coding	coding
TCONS_00004313	coding	coding	coding
TCONS_00004321	coding	coding	coding
TCONS_00004322	coding	coding	coding
TCONS_00004326	noncoding	coding	coding
TCONS_00004327	coding	coding	coding
TCONS_00004348	coding	coding	coding
TCONS_00004357	coding	coding	coding
TCONS_00004378	coding	coding	coding
TCONS_00004379	coding	coding	coding
TCONS_00004382	coding	coding	coding
TCONS_00004390	coding	coding	coding
TCONS_00004404	coding	coding	coding
TCONS_00004406	coding	coding	coding
TCONS_00004412	coding	coding	coding
TCONS_00004414	coding	coding	coding
TCONS_00004420	coding	coding	coding
TCONS_00004425	coding	coding	coding
TCONS_00004434	noncoding	noncoding	coding
TCONS_00004440	coding	coding	coding
TCONS_00004441	coding	coding	coding
TCONS_00004442	coding	coding	coding
TCONS_00004445	coding	coding	coding
TCONS_00004448	noncoding	coding	coding
TCONS_00004458	coding	noncoding	noncoding
TCONS_00004459	coding	noncoding	noncoding
TCONS_00004460	coding	noncoding	noncoding
TCONS_00004461	noncoding	coding	noncoding
TCONS_00004478	noncoding	noncoding	noncoding
TCONS_00004484	coding	coding	coding
TCONS_00004495	coding	coding	coding
TCONS_00004496	coding	coding	coding
TCONS_00004497	coding	coding	coding
TCONS_00004498	coding	coding	coding
TCONS_00004499	coding	coding	coding
TCONS_00004500	coding	coding	coding
TCONS_00004501	coding	coding	coding
TCONS_00004502	coding	coding	coding
TCONS_00004512	coding	coding	coding
TCONS_00004520	coding	coding	coding
TCONS_00004526	coding	coding	coding
TCONS_00004532	coding	coding	coding
TCONS_00004533	coding	coding	coding
TCONS_00004534	coding	coding	coding
TCONS_00004535	coding	coding	coding
TCONS_00004541	noncoding	noncoding	noncoding
TCONS_00004542	coding	noncoding	noncoding
TCONS_00004548	noncoding	noncoding	noncoding
TCONS_00004552	coding	coding	coding
TCONS_00004558	coding	coding	coding
TCONS_00004576	noncoding	noncoding	noncoding
TCONS_00004578	noncoding	noncoding	noncoding
TCONS_00004592	noncoding	noncoding	noncoding
TCONS_00004593	coding	coding	noncoding
TCONS_00004618	noncoding	noncoding	noncoding
TCONS_00004623	coding	coding	coding
TCONS_00004624	coding	coding	coding
TCONS_00004625	coding	coding	coding
TCONS_00004626	coding	coding	coding
TCONS_00004628	coding	coding	coding
TCONS_00004650	coding	coding	coding
TCONS_00004651	coding	coding	coding
TCONS_00004653	coding	coding	coding
TCONS_00004654	coding	coding	coding
TCONS_00004655	coding	coding	coding
TCONS_00004657	coding	coding	coding
TCONS_00004658	coding	coding	coding
TCONS_00004670	coding	coding	coding
TCONS_00004671	coding	coding	coding
TCONS_00004672	coding	coding	coding
TCONS_00004678	coding	coding	coding
TCONS_00004679	coding	coding	coding
TCONS_00004680	coding	coding	coding
TCONS_00004691	noncoding	noncoding	noncoding
TCONS_00004694	noncoding	coding	coding
TCONS_00004696	noncoding	coding	coding
TCONS_00004709	coding	coding	coding
TCONS_00004716	noncoding	coding	coding
TCONS_00004727	noncoding	noncoding	noncoding
TCONS_00004740	noncoding	noncoding	noncoding
TCONS_00004742	noncoding	noncoding	noncoding
TCONS_00004757	coding	coding	noncoding
TCONS_00004771	coding	coding	coding
TCONS_00004775	coding	coding	coding
TCONS_00004776	coding	coding	coding
TCONS_00004777	coding	coding	coding
TCONS_00004778	coding	coding	coding
TCONS_00004779	coding	coding	coding
TCONS_00004781	coding	coding	coding
TCONS_00004782	coding	coding	coding
TCONS_00004783	coding	coding	coding
TCONS_00004784	coding	coding	coding
TCONS_00004816	coding	coding	coding
TCONS_00004822	coding	coding	noncoding
TCONS_00004823	coding	coding	noncoding
TCONS_00004824	coding	coding	coding
TCONS_00004836	coding	coding	noncoding
TCONS_00004837	coding	coding	coding
TCONS_00004838	coding	coding	coding
TCONS_00004849	coding	coding	coding
TCONS_00004850	coding	coding	coding
TCONS_00004867	coding	noncoding	coding
TCONS_00004868	noncoding	noncoding	coding
TCONS_00004874	coding	coding	coding
TCONS_00004875	coding	coding	coding
TCONS_00004883	noncoding	noncoding	coding
TCONS_00004884	coding	coding	coding
TCONS_00004885	coding	coding	coding
TCONS_00004887	coding	coding	coding
TCONS_00004891	coding	coding	coding
TCONS_00004895	coding	coding	noncoding
TCONS_00004897	coding	coding	coding
TCONS_00004902	noncoding	noncoding	coding
TCONS_00004920	coding	coding	coding
TCONS_00004922	coding	coding	coding
TCONS_00004923	coding	coding	coding
TCONS_00004924	coding	coding	coding
TCONS_00004925	coding	coding	coding
TCONS_00004936	coding	coding	coding
TCONS_00004972	noncoding	noncoding	noncoding
TCONS_00004981	coding	coding	coding
TCONS_00004986	coding	coding	coding
TCONS_00004996	noncoding	noncoding	noncoding
TCONS_00004999	coding	coding	coding
TCONS_00005004	noncoding	coding	coding
TCONS_00005012	noncoding	noncoding	noncoding
TCONS_00005017	noncoding	noncoding	noncoding
TCONS_00005018	noncoding	noncoding	noncoding
TCONS_00005023	coding	coding	coding
TCONS_00005024	coding	coding	coding
TCONS_00005025	coding	coding	coding
TCONS_00005026	coding	coding	coding
TCONS_00005028	noncoding	coding	noncoding
TCONS_00005041	noncoding	noncoding	noncoding
TCONS_00005046	coding	coding	coding
TCONS_00005047	coding	coding	coding
TCONS_00005050	coding	coding	coding
TCONS_00005051	coding	coding	coding
TCONS_00005052	coding	coding	coding
TCONS_00005053	coding	coding	coding
TCONS_00005059	noncoding	coding	noncoding
TCONS_00005063	coding	noncoding	coding
TCONS_00005082	coding	noncoding	coding
TCONS_00005089	coding	coding	coding
TCONS_00005094	coding	coding	coding
TCONS_00005095	coding	coding	coding
TCONS_00005096	coding	coding	coding
TCONS_00005099	coding	coding	coding
TCONS_00005101	coding	coding	coding
TCONS_00005103	coding	coding	coding
TCONS_00005107	coding	coding	noncoding
TCONS_00005108	coding	coding	coding
TCONS_00005110	coding	coding	coding
TCONS_00005111	coding	coding	coding
TCONS_00005112	coding	coding	coding
TCONS_00005113	coding	coding	coding
TCONS_00005121	coding	coding	coding
TCONS_00005126	coding	coding	noncoding
TCONS_00005127	noncoding	noncoding	noncoding
TCONS_00005130	coding	coding	coding
TCONS_00005131	coding	coding	coding
TCONS_00005132	coding	coding	coding
TCONS_00005133	coding	coding	coding
TCONS_00005134	coding	coding	coding
TCONS_00005135	coding	coding	coding
TCONS_00005136	coding	coding	coding
TCONS_00005140	coding	coding	coding
TCONS_00005162	coding	coding	coding
TCONS_00005164	noncoding	noncoding	noncoding
TCONS_00005190	coding	coding	coding
TCONS_00005197	coding	coding	coding
TCONS_00005198	coding	coding	coding
TCONS_00005199	coding	coding	coding
TCONS_00005200	coding	coding	coding
TCONS_00005206	coding	coding	coding
TCONS_00005207	coding	coding	coding
TCONS_00005211	noncoding	noncoding	noncoding
TCONS_00005212	noncoding	noncoding	noncoding
TCONS_00005213	noncoding	noncoding	noncoding
TCONS_00005216	noncoding	noncoding	noncoding
TCONS_00005217	noncoding	noncoding	noncoding
TCONS_00005218	noncoding	noncoding	noncoding
TCONS_00005219	noncoding	noncoding	noncoding
TCONS_00005261	noncoding	noncoding	coding
TCONS_00005266	noncoding	coding	coding
TCONS_00005268	coding	coding	coding
TCONS_00005270	coding	coding	coding
TCONS_00005271	coding	coding	coding
TCONS_00005272	coding	coding	coding
TCONS_00005273	coding	coding	coding
TCONS_00005274	coding	coding	coding
TCONS_00005275	coding	coding	coding
TCONS_00005276	coding	coding	coding
TCONS_00005277	coding	coding	coding
TCONS_00005278	coding	coding	coding
TCONS_00005283	noncoding	noncoding	noncoding
TCONS_00005298	noncoding	noncoding	noncoding
TCONS_00005299	noncoding	noncoding	noncoding
TCONS_00005300	noncoding	noncoding	noncoding
TCONS_00005329	noncoding	noncoding	noncoding
TCONS_00005339	noncoding	coding	noncoding
TCONS_00005372	noncoding	noncoding	noncoding
TCONS_00005375	noncoding	noncoding	noncoding
TCONS_00005385	coding	coding	coding
TCONS_00005386	coding	coding	coding
TCONS_00005387	coding	coding	coding
TCONS_00005388	coding	coding	noncoding
TCONS_00005395	coding	coding	coding
TCONS_00005400	coding	coding	coding
TCONS_00005402	coding	coding	coding
TCONS_00005412	noncoding	noncoding	noncoding
TCONS_00005416	coding	coding	coding
TCONS_00005417	coding	coding	coding
TCONS_00005418	coding	coding	coding
TCONS_00005424	coding	coding	noncoding
TCONS_00005427	noncoding	noncoding	noncoding
TCONS_00005428	noncoding	noncoding	noncoding
TCONS_00005429	coding	coding	coding
TCONS_00005430	coding	coding	coding
TCONS_00005443	noncoding	noncoding	noncoding
TCONS_00005463	coding	coding	coding
TCONS_00005472	noncoding	noncoding	coding
TCONS_00005473	noncoding	noncoding	coding
TCONS_00005479	noncoding	noncoding	noncoding
TCONS_00005480	coding	coding	coding
TCONS_00005483	coding	coding	coding
TCONS_00005493	coding	coding	coding
TCONS_00005508	noncoding	noncoding	noncoding
TCONS_00005525	noncoding	coding	noncoding
TCONS_00005545	coding	coding	coding
TCONS_00005547	noncoding	coding	coding
TCONS_00005548	coding	coding	coding
TCONS_00005551	coding	coding	coding
TCONS_00005553	noncoding	noncoding	noncoding
TCONS_00005562	coding	noncoding	noncoding
TCONS_00005626	noncoding	noncoding	noncoding
TCONS_00005633	noncoding	noncoding	noncoding
TCONS_00005645	coding	noncoding	noncoding
TCONS_00005665	coding	coding	coding
TCONS_00005687	noncoding	noncoding	noncoding
TCONS_00005696	coding	coding	coding
TCONS_00005697	noncoding	coding	coding
TCONS_00005698	noncoding	coding	coding
TCONS_00005699	noncoding	coding	coding
TCONS_00005700	coding	coding	coding
TCONS_00005701	coding	coding	coding
TCONS_00005702	noncoding	coding	coding
TCONS_00005710	noncoding	coding	coding
TCONS_00005715	coding	coding	coding
TCONS_00005723	coding	coding	coding
TCONS_00005724	coding	coding	coding
TCONS_00005728	noncoding	coding	coding
TCONS_00005737	coding	coding	coding
TCONS_00005741	coding	coding	coding
TCONS_00005742	coding	coding	coding
TCONS_00005743	coding	coding	coding
TCONS_00005744	coding	coding	coding
TCONS_00005749	coding	coding	coding
TCONS_00005754	coding	coding	coding
TCONS_00005755	coding	coding	coding
TCONS_00005780	coding	coding	coding
TCONS_00005796	coding	coding	coding
TCONS_00005798	coding	coding	coding
TCONS_00005807	coding	coding	coding
TCONS_00005817	coding	coding	coding
TCONS_00005831	noncoding	noncoding	noncoding
TCONS_00005832	noncoding	noncoding	noncoding
TCONS_00005837	coding	noncoding	noncoding
TCONS_00005838	coding	noncoding	noncoding
TCONS_00005839	coding	noncoding	noncoding
TCONS_00005842	coding	coding	coding
TCONS_00005853	coding	coding	coding
TCONS_00005854	coding	coding	coding
TCONS_00005856	coding	coding	coding
TCONS_00005857	coding	coding	coding
TCONS_00005865	coding	coding	coding
TCONS_00005866	noncoding	coding	coding
TCONS_00005878	coding	coding	coding
TCONS_00005880	noncoding	noncoding	noncoding
TCONS_00005888	noncoding	noncoding	noncoding
TCONS_00005907	noncoding	noncoding	noncoding
TCONS_00005922	coding	coding	coding
TCONS_00005966	coding	coding	coding
TCONS_00005967	coding	coding	coding
TCONS_00005968	coding	coding	coding
TCONS_00005969	coding	coding	coding
TCONS_00005970	coding	coding	coding
TCONS_00005975	noncoding	noncoding	noncoding
TCONS_00005988	coding	coding	coding
TCONS_00005989	coding	coding	coding
TCONS_00005990	coding	coding	coding
TCONS_00006010	coding	coding	coding
TCONS_00006012	coding	coding	coding
TCONS_00006014	coding	coding	coding
TCONS_00006018	coding	coding	noncoding
TCONS_00006038	coding	coding	coding
TCONS_00006040	coding	coding	coding
TCONS_00006041	coding	coding	coding
TCONS_00006043	coding	coding	coding
TCONS_00006056	noncoding	noncoding	noncoding
TCONS_00006060	noncoding	noncoding	noncoding
TCONS_00006063	noncoding	noncoding	noncoding
TCONS_00006068	noncoding	noncoding	coding
TCONS_00006075	coding	coding	coding
TCONS_00006077	noncoding	coding	coding
TCONS_00006085	noncoding	noncoding	coding
TCONS_00006086	noncoding	noncoding	coding
TCONS_00006087	noncoding	noncoding	coding
TCONS_00006099	noncoding	coding	coding
TCONS_00006115	coding	noncoding	coding
TCONS_00006116	coding	coding	coding
TCONS_00006117	coding	coding	coding
TCONS_00006120	coding	coding	coding
TCONS_00006121	coding	coding	coding
TCONS_00006124	noncoding	coding	coding
TCONS_00006135	noncoding	coding	coding
TCONS_00006142	coding	coding	coding
TCONS_00006144	noncoding	coding	coding
TCONS_00006148	noncoding	coding	noncoding
TCONS_00006149	coding	coding	noncoding
TCONS_00006158	coding	coding	coding
TCONS_00006159	coding	coding	coding
TCONS_00006160	coding	coding	coding
TCONS_00006166	coding	coding	coding
TCONS_00006172	coding	coding	coding
TCONS_00006174	coding	coding	coding
TCONS_00006178	coding	coding	coding
TCONS_00006188	coding	coding	coding
TCONS_00006189	coding	coding	coding
TCONS_00006190	coding	coding	coding
TCONS_00006191	coding	coding	coding
TCONS_00006201	coding	coding	coding
TCONS_00006203	coding	coding	coding
TCONS_00006204	coding	coding	coding
TCONS_00006221	noncoding	coding	coding
TCONS_00006233	noncoding	noncoding	coding
TCONS_00006234	coding	coding	coding
TCONS_00006236	coding	coding	coding
TCONS_00006237	coding	coding	coding
TCONS_00006238	coding	coding	coding
TCONS_00006242	coding	coding	coding
TCONS_00006243	coding	coding	coding
TCONS_00006251	coding	coding	coding
TCONS_00006252	coding	coding	coding
TCONS_00006302	coding	noncoding	coding
TCONS_00006309	coding	coding	coding
TCONS_00006310	coding	coding	coding
TCONS_00006311	coding	noncoding	coding
TCONS_00006313	coding	coding	coding
TCONS_00006314	coding	coding	coding
TCONS_00006315	coding	coding	coding
TCONS_00006318	coding	coding	coding
TCONS_00006343	coding	coding	coding
TCONS_00006344	coding	coding	coding
TCONS_00006347	noncoding	noncoding	noncoding
TCONS_00006359	coding	coding	coding
TCONS_00006364	coding	coding	coding
TCONS_00006368	noncoding	noncoding	noncoding
TCONS_00006369	coding	coding	coding
TCONS_00006370	coding	coding	coding
TCONS_00006371	coding	coding	coding
TCONS_00006372	coding	coding	coding
TCONS_00006373	coding	coding	coding
TCONS_00006374	noncoding	noncoding	noncoding
TCONS_00006375	coding	coding	coding
TCONS_00006388	noncoding	coding	coding
TCONS_00006401	coding	coding	coding
TCONS_00006402	coding	coding	coding
TCONS_00006403	coding	coding	coding
TCONS_00006404	coding	coding	coding
TCONS_00006405	coding	coding	coding
TCONS_00006408	noncoding	noncoding	coding
TCONS_00006413	coding	coding	coding
TCONS_00006416	noncoding	noncoding	noncoding
TCONS_00006496	coding	coding	coding
TCONS_00006520	coding	coding	coding
TCONS_00006521	coding	coding	coding
TCONS_00006522	coding	coding	coding
TCONS_00006523	coding	coding	coding
TCONS_00006530	coding	coding	coding
TCONS_00006531	coding	noncoding	noncoding
TCONS_00006541	coding	coding	coding
TCONS_00006542	coding	coding	coding
TCONS_00006543	coding	coding	coding
TCONS_00006566	noncoding	noncoding	noncoding
TCONS_00006577	coding	coding	noncoding
TCONS_00006579	coding	coding	noncoding
TCONS_00006580	coding	coding	coding
TCONS_00006581	coding	coding	coding
TCONS_00006582	coding	coding	coding
TCONS_00006593	coding	coding	coding
TCONS_00006608	coding	coding	coding
TCONS_00006609	coding	coding	coding
TCONS_00006622	noncoding	noncoding	noncoding
TCONS_00006627	coding	coding	coding
TCONS_00006628	coding	coding	coding
TCONS_00006647	coding	coding	coding
TCONS_00006648	coding	coding	coding
TCONS_00006649	coding	coding	coding
TCONS_00006650	coding	coding	coding
TCONS_00006651	coding	coding	coding
TCONS_00006652	coding	coding	coding
TCONS_00006653	coding	coding	coding
TCONS_00006654	coding	noncoding	coding
TCONS_00006655	coding	coding	coding
TCONS_00006690	noncoding	noncoding	noncoding
TCONS_00006693	coding	coding	coding
TCONS_00006695	coding	coding	coding
TCONS_00006706	noncoding	noncoding	coding
TCONS_00006709	coding	coding	coding
TCONS_00006710	coding	coding	coding
TCONS_00006711	coding	coding	coding
TCONS_00006717	noncoding	coding	noncoding
TCONS_00006718	noncoding	coding	noncoding
TCONS_00006730	noncoding	coding	noncoding
TCONS_00006731	noncoding	coding	noncoding
TCONS_00006734	noncoding	noncoding	noncoding
TCONS_00006735	noncoding	noncoding	noncoding
TCONS_00006736	noncoding	noncoding	noncoding
TCONS_00006751	coding	coding	coding
TCONS_00006753	noncoding	noncoding	noncoding
TCONS_00006782	coding	coding	coding
TCONS_00006791	coding	coding	coding
TCONS_00006819	noncoding	noncoding	noncoding
TCONS_00006833	coding	coding	coding
TCONS_00006835	coding	coding	coding
TCONS_00006836	coding	coding	coding
TCONS_00006842	coding	coding	coding
TCONS_00006844	noncoding	coding	coding
TCONS_00006860	noncoding	noncoding	noncoding
TCONS_00006861	noncoding	noncoding	noncoding
TCONS_00006864	noncoding	noncoding	coding
TCONS_00006867	noncoding	noncoding	noncoding
TCONS_00006881	noncoding	noncoding	noncoding
TCONS_00006885	coding	coding	coding
TCONS_00006916	noncoding	noncoding	noncoding
TCONS_00006919	noncoding	noncoding	noncoding
TCONS_00006920	coding	coding	coding
TCONS_00006923	coding	coding	coding
TCONS_00006929	coding	coding	coding
TCONS_00006991	coding	coding	noncoding
TCONS_00007004	coding	noncoding	noncoding
TCONS_00007032	noncoding	coding	noncoding
TCONS_00007052	noncoding	noncoding	coding
TCONS_00007055	noncoding	noncoding	noncoding
TCONS_00007063	coding	coding	coding
TCONS_00007064	coding	coding	coding
TCONS_00007066	coding	coding	coding
TCONS_00007096	noncoding	noncoding	noncoding
TCONS_00007115	noncoding	coding	coding
TCONS_00007116	noncoding	coding	coding
TCONS_00007117	coding	coding	coding
TCONS_00007118	coding	coding	coding
TCONS_00007119	coding	coding	coding
TCONS_00007131	noncoding	coding	noncoding
TCONS_00007137	noncoding	noncoding	noncoding
TCONS_00007146	noncoding	coding	coding
TCONS_00007147	coding	coding	coding
TCONS_00007148	coding	coding	coding
TCONS_00007149	coding	coding	coding
TCONS_00007160	coding	coding	coding
TCONS_00007161	coding	coding	coding
TCONS_00007169	coding	coding	coding
TCONS_00007174	coding	noncoding	coding
TCONS_00007177	coding	coding	coding
TCONS_00007179	coding	coding	coding
TCONS_00007181	coding	coding	coding
TCONS_00007205	coding	coding	coding
TCONS_00007213	coding	coding	coding
TCONS_00007216	coding	coding	coding
TCONS_00007236	coding	coding	coding
TCONS_00007243	noncoding	noncoding	noncoding
TCONS_00007244	coding	coding	coding
TCONS_00007254	coding	coding	coding
TCONS_00007255	coding	coding	coding
TCONS_00007256	coding	coding	coding
TCONS_00007257	coding	coding	coding
TCONS_00007259	coding	coding	coding
TCONS_00007268	coding	coding	coding
TCONS_00007293	coding	coding	coding
TCONS_00007294	noncoding	coding	coding
TCONS_00007308	coding	coding	coding
TCONS_00007323	noncoding	coding	coding
TCONS_00007329	noncoding	coding	coding
TCONS_00007331	coding	coding	coding
TCONS_00007345	noncoding	noncoding	noncoding
TCONS_00007353	coding	coding	coding
TCONS_00007357	noncoding	coding	coding
TCONS_00007379	noncoding	noncoding	noncoding
TCONS_00007380	noncoding	noncoding	noncoding
TCONS_00007384	noncoding	noncoding	coding
TCONS_00007389	noncoding	noncoding	noncoding
TCONS_00007412	coding	coding	coding
TCONS_00007428	coding	coding	coding
TCONS_00007433	coding	coding	coding
TCONS_00007437	noncoding	coding	noncoding
TCONS_00007442	coding	coding	coding
TCONS_00007448	coding	noncoding	noncoding
TCONS_00007449	coding	noncoding	noncoding
TCONS_00007450	coding	noncoding	noncoding
TCONS_00007466	noncoding	noncoding	noncoding
TCONS_00007477	coding	coding	coding
TCONS_00007478	coding	coding	coding
TCONS_00007479	coding	coding	coding
TCONS_00007480	coding	coding	coding
TCONS_00007506	coding	coding	coding
TCONS_00007509	coding	coding	coding
TCONS_00007512	coding	coding	coding
TCONS_00007519	coding	coding	coding
TCONS_00007520	coding	coding	coding
TCONS_00007523	coding	coding	coding
TCONS_00007524	coding	coding	coding
TCONS_00007525	coding	coding	coding
TCONS_00007526	coding	coding	coding
TCONS_00007527	coding	coding	coding
TCONS_00007528	coding	coding	coding
TCONS_00007529	coding	coding	coding
TCONS_00007530	coding	coding	coding
TCONS_00007537	coding	coding	coding
TCONS_00007538	coding	coding	coding
TCONS_00007539	coding	coding	coding
TCONS_00007564	coding	coding	coding
TCONS_00007581	coding	coding	coding
TCONS_00007612	coding	coding	coding
TCONS_00007613	coding	coding	coding
TCONS_00007615	coding	coding	coding
TCONS_00007616	coding	coding	coding
TCONS_00007617	coding	coding	coding
TCONS_00007618	coding	coding	coding
TCONS_00007619	coding	coding	coding
TCONS_00007620	coding	coding	coding
TCONS_00007626	coding	coding	noncoding
TCONS_00007630	noncoding	coding	coding
TCONS_00007633	noncoding	coding	noncoding
TCONS_00007634	noncoding	coding	noncoding
TCONS_00007638	coding	coding	coding
TCONS_00007665	coding	coding	coding
TCONS_00007667	noncoding	noncoding	noncoding
TCONS_00007680	coding	coding	noncoding
TCONS_00007681	coding	coding	noncoding
TCONS_00007682	coding	coding	coding
TCONS_00007683	coding	coding	noncoding
TCONS_00007691	coding	noncoding	noncoding
TCONS_00007704	coding	noncoding	noncoding
TCONS_00007707	coding	noncoding	noncoding
TCONS_00007719	coding	coding	coding
TCONS_00007721	coding	noncoding	noncoding
TCONS_00007726	noncoding	noncoding	noncoding
TCONS_00007729	noncoding	noncoding	noncoding
TCONS_00007733	coding	coding	coding
TCONS_00007736	coding	coding	coding
TCONS_00007737	coding	coding	coding
TCONS_00007738	coding	coding	coding
TCONS_00007751	coding	coding	noncoding
TCONS_00007752	coding	coding	noncoding
TCONS_00007753	coding	coding	noncoding
TCONS_00007754	coding	noncoding	coding
TCONS_00007756	noncoding	noncoding	noncoding
TCONS_00007780	coding	noncoding	noncoding
TCONS_00007781	noncoding	noncoding	noncoding
TCONS_00007788	coding	coding	coding
TCONS_00007789	coding	coding	coding
TCONS_00007790	coding	coding	coding
TCONS_00007791	coding	coding	coding
TCONS_00007812	coding	coding	coding
TCONS_00007814	coding	coding	coding
TCONS_00007815	coding	coding	coding
TCONS_00007823	coding	coding	coding
TCONS_00007824	coding	coding	coding
TCONS_00007825	noncoding	coding	coding
TCONS_00007828	coding	coding	coding
TCONS_00007833	noncoding	noncoding	noncoding
TCONS_00007842	coding	coding	coding
TCONS_00007843	coding	coding	coding
TCONS_00007844	coding	coding	coding
TCONS_00007845	coding	coding	coding
TCONS_00007852	coding	coding	coding
TCONS_00007853	coding	coding	coding
TCONS_00007854	coding	coding	coding
TCONS_00007855	coding	coding	coding
TCONS_00007861	noncoding	coding	coding
TCONS_00007873	coding	coding	coding
TCONS_00007890	coding	coding	coding
TCONS_00007898	noncoding	noncoding	noncoding
TCONS_00007902	noncoding	noncoding	coding
TCONS_00007903	noncoding	noncoding	coding
TCONS_00007906	coding	coding	coding
TCONS_00007907	coding	coding	coding
TCONS_00007915	noncoding	noncoding	noncoding
TCONS_00007919	coding	coding	coding
TCONS_00007920	coding	coding	coding
TCONS_00007921	coding	coding	coding
TCONS_00007922	coding	coding	coding
TCONS_00007924	coding	coding	coding
TCONS_00007925	coding	coding	coding
TCONS_00007926	coding	coding	coding
TCONS_00007927	coding	coding	coding
TCONS_00007928	coding	coding	coding
TCONS_00007933	coding	coding	coding
TCONS_00007938	noncoding	coding	noncoding
TCONS_00007939	coding	noncoding	noncoding
TCONS_00007941	noncoding	coding	coding
TCONS_00007942	noncoding	noncoding	coding
TCONS_00007943	noncoding	noncoding	coding
TCONS_00007944	coding	coding	coding
TCONS_00007956	coding	coding	coding
TCONS_00007965	coding	coding	coding
TCONS_00007966	coding	coding	coding
TCONS_00007971	coding	coding	coding
TCONS_00007973	coding	coding	coding
TCONS_00007974	coding	coding	coding
TCONS_00007975	coding	coding	coding
TCONS_00007976	coding	coding	coding
TCONS_00007977	noncoding	coding	coding
TCONS_00007982	coding	coding	coding
TCONS_00007989	coding	coding	coding
TCONS_00007990	coding	coding	coding
TCONS_00007991	coding	coding	coding
TCONS_00007992	coding	coding	coding
TCONS_00007993	coding	coding	coding
TCONS_00007997	coding	coding	coding
TCONS_00008008	coding	coding	coding
TCONS_00008009	coding	coding	coding
TCONS_00008020	noncoding	noncoding	noncoding
TCONS_00008022	coding	coding	coding
TCONS_00008023	coding	coding	coding
TCONS_00008024	coding	coding	coding
TCONS_00008025	coding	coding	coding
TCONS_00008026	coding	coding	coding
TCONS_00008030	coding	coding	coding
TCONS_00008031	coding	coding	coding
TCONS_00008032	coding	coding	coding
TCONS_00008040	coding	coding	coding
TCONS_00008041	coding	coding	coding
TCONS_00008050	coding	coding	coding
TCONS_00008064	noncoding	noncoding	noncoding
TCONS_00008070	noncoding	noncoding	noncoding
TCONS_00008078	coding	coding	coding
TCONS_00008089	noncoding	noncoding	noncoding
TCONS_00008091	noncoding	noncoding	noncoding
TCONS_00008092	noncoding	noncoding	noncoding
TCONS_00008111	coding	coding	coding
TCONS_00008112	coding	coding	coding
TCONS_00008113	coding	coding	coding
TCONS_00008115	coding	coding	coding
TCONS_00008116	coding	coding	coding
TCONS_00008135	noncoding	coding	noncoding
TCONS_00008136	coding	coding	coding
TCONS_00008137	coding	coding	coding
TCONS_00008154	noncoding	noncoding	noncoding
TCONS_00008167	coding	coding	coding
TCONS_00008168	coding	coding	coding
TCONS_00008169	coding	coding	coding
TCONS_00008170	coding	coding	coding
TCONS_00008187	coding	coding	coding
TCONS_00008205	coding	coding	coding
TCONS_00008223	coding	coding	coding
TCONS_00008245	coding	coding	coding
TCONS_00008246	coding	coding	coding
TCONS_00008275	noncoding	coding	noncoding
TCONS_00008276	noncoding	coding	noncoding
TCONS_00008277	noncoding	coding	noncoding
TCONS_00008294	coding	coding	coding
TCONS_00008295	coding	coding	coding
TCONS_00008296	coding	coding	coding
TCONS_00008297	coding	coding	coding
TCONS_00008298	coding	coding	coding
TCONS_00008322	noncoding	noncoding	noncoding
TCONS_00008323	noncoding	noncoding	noncoding
TCONS_00008324	coding	noncoding	noncoding
TCONS_00008326	coding	coding	coding
TCONS_00008328	coding	coding	coding
TCONS_00008329	coding	coding	coding
TCONS_00008330	coding	coding	coding
TCONS_00008336	coding	coding	coding
TCONS_00008337	coding	coding	coding
TCONS_00008338	coding	coding	coding
TCONS_00008339	coding	coding	coding
TCONS_00008340	coding	coding	coding
TCONS_00008341	coding	coding	coding
TCONS_00008342	coding	coding	coding
TCONS_00008343	coding	coding	coding
TCONS_00008356	coding	coding	coding
TCONS_00008366	coding	coding	coding
TCONS_00008387	coding	coding	coding
TCONS_00008395	noncoding	noncoding	noncoding
TCONS_00008406	coding	coding	noncoding
TCONS_00008407	coding	coding	coding
TCONS_00008410	coding	coding	coding
TCONS_00008411	coding	coding	coding
TCONS_00008412	coding	coding	coding
TCONS_00008421	coding	coding	coding
TCONS_00008434	coding	coding	coding
TCONS_00008436	coding	coding	coding
TCONS_00008441	noncoding	noncoding	noncoding
TCONS_00008455	coding	coding	coding
TCONS_00008457	coding	coding	noncoding
TCONS_00008465	coding	coding	noncoding
TCONS_00008471	noncoding	noncoding	noncoding
TCONS_00008484	coding	coding	coding
TCONS_00008485	coding	coding	coding
TCONS_00008497	coding	coding	coding
TCONS_00008498	coding	coding	coding
TCONS_00008505	noncoding	coding	coding
TCONS_00008506	coding	coding	noncoding
TCONS_00008507	noncoding	noncoding	noncoding
TCONS_00008513	coding	coding	coding
TCONS_00008514	coding	coding	coding
TCONS_00008515	coding	coding	coding
TCONS_00008523	noncoding	noncoding	noncoding
TCONS_00008527	coding	coding	coding
TCONS_00008528	coding	coding	coding
TCONS_00008548	coding	coding	coding
TCONS_00008552	coding	coding	coding
TCONS_00008553	coding	noncoding	coding
TCONS_00008554	coding	coding	coding
TCONS_00008555	coding	noncoding	coding
TCONS_00008565	noncoding	noncoding	noncoding
TCONS_00008570	coding	coding	coding
TCONS_00008573	coding	coding	coding
TCONS_00008583	coding	coding	coding
TCONS_00008584	coding	coding	coding
TCONS_00008607	coding	coding	coding
TCONS_00008608	coding	coding	coding
TCONS_00008609	coding	coding	coding
TCONS_00008618	noncoding	noncoding	noncoding
TCONS_00008625	noncoding	noncoding	coding
TCONS_00008633	noncoding	noncoding	coding
TCONS_00008635	noncoding	noncoding	coding
TCONS_00008637	coding	coding	coding
TCONS_00008641	coding	coding	coding
TCONS_00008642	coding	coding	coding
TCONS_00008643	coding	coding	coding
TCONS_00008644	coding	coding	coding
TCONS_00008656	coding	coding	coding
TCONS_00008663	noncoding	noncoding	coding
TCONS_00008664	coding	coding	coding
TCONS_00008665	coding	coding	coding
TCONS_00008669	coding	coding	coding
TCONS_00008671	coding	coding	coding
TCONS_00008672	coding	coding	coding
TCONS_00008686	coding	coding	noncoding
TCONS_00008692	noncoding	noncoding	noncoding
TCONS_00008703	noncoding	noncoding	noncoding
TCONS_00008705	coding	coding	coding
TCONS_00008717	coding	coding	coding
TCONS_00008735	coding	coding	coding
TCONS_00008739	coding	coding	coding
TCONS_00008783	coding	coding	noncoding
TCONS_00008792	coding	coding	coding
TCONS_00008796	noncoding	noncoding	coding
TCONS_00008797	coding	coding	coding
TCONS_00008803	noncoding	noncoding	noncoding
TCONS_00008809	coding	coding	coding
TCONS_00008810	coding	coding	coding
TCONS_00008814	noncoding	coding	coding
TCONS_00008834	noncoding	coding	noncoding
TCONS_00008835	noncoding	noncoding	noncoding
TCONS_00008848	noncoding	noncoding	noncoding
TCONS_00008851	coding	coding	coding
TCONS_00008852	coding	coding	coding
TCONS_00008859	coding	coding	coding
TCONS_00008860	coding	coding	coding
TCONS_00008867	coding	coding	coding
TCONS_00008902	noncoding	noncoding	noncoding
TCONS_00008932	coding	coding	coding
TCONS_00008941	noncoding	coding	coding
TCONS_00008943	noncoding	coding	coding
TCONS_00008946	coding	coding	coding
TCONS_00008964	coding	coding	coding
TCONS_00008966	coding	coding	coding
TCONS_00008967	coding	coding	coding
TCONS_00009026	coding	coding	coding
TCONS_00009033	coding	coding	coding
TCONS_00009035	coding	coding	coding
TCONS_00009039	coding	coding	coding
TCONS_00009042	coding	coding	coding
TCONS_00009045	coding	coding	coding
TCONS_00009060	coding	coding	coding
TCONS_00009070	coding	coding	coding
TCONS_00009071	coding	coding	coding
TCONS_00009137	noncoding	noncoding	coding
TCONS_00009138	coding	coding	coding
TCONS_00009139	coding	coding	coding
TCONS_00009141	coding	coding	coding
TCONS_00009142	coding	coding	coding
TCONS_00009144	coding	coding	coding
TCONS_00009145	coding	coding	coding
TCONS_00009146	coding	coding	coding
TCONS_00009170	coding	coding	coding
TCONS_00009203	noncoding	noncoding	noncoding
TCONS_00009216	coding	coding	coding
TCONS_00009232	noncoding	noncoding	noncoding
TCONS_00009235	noncoding	noncoding	noncoding
TCONS_00009238	coding	coding	coding
TCONS_00009245	coding	coding	coding
TCONS_00009266	coding	coding	coding
TCONS_00009273	coding	coding	coding
TCONS_00009287	coding	coding	coding
TCONS_00009288	coding	coding	coding
TCONS_00009301	coding	coding	coding
TCONS_00009302	coding	coding	coding
TCONS_00009303	coding	coding	coding
TCONS_00009304	coding	coding	coding
TCONS_00009314	coding	coding	coding
TCONS_00009326	coding	coding	coding
TCONS_00009327	coding	coding	coding
TCONS_00009330	coding	coding	coding
TCONS_00009340	noncoding	noncoding	noncoding
TCONS_00009341	noncoding	noncoding	noncoding
TCONS_00009361	noncoding	noncoding	coding
TCONS_00009370	coding	noncoding	coding
TCONS_00009375	coding	coding	coding
TCONS_00009376	coding	coding	coding
TCONS_00009379	coding	coding	coding
TCONS_00009383	coding	coding	coding
TCONS_00009384	coding	coding	coding
TCONS_00009385	coding	coding	coding
TCONS_00009386	coding	coding	coding
TCONS_00009387	coding	coding	coding
TCONS_00009388	coding	coding	coding
TCONS_00009389	coding	coding	coding
TCONS_00009390	coding	coding	coding
TCONS_00009391	coding	coding	coding
TCONS_00009392	coding	coding	coding
TCONS_00009393	coding	coding	coding
TCONS_00009394	coding	coding	coding
TCONS_00009395	coding	coding	coding
TCONS_00009396	coding	coding	coding
TCONS_00009397	coding	coding	coding
TCONS_00009405	coding	coding	coding
TCONS_00009406	coding	coding	coding
TCONS_00009407	coding	coding	coding
TCONS_00009409	coding	coding	coding
TCONS_00009416	coding	coding	coding
TCONS_00009418	coding	coding	coding
TCONS_00009431	coding	coding	coding
TCONS_00009432	coding	coding	coding
TCONS_00009433	coding	coding	coding
TCONS_00009434	coding	coding	coding
TCONS_00009436	coding	coding	coding
TCONS_00009437	coding	coding	coding
TCONS_00009448	coding	coding	coding
TCONS_00009449	coding	coding	coding
TCONS_00009450	coding	coding	coding
TCONS_00009475	coding	coding	coding
TCONS_00009481	coding	coding	coding
TCONS_00009482	coding	coding	coding
TCONS_00009485	coding	coding	coding
TCONS_00009487	coding	coding	coding
TCONS_00009491	coding	coding	coding
TCONS_00009517	coding	coding	coding
TCONS_00009535	coding	coding	coding
TCONS_00009540	coding	coding	coding
TCONS_00009577	coding	noncoding	coding
TCONS_00009579	coding	coding	coding
TCONS_00009590	coding	coding	coding
TCONS_00009591	noncoding	coding	coding
TCONS_00009592	coding	coding	coding
TCONS_00009593	coding	coding	coding
TCONS_00009594	coding	coding	coding
TCONS_00009595	coding	coding	coding
TCONS_00009601	noncoding	noncoding	coding
TCONS_00009606	noncoding	noncoding	noncoding
TCONS_00009607	noncoding	noncoding	coding
TCONS_00009611	coding	coding	coding
TCONS_00009627	coding	coding	coding
TCONS_00009633	coding	coding	coding
TCONS_00009641	coding	coding	coding
TCONS_00009642	coding	coding	coding
TCONS_00009663	coding	noncoding	noncoding
TCONS_00009666	coding	coding	coding
TCONS_00009667	coding	coding	coding
TCONS_00009669	coding	coding	coding
TCONS_00009672	noncoding	noncoding	noncoding
TCONS_00009704	coding	coding	coding
TCONS_00009705	coding	coding	coding
TCONS_00009714	noncoding	noncoding	noncoding
TCONS_00009715	noncoding	noncoding	noncoding
TCONS_00009728	coding	coding	coding
TCONS_00009739	coding	coding	coding
TCONS_00009740	coding	coding	coding
TCONS_00009743	coding	coding	coding
TCONS_00009744	coding	coding	coding
TCONS_00009748	coding	coding	coding
TCONS_00009749	coding	coding	coding
TCONS_00009751	coding	coding	coding
TCONS_00009752	coding	coding	coding
TCONS_00009753	coding	coding	coding
TCONS_00009754	coding	coding	coding
TCONS_00009755	coding	coding	coding
TCONS_00009761	noncoding	coding	coding
TCONS_00009777	noncoding	noncoding	noncoding
TCONS_00009779	coding	coding	coding
TCONS_00009782	coding	coding	coding
TCONS_00009783	coding	coding	coding
TCONS_00009804	noncoding	noncoding	coding
TCONS_00009825	noncoding	noncoding	noncoding
TCONS_00009829	noncoding	coding	coding
TCONS_00009833	coding	coding	coding
TCONS_00009834	coding	coding	coding
TCONS_00009840	noncoding	noncoding	noncoding
TCONS_00009841	noncoding	noncoding	noncoding
TCONS_00009842	noncoding	noncoding	noncoding
TCONS_00009844	noncoding	noncoding	noncoding
TCONS_00009847	noncoding	noncoding	noncoding
TCONS_00009867	noncoding	noncoding	noncoding
TCONS_00009874	coding	coding	coding
TCONS_00009875	coding	coding	coding
TCONS_00009884	coding	coding	coding
TCONS_00009898	noncoding	noncoding	coding
TCONS_00009930	noncoding	noncoding	noncoding
TCONS_00009932	coding	noncoding	noncoding
TCONS_00009938	noncoding	coding	coding
TCONS_00009940	coding	coding	coding
TCONS_00009941	coding	coding	coding
TCONS_00009944	coding	coding	coding
TCONS_00009959	coding	coding	coding
TCONS_00009960	coding	coding	noncoding
TCONS_00009961	coding	coding	noncoding
TCONS_00009962	coding	coding	noncoding
TCONS_00009963	coding	coding	coding
TCONS_00009966	coding	coding	coding
TCONS_00009977	noncoding	noncoding	noncoding
TCONS_00009983	coding	coding	coding
TCONS_00009984	coding	coding	coding
TCONS_00009986	coding	coding	coding
TCONS_00009987	coding	coding	coding
TCONS_00010022	coding	coding	noncoding
TCONS_00010023	coding	coding	noncoding
TCONS_00010035	coding	coding	noncoding
TCONS_00010036	coding	coding	coding
TCONS_00010037	coding	coding	coding
TCONS_00010038	coding	coding	coding
TCONS_00010039	coding	coding	coding
TCONS_00010040	coding	coding	coding
TCONS_00010048	coding	coding	coding
TCONS_00010061	coding	coding	coding
TCONS_00010065	coding	coding	coding
TCONS_00010066	coding	coding	coding
TCONS_00010068	coding	coding	coding
TCONS_00010079	coding	coding	coding
TCONS_00010080	coding	coding	coding
TCONS_00010097	coding	noncoding	noncoding
TCONS_00010104	coding	coding	coding
TCONS_00010106	coding	coding	coding
TCONS_00010107	coding	coding	coding
TCONS_00010108	coding	coding	coding
TCONS_00010109	coding	coding	coding
TCONS_00010113	coding	coding	coding
TCONS_00010114	coding	coding	coding
TCONS_00010122	noncoding	coding	coding
TCONS_00010123	noncoding	coding	coding
TCONS_00010125	coding	coding	coding
TCONS_00010126	coding	coding	coding
TCONS_00010127	coding	coding	noncoding
TCONS_00010128	coding	coding	coding
TCONS_00010129	noncoding	noncoding	noncoding
TCONS_00010130	coding	coding	noncoding
TCONS_00010131	coding	coding	noncoding
TCONS_00010145	coding	coding	coding
TCONS_00010146	coding	coding	coding
TCONS_00010148	coding	coding	coding
TCONS_00010149	coding	coding	coding
TCONS_00010150	coding	coding	coding
TCONS_00010151	coding	coding	coding
TCONS_00010152	coding	coding	coding
TCONS_00010153	coding	coding	coding
TCONS_00010154	coding	coding	coding
TCONS_00010155	coding	coding	coding
TCONS_00010157	coding	coding	coding
TCONS_00010158	coding	coding	coding
TCONS_00010169	coding	coding	noncoding
TCONS_00010170	coding	coding	coding
TCONS_00010199	coding	coding	coding
TCONS_00010206	noncoding	noncoding	noncoding
TCONS_00010207	noncoding	noncoding	noncoding
TCONS_00010210	noncoding	noncoding	noncoding
TCONS_00010220	coding	coding	coding
TCONS_00010221	coding	coding	coding
TCONS_00010223	coding	coding	coding
TCONS_00010224	coding	coding	coding
TCONS_00010225	coding	coding	coding
TCONS_00010226	coding	coding	coding
TCONS_00010227	coding	coding	coding
TCONS_00010228	coding	coding	coding
TCONS_00010229	coding	coding	coding
TCONS_00010235	coding	coding	coding
TCONS_00010243	coding	coding	coding
TCONS_00010244	coding	coding	coding
TCONS_00010245	coding	coding	coding
TCONS_00010247	coding	coding	coding
TCONS_00010258	coding	noncoding	coding
TCONS_00010259	coding	coding	coding
TCONS_00010261	coding	coding	coding
TCONS_00010269	coding	coding	coding
TCONS_00010275	coding	coding	coding
TCONS_00010277	coding	coding	coding
TCONS_00010278	coding	coding	coding
TCONS_00010288	noncoding	coding	coding
TCONS_00010291	coding	coding	coding
TCONS_00010300	coding	coding	coding
TCONS_00010306	noncoding	coding	coding
TCONS_00010311	noncoding	noncoding	noncoding
TCONS_00010312	noncoding	noncoding	noncoding
TCONS_00010348	coding	coding	coding
TCONS_00010349	coding	coding	coding
TCONS_00010352	coding	coding	coding
TCONS_00010353	coding	coding	coding
TCONS_00010354	coding	coding	coding
TCONS_00010359	coding	coding	coding
TCONS_00010369	noncoding	noncoding	coding
TCONS_00010375	noncoding	noncoding	noncoding
TCONS_00010376	noncoding	noncoding	noncoding
TCONS_00010381	noncoding	noncoding	noncoding
TCONS_00010450	noncoding	noncoding	noncoding
TCONS_00010454	coding	coding	coding
TCONS_00010458	coding	coding	coding
TCONS_00010461	coding	coding	coding
TCONS_00010481	coding	coding	noncoding
TCONS_00010485	noncoding	coding	noncoding
TCONS_00010486	noncoding	coding	noncoding
TCONS_00010508	noncoding	noncoding	noncoding
TCONS_00010516	coding	coding	coding
TCONS_00010522	coding	coding	coding
TCONS_00010524	coding	coding	coding
TCONS_00010529	coding	coding	coding
TCONS_00010530	coding	coding	coding
TCONS_00010534	coding	coding	coding
TCONS_00010555	noncoding	noncoding	noncoding
TCONS_00010603	coding	coding	coding
TCONS_00010627	noncoding	noncoding	noncoding
TCONS_00010630	noncoding	coding	coding
TCONS_00010669	noncoding	noncoding	noncoding
TCONS_00010682	coding	coding	coding
TCONS_00010684	coding	coding	coding
TCONS_00010693	noncoding	noncoding	coding
TCONS_00010703	coding	coding	coding
TCONS_00010718	noncoding	coding	coding
TCONS_00010723	noncoding	noncoding	coding
TCONS_00010730	noncoding	coding	coding
TCONS_00010738	coding	coding	coding
TCONS_00010740	noncoding	coding	coding
TCONS_00010747	noncoding	noncoding	noncoding
TCONS_00010749	coding	coding	coding
TCONS_00010750	coding	coding	coding
TCONS_00010770	noncoding	noncoding	coding
TCONS_00010771	noncoding	noncoding	coding
TCONS_00010780	coding	coding	coding
TCONS_00010788	noncoding	noncoding	noncoding
TCONS_00010793	coding	coding	coding
TCONS_00010827	coding	coding	coding
TCONS_00010828	coding	coding	coding
TCONS_00010829	coding	coding	coding
TCONS_00010830	coding	coding	coding
TCONS_00010831	coding	coding	coding
TCONS_00010832	coding	coding	coding
TCONS_00010833	coding	coding	coding
TCONS_00010834	coding	coding	coding
TCONS_00010835	coding	coding	coding
TCONS_00010841	coding	coding	coding
TCONS_00010856	coding	noncoding	noncoding
TCONS_00010862	coding	coding	coding
TCONS_00010864	coding	coding	coding
TCONS_00010865	coding	coding	coding
TCONS_00010866	coding	coding	coding
TCONS_00010886	coding	noncoding	noncoding
TCONS_00010901	coding	coding	coding
TCONS_00010902	coding	coding	coding
TCONS_00010903	coding	coding	coding
TCONS_00010904	coding	coding	coding
TCONS_00010905	coding	coding	coding
TCONS_00010906	coding	coding	coding
TCONS_00010912	coding	coding	coding
TCONS_00010913	coding	coding	coding
TCONS_00010925	noncoding	noncoding	noncoding
TCONS_00010931	coding	coding	coding
TCONS_00010937	coding	coding	coding
TCONS_00010940	coding	coding	coding
TCONS_00010959	noncoding	noncoding	noncoding
TCONS_00010961	coding	coding	coding
TCONS_00010964	coding	coding	coding
TCONS_00010969	coding	coding	coding
TCONS_00010970	coding	coding	coding
TCONS_00010973	noncoding	noncoding	coding
TCONS_00010976	coding	coding	coding
TCONS_00010988	noncoding	noncoding	noncoding
TCONS_00010989	coding	noncoding	noncoding
TCONS_00010993	coding	noncoding	noncoding
TCONS_00010994	coding	noncoding	noncoding
TCONS_00010995	coding	noncoding	noncoding
TCONS_00011009	noncoding	noncoding	noncoding
TCONS_00011034	coding	coding	coding
TCONS_00011045	coding	coding	coding
TCONS_00011046	coding	coding	coding
TCONS_00011053	coding	coding	coding
TCONS_00011057	coding	coding	coding
TCONS_00011059	coding	coding	coding
TCONS_00011063	coding	coding	coding
TCONS_00011066	coding	coding	coding
TCONS_00011067	coding	coding	coding
TCONS_00011072	coding	coding	coding
TCONS_00011090	noncoding	noncoding	noncoding
TCONS_00011096	coding	coding	noncoding
TCONS_00011106	coding	coding	coding
TCONS_00011107	coding	coding	noncoding
TCONS_00011123	coding	coding	coding
TCONS_00011132	noncoding	noncoding	coding
TCONS_00011133	noncoding	noncoding	coding
TCONS_00011135	noncoding	noncoding	noncoding
TCONS_00011142	coding	coding	coding
TCONS_00011143	coding	coding	coding
TCONS_00011149	coding	coding	noncoding
TCONS_00011151	noncoding	noncoding	noncoding
TCONS_00011157	coding	coding	coding
TCONS_00011158	coding	coding	coding
TCONS_00011160	coding	coding	coding
TCONS_00011165	coding	coding	coding
TCONS_00011166	coding	coding	coding
TCONS_00011174	coding	coding	coding
TCONS_00011206	noncoding	noncoding	noncoding
TCONS_00011209	coding	coding	coding
TCONS_00011210	coding	coding	coding
TCONS_00011222	coding	coding	noncoding
TCONS_00011226	noncoding	coding	noncoding
TCONS_00011238	coding	coding	noncoding
TCONS_00011239	coding	coding	noncoding
TCONS_00011240	noncoding	coding	noncoding
TCONS_00011241	noncoding	coding	noncoding
TCONS_00011242	noncoding	coding	noncoding
TCONS_00011243	coding	coding	noncoding
TCONS_00011244	noncoding	noncoding	noncoding
TCONS_00011255	coding	coding	coding
TCONS_00011256	coding	coding	coding
TCONS_00011257	coding	coding	coding
TCONS_00011258	coding	coding	coding
TCONS_00011259	coding	coding	coding
TCONS_00011272	coding	coding	coding
TCONS_00011273	coding	coding	noncoding
TCONS_00011274	coding	coding	noncoding
TCONS_00011293	coding	coding	coding
TCONS_00011296	coding	coding	coding
TCONS_00011301	coding	coding	coding
TCONS_00011302	coding	coding	coding
TCONS_00011311	noncoding	noncoding	noncoding
TCONS_00011332	noncoding	noncoding	noncoding
TCONS_00011336	coding	coding	coding
TCONS_00011337	coding	coding	coding
TCONS_00011339	coding	coding	coding
TCONS_00011340	coding	coding	coding
TCONS_00011347	coding	coding	coding
TCONS_00011349	coding	coding	coding
TCONS_00011350	coding	coding	coding
TCONS_00011351	coding	coding	coding
TCONS_00011352	coding	coding	coding
TCONS_00011353	coding	coding	coding
TCONS_00011354	coding	coding	coding
TCONS_00011355	noncoding	coding	coding
TCONS_00011386	coding	coding	coding
TCONS_00011387	coding	coding	coding
TCONS_00011389	coding	coding	coding
TCONS_00011404	coding	coding	coding
TCONS_00011413	noncoding	noncoding	noncoding
TCONS_00011440	coding	coding	coding
TCONS_00011444	coding	coding	coding
TCONS_00011456	noncoding	noncoding	coding
TCONS_00011467	coding	coding	coding
TCONS_00011468	coding	coding	coding
TCONS_00011469	coding	coding	coding
TCONS_00011470	coding	coding	coding
TCONS_00011473	coding	coding	noncoding
TCONS_00011482	coding	coding	coding
TCONS_00011483	coding	coding	coding
TCONS_00011484	coding	coding	coding
TCONS_00011487	coding	coding	coding
TCONS_00011506	coding	coding	coding
TCONS_00011508	coding	coding	coding
TCONS_00011509	coding	coding	coding
TCONS_00011517	noncoding	noncoding	noncoding
TCONS_00011526	noncoding	coding	coding
TCONS_00011527	coding	coding	coding
TCONS_00011528	coding	coding	coding
TCONS_00011532	coding	coding	coding
TCONS_00011533	coding	coding	coding
TCONS_00011534	coding	coding	coding
TCONS_00011535	coding	coding	coding
TCONS_00011536	coding	coding	coding
TCONS_00011538	coding	coding	coding
TCONS_00011543	coding	coding	coding
TCONS_00011544	coding	coding	coding
TCONS_00011545	coding	coding	coding
TCONS_00011550	coding	coding	noncoding
TCONS_00011572	coding	coding	coding
TCONS_00011610	coding	coding	coding
TCONS_00011628	coding	coding	coding
TCONS_00011651	noncoding	noncoding	noncoding
TCONS_00011653	coding	noncoding	noncoding
TCONS_00011657	noncoding	noncoding	noncoding
TCONS_00011682	coding	noncoding	coding
TCONS_00011684	coding	coding	coding
TCONS_00011690	coding	coding	coding
TCONS_00011691	coding	coding	coding
TCONS_00011692	coding	coding	coding
TCONS_00011693	coding	coding	coding
TCONS_00011697	coding	coding	coding
TCONS_00011720	noncoding	coding	coding
TCONS_00011721	coding	coding	coding
TCONS_00011724	noncoding	coding	coding
TCONS_00011725	noncoding	coding	coding
TCONS_00011729	noncoding	coding	noncoding
TCONS_00011734	coding	coding	coding
TCONS_00011736	coding	coding	coding
TCONS_00011741	noncoding	coding	noncoding
TCONS_00011791	coding	coding	coding
TCONS_00011809	coding	coding	coding
TCONS_00011810	coding	coding	coding
TCONS_00011828	coding	coding	coding
TCONS_00011834	coding	coding	coding
TCONS_00011852	coding	coding	noncoding
TCONS_00011859	noncoding	coding	noncoding
TCONS_00011862	coding	coding	coding
TCONS_00011868	coding	coding	noncoding
TCONS_00011871	noncoding	noncoding	coding
TCONS_00011898	noncoding	noncoding	noncoding
TCONS_00011907	coding	noncoding	coding
TCONS_00011908	noncoding	coding	coding
TCONS_00011909	noncoding	noncoding	coding
TCONS_00011914	noncoding	noncoding	noncoding
TCONS_00011924	coding	coding	coding
TCONS_00011932	coding	coding	coding
TCONS_00011934	coding	coding	coding
TCONS_00011936	coding	coding	coding
TCONS_00011947	coding	coding	coding
TCONS_00011948	coding	coding	coding
TCONS_00011954	coding	coding	coding
TCONS_00011959	coding	coding	coding
TCONS_00011961	coding	coding	coding
TCONS_00011962	coding	coding	coding
TCONS_00011979	coding	coding	coding
TCONS_00011990	noncoding	noncoding	noncoding
TCONS_00012003	noncoding	noncoding	noncoding
TCONS_00012016	noncoding	noncoding	noncoding
TCONS_00012020	noncoding	noncoding	coding
TCONS_00012021	noncoding	noncoding	coding
TCONS_00012022	noncoding	noncoding	coding
TCONS_00012023	noncoding	noncoding	coding
TCONS_00012024	noncoding	noncoding	coding
TCONS_00012043	coding	coding	coding
TCONS_00012055	noncoding	noncoding	noncoding
TCONS_00012060	coding	coding	coding
TCONS_00012070	coding	coding	noncoding
TCONS_00012081	coding	coding	coding
TCONS_00012084	noncoding	coding	coding
TCONS_00012089	noncoding	noncoding	coding
TCONS_00012105	coding	coding	coding
TCONS_00012106	coding	coding	coding
[truncated: 35,620 more rows]
