# Supplementary material for: Long Non-coding RNAs Gabarapl2 and Chrnb2 Positively Regulate Inflammatory Signaling in a Mouse Model of Dry Eye
Source: Front Med (Lausanne). 2021 Dec 10;8:808940. doi: 10.3389/fmed.2021.808940 (PMC8703135; doi:10.3389/fmed.2021.808940)
Supplement: Supplementary file 3 [file Table_3.xlsx]

## Sheet: Sheet1
ENSMUST00000199372	ENSMUSG00000027950	Chrnb2	Neurotransmitter-gated ion-channel transmembrane domain||Neurotransmitter-gated ion-channel transmembrane domain superfamily||Nicotinic acetylcholine receptor||Neuronal acetylcholine receptor subunit beta-2||Neurotransmitter-gated ion-channel||Neurotransmitter-gated ion-channel ligand-binding domain superfamily||Neurotransmitter-gated ion-channel ligand-binding domain||Neurotransmitter-gated ion-…	protein_coding	Annotated_lncRNA	3	89752433	89763401	-	5	6145	491	0.002203	0.457683	0.457683	0.002203	6.95018	4.23004e-21	7.19356e-20	ENSMUSG00000046280,ENSMUSG00000027951,ENSMUSG00000027950,ENSMUSG00000000794,ENSMUSG00000042572	--
ENSMUST00000136612	ENSMUSG00000030861	Acadsb	Acyl-CoA dehydrogenase-like, C-terminal||Acyl-CoA dehydrogenase/oxidase C-terminal||Acyl-CoA dehydrogenase, conserved site||Acyl-CoA dehydrogenase/oxidase, N-terminal and middle domain superfamily||Acyl-CoA dehydrogenase/oxidase, N-terminal domain superfamily||Acyl-CoA oxidase/dehydrogenase, central domain||Acyl-CoA dehydrogenase/oxidase, N-terminal	protein_coding	Annotated_lncRNA	7	131432001	131437519	+	3	273	90	0.330617	1.17845	1.17845	0.330617	1.70987	0.000144805	0.000662899	ENSMUSG00000030849,ENSMUSG00000040177,ENSMUSG00000040167,ENSMUSG00000030859,ENSMUSG00000063179,ENSMUSG00000030861	--
ENSMUST00000225785	ENSMUSG00000013236	Ptprs	Tyrosine specific protein phosphatases domain||Protein-tyrosine phosphatase, active site||Immunoglobulin subtype||Immunoglobulin-like fold||Immunoglobulin I-set||Protein-tyrosine phosphatase-like||PTP type protein phosphatase||Immunoglobulin-like domain||Fibronectin type III superfamily||Protein-tyrosine phosphatase, catalytic||-||Immunoglobulin subtype 2||Immunoglobulin-like domain superfamily||…	protein_coding	Annotated_lncRNA	17	56427989	56435985	-	5	914	254	0	28.285	28.285	0	16.554	1.80696e-63	7.55731e-61	ENSMUSG00000013236,ENSMUSG00000044526,ENSMUSG00000024201	--
ENSMUST00000133628	ENSMUSG00000031950	Gabarapl2	Autophagy protein Atg8 ubiquitin-like||Ubiquitin-like domain superfamily	protein_coding	Annotated_lncRNA	8	111941068	111952742	+	3	749	136	0.674989	3.16178	3.16178	0.674989	2.10538	1.15281e-06	6.88088e-06	ENSMUSG00000033430,ENSMUSG00000031949,ENSMUSG00000031948,ENSMUSG00000031950,ENSMUSG00000031951,ENSMUSG00000031952,ENSMUSG00000031953,ENSMUSG00000031954	--
ENSMUST00000136121	ENSMUSG00000037921	Ddx60	-||Helicase, C-terminal||P-loop containing nucleoside triphosphate hydrolase||Helicase superfamily 1/2, ATP-binding domain||DEAD/DEAH box helicase domain	protein_coding	Annotated_lncRNA	8	62021060	62037695	+	5	3068	168	2.01452	5.11323	5.11323	2.01452	1.22284	0.00342795	0.0122205	ENSMUSG00000037921,ENSMUSG00000031635	--
ENSMUST00000154429	ENSMUSG00000084786	Ubl5	Ubiquitin-like domain superfamily||Ubiquitin-like modifier Hub1/Ubl5||-||Ubiquitin domain	protein_coding	Annotated_lncRNA	9	20642878	20646775	+	4	2511	141	0.173084	0.503229	0.503229	0.173084	1.40122	0.0053233	0.0181469	ENSMUSG00000032172,ENSMUSG00000084786,ENSMUSG00000058192,ENSMUSG00000032171,ENSMUSG00000066892	--
TCONS_00017241	ENSMUSG00000004931	Apba3	Amyloid beta A4 precursor protein-binding family A member 3||PDZ domain||PH-like domain superfamily||PDZ superfamily||PTB/PI domain	protein_coding	Novel_lncRNA	10	81264728	81267370	+	3	1025	149	0.255392	1.06222	1.06222	0.255392	1.90717	0.000116872	0.000544493	ENSMUSG00000020232,ENSMUSG00000034872,ENSMUSG00000020235,ENSMUSG00000020234,ENSMUSG00000034949,ENSMUSG00000004939,ENSMUSG00000034958,ENSMUSG00000034854,ENSMUSG00000034889,ENSMUSG00000034932,ENSMUSG00000034881,ENSMUSG00000034902,ENSMUSG00000034994,ENSMUSG00000034974,ENSMUSG00000004934,ENSMUSG00000034917,ENSMUSG00000004933,ENSMUSG00000004931	--
ENSMUST00000205158	ENSMUSG00000033152	Podxl2	CD34/Podocalyxin||-	protein_coding	Annotated_lncRNA	6	88846968	88848843	-	1	1876	94	0.031061	0.200073	0.200073	0.031061	2.3054	0.00607288	0.0204767	ENSMUSG00000033152,ENSMUSG00000033174,ENSMUSG00000030083,ENSMUSG00000002871,ENSMUSG00000002870	--
ENSMUST00000134749	ENSMUSG00000025007	Aldh18a1	Bifunctional delta 1-pyrroline-5-carboxylate synthetase, glutamate-5-kinase domain||Gamma-glutamyl phosphate reductase GPR, conserved site||Glutamate 5-kinase, conserved site||Glutamate 5-kinase/delta-1-pyrroline-5-carboxylate synthase||Aspartate/glutamate/uridylate kinase||Aldehyde/histidinol dehydrogenase||Aldehyde dehydrogenase, C-terminal||Glutamate/acetylglutamate kinase||Delta l-pyrroline-5…	protein_coding	Annotated_lncRNA	19	40557057	40588423	-	16	2493	663	0	0.539053	0.539053	0	12.8136	9.983e-36	4.22858e-34	ENSMUSG00000025008,ENSMUSG00000025007,ENSMUSG00000025006,ENSMUSG00000048120	--
ENSMUST00000156928	ENSMUSG00000022801	Lrch3	Leucine-rich repeat||-||CH domain superfamily||Calponin homology domain||Leucine-rich repeat, typical subtype||Leucine-rich repeat domain superfamily	protein_coding	Annotated_lncRNA	16	32914123	32989046	+	13	2165	536	3.26101	8.7886	8.7886	3.26101	1.30932	0.0016965	0.00643254	ENSMUSG00000060636,ENSMUSG00000022800,ENSMUSG00000022801,ENSMUSG00000022802,ENSMUSG00000035578,ENSMUSG00000035629	--
ENSMUST00000142749	ENSMUSG00000031090	Nadsyn1	Glutamine-dependent NAD(+) synthetase||NAD(+) synthetase||-||Carbon-nitrogen hydrolase||NAD/GMP synthase||Carbon-nitrogen hydrolase superfamily||Rossmann-like alpha/beta/alpha sandwich fold	protein_coding	Annotated_lncRNA	7	143815338	143822849	-	5	761	171	0.389486	1.06817	1.06817	0.389486	1.3285	0.00241032	0.00889969	ENSMUSG00000050276,ENSMUSG00000048965,ENSMUSG00000037606,ENSMUSG00000031090,ENSMUSG00000058454,ENSMUSG00000031085	--
ENSMUST00000129427	ENSMUSG00000006494	Pdk1	Histidine kinase/HSP90-like ATPase||Branched-chain alpha-ketoacid dehydrogenase kinase/Pyruvate dehydrogenase kinase, N-terminal||Histidine kinase/HSP90-like ATPase superfamily||Alpha-ketoacid/pyruvate dehydrogenase kinase, N-terminal domain superfamily||Histidine kinase domain||PDK/BCKDK protein kinase	protein_coding	Annotated_lncRNA	2	71887418	71896493	+	4	327	104	0.172545	0.50115	0.50115	0.172545	1.41936	0.0018445	0.00695335	ENSMUSG00000049044,ENSMUSG00000027111,ENSMUSG00000006494	--
ENSMUST00000159441	ENSMUSG00000060743	H3f3a	Histone H3/CENP-A||Histone H2A/H2B/H3||Histone-fold	protein_coding	Annotated_lncRNA	1	180809748	180813603	-	3	807	154	2.29691	23.6079	23.6079	2.29691	3.23974	6.56988e-13	6.64727e-12	ENSMUSG00000066652,ENSMUSG00000026499,ENSMUSG00000060743,ENSMUSG00000026520,ENSMUSG00000038806	--
ENSMUST00000124309	ENSMUSG00000006476	Nsmf	-||NMDA receptor synaptonuclear signalling and neuronal migration factor||IQ motif, EF-hand binding site	protein_coding	Annotated_lncRNA	2	25060829	25061709	+	4	456	128	0.001722	0.666586	0.666586	0.001722	4.78667	2.58666e-06	1.483e-05	ENSMUSG00000036805,ENSMUSG00000036813,ENSMUSG00000026975,ENSMUSG00000006476,ENSMUSG00000036850,ENSMUSG00000036833	--
ENSMUST00000207070	ENSMUSG00000040459	Arglu1	Arginine and glutamate-rich protein 1||-	protein_coding	Annotated_lncRNA	8	8667349	8682263	-	3	525	113	0	0.310421	0.310421	0	10.9465	9.18275e-23	1.72373e-21	ENSMUSG00000001300,ENSMUSG00000040459	--
ENSMUST00000135740	ENSMUSG00000027900	Dram2	Frag1/DRAM/Sfk1||DNA damage-regulated autophagy modulator protein 2	protein_coding	Annotated_lncRNA	3	106547870	106566255	+	5	600	129	0.081397	0.317	0.317	0.081397	1.84086	5.92663e-05	0.000287146	ENSMUSG00000027900,ENSMUSG00000027901,ENSMUSG00000040774	--
ENSMUST00000126000	ENSMUSG00000027244	Atg13	HORMA domain superfamily||Autophagy-related protein 13||Autophagy-related protein 13, N-terminal	protein_coding	Annotated_lncRNA	2	91676318	91682229	-	6	848	259	0	0.494162	0.494162	0	10.2883	1.44905e-18	2.10404e-17	ENSMUSG00000040549,ENSMUSG00000075040,ENSMUSG00000040506,ENSMUSG00000027249,ENSMUSG00000027247,ENSMUSG00000027244,ENSMUSG00000027243	--
ENSMUST00000145604	ENSMUSG00000074063	Osgin1	OKL38 family||FAD/NAD(P)-binding domain superfamily||Oxidative stress-induced growth inhibitor 1	protein_coding	Annotated_lncRNA	8	119437167	119446256	+	5	2302	416	0.360286	2.93501	2.93501	0.360286	2.90484	1.34651e-10	1.14569e-09	ENSMUSG00000074064,ENSMUSG00000074063,ENSMUSG00000034224,ENSMUSG00000031837,ENSMUSG00000031835,ENSMUSG00000031839	--
ENSMUST00000159561	ENSMUSG00000071424	Grid2	-||Ionotropic glutamate receptor||Ionotropic glutamate receptor, L-glutamate and glycine-binding domain||Periplasmic binding protein-like I||Ionotropic glutamate receptor, metazoa||Receptor, ligand binding region	protein_coding	Annotated_lncRNA	6	63256006	64182477	+	9	4387	551	0	0.091034	0.091034	0	15.131	8.11295e-53	1.21629e-50	ENSMUSG00000071424	--
ENSMUST00000131497	ENSMUSG00000020886	Dlg4	Guanylate kinase-like domain||SH3-like domain superfamily||P-loop containing nucleoside triphosphate hydrolase||Guanylate kinase/L-type calcium channel beta subunit||-||SH3 domain||Disks large homologue 1, N-terminal PEST domain||PDZ superfamily||Guanylate kinase, conserved site||PDZ domain||PDZ-associated domain of NMDA receptors||Disks large 1-like	protein_coding	Annotated_lncRNA	11	70044197	70044718	+	2	301	83	0.046813	0.521378	0.521378	0.046813	2.78112	0.00786477	0.0256837	ENSMUSG00000040950,ENSMUSG00000020888,ENSMUSG00000018565,ENSMUSG00000018566,ENSMUSG00000018567,ENSMUSG00000018559,ENSMUSG00000018572,ENSMUSG00000040963,ENSMUSG00000020884,ENSMUSG00000018569,ENSMUSG00000020886,ENSMUSG00000018574	--
ENSMUST00000166736	ENSMUSG00000027894	Slc6a17	Sodium:neurotransmitter symporter||-||Sodium:neurotransmitter symporter superfamily||Neutral amino acid SLC6 transporter	protein_coding	Annotated_lncRNA	3	107500671	107517327	-	2	391	113	0	0.094122	0.094122	0	9.38577	1.74638e-13	1.83412e-12	ENSMUSG00000014601,ENSMUSG00000055891,ENSMUSG00000014603,ENSMUSG00000027894,ENSMUSG00000027895	--
ENSMUST00000205960	ENSMUSG00000030523	Trpm1	-||Ion transport domain||TRPM, tetramerisation domain||TRPM, tetramerisation domain superfamily||TRPM, SLOG domain||Transient receptor potential cation channel subfamily M member 1	protein_coding	Annotated_lncRNA	7	64185381	64211427	+	10	1992	465	0	1.02297	1.02297	0	13.4692	1.6922e-40	1.00635e-38	ENSMUSG00000030522,ENSMUSG00000030523	--
