# Supplementary material for: Long Non-coding RNAs Gabarapl2 and Chrnb2 Positively Regulate Inflammatory Signaling in a Mouse Model of Dry Eye
Source: Front Med (Lausanne). 2021 Dec 10;8:808940. doi: 10.3389/fmed.2021.808940 (PMC8703135; doi:10.3389/fmed.2021.808940)
Supplement: Supplementary file 4 [file Table_4.xlsx]

## Sheet: Sheet1
ENSMUST00000232429	ENSMUSG00000022756	Slc7a4	Cationic amino acid transporter, C-terminal||Amino acid/polyamine transporter I||-	protein_coding	Annotated_lncRNA	16	17572956	17576671	-	4	2577	662	0.658524	0.062631	0.062631	0.658524	-3.45775	1.57325e-09	1.23322e-08	ENSMUSG00000006134,ENSMUSG00000012114,ENSMUSG00000041617,ENSMUSG00000022756,ENSMUSG00000022758,ENSMUSG00000005899,ENSMUSG00000022760,ENSMUSG00000022763,ENSMUSG00000022761,ENSMUSG00000022759	--
ENSMUST00000148594	ENSMUSG00000040488	Ltbp4	EGF-like, conserved site||EGF-type aspartate/asparagine hydroxylation site||EGF-like domain||EGF-like calcium-binding domain||EGF-like calcium-binding, conserved site||TB domain||TGF-beta binding (TB) domain superfamily||Growth factor receptor cysteine-rich domain superfamily	protein_coding	Annotated_lncRNA	7	27307560	27310678	-	5	867	267	1.48426	0.603269	0.603269	1.48426	-1.4174	0.00164361	0.00624497	ENSMUSG00000003762,ENSMUSG00000089832,ENSMUSG00000078786,ENSMUSG00000003752,ENSMUSG00000011751,ENSMUSG00000040488,ENSMUSG00000063160	--
ENSMUST00000153103	ENSMUSG00000066621	Tecpr1	Peroxin/Ferlin domain||Ricin B, lectin domain||Peroxin domain||Beta-propeller repeat TECPR	protein_coding	Annotated_lncRNA	5	144195351	144223547	-	24	4329	1038	2.90344	0.717975	0.717975	2.90344	-2.13657	6.50474e-07	3.99964e-06	ENSMUSG00000038970,ENSMUSG00000052271,ENSMUSG00000047843,ENSMUSG00000038859,ENSMUSG00000066621	--
ENSMUST00000137718	ENSMUSG00000058638	Zfp110	KRAB domain superfamily||SCAN domain superfamily||SCAN domain||Zinc finger C2H2 superfamily||Krueppel-associated box||Zinc finger C2H2-type	protein_coding	Annotated_lncRNA	7	12836291	12846808	+	4	828	195	0.818754	0.411719	0.411719	0.818754	-1.10878	0.0102636	0.032641	ENSMUSG00000033967,ENSMUSG00000054715,ENSMUSG00000058638,ENSMUSG00000012848,ENSMUSG00000070822,ENSMUSG00000057894,ENSMUSG00000060397	--
ENSMUST00000140036	ENSMUSG00000022890	Atp5j	ATP synthase-coupling factor 6 superfamily, mitochondrial||ATP synthase-coupling factor 6, mitochondrial	protein_coding	Annotated_lncRNA	16	84831329	84835155	-	2	443	147	0.251228	0	0	0.251228	-8.81082	1.29769e-10	1.10468e-09	ENSMUSG00000008976,ENSMUSG00000022890,ENSMUSG00000053062,ENSMUSG00000022889	--
ENSMUST00000197006	ENSMUSG00000054099	Slc25a40	Mitochondrial carrier protein||Mitochondrial carrier domain superfamily||Mitochondrial substrate/solute carrier||-	protein_coding	Annotated_lncRNA	5	8422873	8454754	+	12	4467	234	0.108329	0.009151	0.009151	0.108329	-3.66355	3.21637e-11	2.88593e-10	ENSMUSG00000002297,ENSMUSG00000054099,ENSMUSG00000040570,ENSMUSG00000040537	--
ENSMUST00000109132	ENSMUSG00000027502	Rtf2	Replication termination factor 2||Replication termination factor 2, RING-finger	protein_coding	Annotated_lncRNA	2	172440602	172466654	+	8	944	275	3.03046	1.09291	1.09291	3.03046	-1.59161	0.000161602	0.000735992	ENSMUSG00000027498,ENSMUSG00000027496,ENSMUSG00000027495,ENSMUSG00000074570,ENSMUSG00000027505,ENSMUSG00000028640,ENSMUSG00000027502,ENSMUSG00000074569	--
ENSMUST00000188387	ENSMUSG00000026437	Cdk18	Protein kinase domain||-||Protein kinase, ATP binding site||Serine/threonine-protein kinase, active site||Protein kinase-like domain superfamily	protein_coding	Annotated_lncRNA	1	132114586	132116913	-	5	839	141	0.24176	0.003415	0.003415	0.24176	-4.88474	2.58666e-06	1.483e-05	ENSMUSG00000026437,ENSMUSG00000026436,ENSMUSG00000118219,ENSMUSG00000059149,ENSMUSG00000079330	--
ENSMUST00000156923	ENSMUSG00000038195	Rilp	Rab interacting lysosomal protein, dimerization domain||JNK/Rab-associated protein-1, N-terminal||RH2 domain||RH1 domain	protein_coding	Annotated_lncRNA	11	75510467	75513163	+	6	1276	299	0.388158	0.152199	0.152199	0.388158	-1.43035	0.011094	0.0350046	ENSMUSG00000020850,ENSMUSG00000017781,ENSMUSG00000038178,ENSMUSG00000038195,ENSMUSG00000045374,ENSMUSG00000038188,ENSMUSG00000000753,ENSMUSG00000038217,ENSMUSG00000038224	--
ENSMUST00000138859	ENSMUSG00000027363	Usp8	Ubiquitin specific protease domain||Peptidase C19, ubiquitin carboxyl-terminal hydrolase||USP8 dimerisation domain||Ubiquitin specific protease, conserved site||Rhodanese-like domain superfamily||Papain-like cysteine peptidase superfamily||Rhodanese-like domain	protein_coding	Annotated_lncRNA	2	126707328	126759248	+	17	3463	892	0.033736	0.001576	0.001576	0.033736	-4.33947	1.18423e-10	1.01427e-09	ENSMUSG00000027360,ENSMUSG00000027361,ENSMUSG00000027363,ENSMUSG00000027364,ENSMUSG00000027365	--
ENSMUST00000205473	ENSMUSG00000063317	Usp31	Papain-like cysteine peptidase superfamily||Ubiquitin specific protease domain||Ubiquitin specific protease, conserved site||Peptidase C19, ubiquitin carboxyl-terminal hydrolase	protein_coding	Annotated_lncRNA	7	121658782	121666815	-	3	464	141	1.38363	0.403898	0.403898	1.38363	-1.89562	1.72485e-05	8.98905e-05	ENSMUSG00000000216,ENSMUSG00000063317	--
ENSMUST00000137901	ENSMUSG00000022797	Tfrc	Transferrin receptor-like, dimerisation domain||Peptidase M28||Glutamate carboxypeptidase 2-like||PA domain||Transferrin receptor protein 1||-||Transferrin receptor protein 1/2, PA domain||Transferrin receptor-like, dimerisation domain superfamily	protein_coding	Annotated_lncRNA	16	32615232	32617156	+	2	571	135	1.4042	0.690396	0.690396	1.4042	-1.14749	0.0143374	0.043625	ENSMUSG00000022791,ENSMUSG00000022797	--
ENSMUST00000147598	ENSMUSG00000034813	Grip1	PDZ superfamily||Glutamate receptor-interacting protein 1||PDZ domain 6||PDZ domain||-	protein_coding	Annotated_lncRNA	10	119819505	120010737	+	12	2054	536	0.053466	0.013179	0.013179	0.053466	-2.13536	1.70748e-06	1.00054e-05	ENSMUSG00000020228,ENSMUSG00000034813	--
ENSMUST00000162968	ENSMUSG00000071424	Grid2	-||Ionotropic glutamate receptor||Ionotropic glutamate receptor, L-glutamate and glycine-binding domain||Periplasmic binding protein-like I||Ionotropic glutamate receptor, metazoa||Receptor, ligand binding region	protein_coding	Annotated_lncRNA	6	64076792	64094748	+	2	581	96	0.035162	0	0	0.035162	-8.20108	4.10802e-08	2.85109e-07	ENSMUSG00000071424	--
ENSMUST00000153551	ENSMUSG00000026959	Grin1	Periplasmic binding protein-like I||Ionotropic glutamate receptor, L-glutamate and glycine-binding domain||Calmodulin-binding domain C0, NMDA receptor, NR1 subunit||Receptor, ligand binding region||Ionotropic glutamate receptor, metazoa||Ionotropic glutamate receptor	protein_coding	Annotated_lncRNA	2	25303584	25305397	-	3	731	172	0.530242	0.19701	0.19701	0.530242	-1.50553	0.00903088	0.0290885	ENSMUSG00000026969,ENSMUSG00000026965,ENSMUSG00000026966,ENSMUSG00000026961,ENSMUSG00000026963,ENSMUSG00000036770,ENSMUSG00000006471,ENSMUSG00000036752,ENSMUSG00000044628,ENSMUSG00000036731,ENSMUSG00000013465,ENSMUSG00000036646,ENSMUSG00000078201,ENSMUSG00000048707,ENSMUSG00000026955,ENSMUSG00000026956,ENSMUSG00000026958,ENSMUSG00000026959,ENSMUSG00000115074,ENSMUSG00000115018,ENSMUSG00000006469,…	--
ENSMUST00000129892	ENSMUSG00000029054	Gabrd	Neurotransmitter-gated ion-channel ligand-binding domain superfamily||Neurotransmitter-gated ion-channel ligand-binding domain||Neurotransmitter-gated ion-channel, conserved site||Gamma-aminobutyric-acid A receptor delta subunit||Neurotransmitter-gated ion-channel transmembrane domain superfamily||Gamma-aminobutyric acid A receptor/Glycine receptor alpha||Neurotransmitter-gated ion-channel transm…	protein_coding	Annotated_lncRNA	4	155388565	155398036	-	4	426	141	0.0566	0	0	0.0566	-7.98615	3.47842e-07	2.18997e-06	ENSMUSG00000029054,ENSMUSG00000078490,ENSMUSG00000023153,ENSMUSG00000029064,ENSMUSG00000029053	--
ENSMUST00000134408	ENSMUSG00000027365	Trpm7	Transient receptor potential cation channel subfamily M member 2||Ion transport domain||Protein kinase-like domain superfamily||TRPM, tetramerisation domain||TRPM, SLOG domain||Transient receptor potential cation channel subfamily M member 7||TRPM, tetramerisation domain superfamily||MHCK/EF2 kinase	protein_coding	Annotated_lncRNA	2	126830841	126876186	-	14	2201	598	0.692685	0.016483	0.016483	0.692685	-5.49101	9.14368e-26	2.064e-24	ENSMUSG00000027363,ENSMUSG00000027364,ENSMUSG00000027365,ENSMUSG00000027366	--
ENSMUST00000206132	ENSMUSG00000003378	Grik5	Receptor, ligand binding region||Ionotropic glutamate receptor, metazoa||Periplasmic binding protein-like I||Ionotropic glutamate receptor, L-glutamate and glycine-binding domain||Ionotropic glutamate receptor||-	protein_coding	Annotated_lncRNA	7	25046202	25059431	-	4	880	203	0.896161	0.397277	0.397277	0.896161	-1.29343	0.00262019	0.00954234	ENSMUSG00000003380,ENSMUSG00000003378,ENSMUSG00000045252,ENSMUSG00000008496,ENSMUSG00000040907	--
ENSMUST00000151195	ENSMUSG00000018507	Trpv2	Transient receptor potential channel, vanilloid 1-4||Ion transport domain||Transient receptor potential channel, vanilloid 2||Ankyrin repeat||Ankyrin repeat-containing domain||Transient receptor potential cation channel subfamily V||Ankyrin repeat-containing domain superfamily	protein_coding	Annotated_lncRNA	11	62574486	62600299	+	14	3671	382	0.093729	0	0	0.093729	-10.1361	1.26509e-17	1.73769e-16	ENSMUSG00000019505,ENSMUSG00000014245,ENSMUSG00000046417,ENSMUSG00000018509,ENSMUSG00000018507,ENSMUSG00000048497	--
ENSMUST00000224428	ENSMUSG00000046230	Vps13a	Vacuolar protein sorting-associated protein 13, C-terminal||-||Autophagy-related, C-terminal||VPS13, repeated coiled region||Vacuolar protein sorting-associated protein 13||Vacuolar protein sorting-associated protein 13, N-terminal domain||Vacuolar protein sorting-associated protein 13, second N-terminal domain||Vacuolar protein sorting-associated protein 13, SHR-binding domain	protein_coding	Annotated_lncRNA	19	16734025	16780912	-	19	2689	430	5.91915	1.42689	1.42689	5.91915	-2.17331	3.96129e-07	2.48645e-06	ENSMUSG00000056829,ENSMUSG00000046230	--
TCONS_00178911	ENSMUSG00000052572	Dlg2	Guanylate kinase/L-type calcium channel beta subunit||SH3 domain||L27 domain superfamily||Disks Large homologue 2, SH3 domain||SH3-like domain superfamily||Guanylate kinase-like domain||P-loop containing nucleoside triphosphate hydrolase||PDZ domain||L27-1||L27 domain||PDZ-associated domain of NMDA receptors||Disks large 1-like||Disks large homologue 1, N-terminal PEST domain||PDZ superfamily||Gu…	protein_coding	Novel_lncRNA	7	92180684	92242527	+	2	7928	136	1.6521	0.810135	0.810135	1.6521	-1.14865	0.00584303	0.0197845	ENSMUSG00000052572	--
ENSMUST00000167828	ENSMUSG00000019558	Slc6a8	-||Sodium:neurotransmitter symporter superfamily||Sodium:neurotransmitter symporter||Sodium:neurotransmitter symporter, creatine	protein_coding	Annotated_lncRNA	X	73678893	73680002	+	3	493	137	7.36078	0.205373	0.205373	7.36078	-5.1959	6.61265e-20	1.04125e-18	ENSMUSG00000031378,ENSMUSG00000002012,ENSMUSG00000031383,ENSMUSG00000002010,ENSMUSG00000031385,ENSMUSG00000002015,ENSMUSG00000002007,ENSMUSG00000019558	--
