# Supplementary material for: Long Non-coding RNAs Gabarapl2 and Chrnb2 Positively Regulate Inflammatory Signaling in a Mouse Model of Dry Eye
Source: Front Med (Lausanne). 2021 Dec 10;8:808940. doi: 10.3389/fmed.2021.808940 (PMC8703135; doi:10.3389/fmed.2021.808940)
Supplement: Supplementary file 5 [file Table_5.xls]

gene_id	gene_name	gene_locus	TREAT_FPKM	CK_FPKM	log2FoldChange	pvalue	padj
ENSMUSG00000037196	Pacrg	17:10403012-10840311	0.174081	0	14.873149751323	6.84015982451879e-51	3.96072614478936e-47
ENSMUSG00000116024	Gm49527	15:76879320-76901283	0	6.468489	-14.8421749959472	1.17439548437277e-50	5.66684967726007e-47
ENSMUSG00000049744	Arhgap15	2:43748824-44395953	0.168455	0	14.2415793268965	3.40680317548875e-46	1.23292206920938e-42
ENSMUSG00000042846	Lrrtm3	10:63928472-64090277	0.345121	0	14.0502653556031	8.83560393517088e-45	2.84231561256741e-41
ENSMUSG00000063297	Luzp2	7:54835498-55268885	0.087285	0	13.7595305765128	1.23933193698856e-42	2.99009485330772e-39
ENSMUSG00000055675	Kbtbd11	8:15011025-15033333	0.025096	5.523101	-7.91506043139391	1.48460017448656e-42	3.0701531608382e-39
XLOC_071155	XLOC_071155	4:31561505-31657231	0.330055	0	13.6968353226418	3.60479969134946e-42	6.9577440442633e-39
XLOC_050107	XLOC_050107	18:87276958-87350765	0.425882	0	13.6892271743504	4.05711399455138e-42	7.34134777314071e-39
XLOC_088741	XLOC_088741	7:52500602-52586023	0	0.326131	-13.6729194339273	5.46549498701145e-42	8.9237387798403e-39
ENSMUSG00000110230	Gm45846	7:123031374-123169678	0.224449	0	13.6713172263515	5.54805533424722e-42	8.9237387798403e-39
ENSMUSG00000114457	Gm36346	13:48107558-48237251	0	0.203891	-13.4706180823157	1.66336556693035e-40	2.40788799468837e-37
XLOC_020204	XLOC_020204	12:27670323-27722793	0.483999	0	13.3814537304932	7.35602186252391e-40	1.0141502141133e-36
ENSMUSG00000032750	Gab3	X:74966843-75085458	0.386094	0	13.378302888979	7.77011785138039e-40	1.02254750924166e-36
ENSMUSG00000060534	Dcc	18:71253634-72351069	0.028631	0	13.3377849334927	1.54218742339911e-39	1.8603920950938e-36
ENSMUSG00000039488	Cntn5	9:9660891-10904775	0.020928	0	13.3049733423979	2.67498355212016e-39	3.09540620651924e-36
XLOC_086122	XLOC_086122	6:108959214-109027094	0.354108	0	13.302759140309	2.7797928077335e-39	3.09540620651924e-36
ENSMUSG00000105068	Gm30835	5:7680108-7960346	0.083932	0	13.2713981072566	4.69778681212513e-39	5.03741939943136e-36
ENSMUSG00000057816	Cfap299	5:98329304-98802047	0.125979	0	13.238181970663	8.19176592106427e-39	8.47028596238045e-36
XLOC_041598	XLOC_041598	16:66317702-66380983	0.346904	0	13.1717919756302	2.53486310141169e-38	2.29341739100223e-35
ENSMUSG00000114036	Gm48228	13:62006640-62126102	0.177715	0	13.1236824236711	5.70597594301975e-38	5.00604289400933e-35
ENSMUSG00000022376	Adcy8	15:64697084-64922296	0	0.09574	-13.0816151286913	1.15399433337824e-37	9.54584112570484e-35
ENSMUSG00000050541	Adra1b	11:43774606-43901210	0.169752	0	12.9910788035135	5.26827017894396e-37	4.1223502221834e-34
ENSMUSG00000109313	Gm44693	8:5404374-5440990	0.581815	0	12.9730903522061	7.01449199724392e-37	5.34430453432121e-34
ENSMUSG00000028354	Fmn2	1:174501825-174822729	0.108699	0	12.7923563690106	1.41566524440214e-35	9.75865241807873e-33
ENSMUSG00000028804	Csmd2	4:127987857-128567656	0.042037	0	12.7748906688333	1.90984634633715e-35	1.28590398649194e-32
ENSMUSG00000054162	Spock3	8:62951009-63357103	0.079561	0	12.7491024988255	2.97145379050397e-35	1.95521659415161e-32
ENSMUSG00000087294	Gm13556	2:38126582-38287291	0.559746	0	12.7474753296052	3.05548811715846e-35	1.96583315484382e-32
ENSMUSG00000116920	Gm49575	16:57811487-58042341	0	0.060664	-12.6821192408544	9.02880938633054e-35	5.68265411637047e-32
ENSMUSG00000078880	Gm14308	2:176613364-176636344	1.52347	0	12.6619576423865	1.24662963968621e-34	7.67923858046707e-32
ENSMUSG00000101299	Gm28175	1:42261855-42304414	0.625999	0	12.6358094266666	1.94873985567031e-34	1.17541492294514e-31
XLOC_099858	XLOC_099858	8:119889766-119897039	0.096394	9.359846	-6.73122465554697	7.99319107968957e-34	4.53762486547397e-31
ENSMUSG00000049685	Cyp2g1	7:26791364-26821205	0	0.616492	-12.5110886590513	1.53883160146763e-33	8.25041713438719e-31
ENSMUSG00000020723	Cacng4	11:107732357-107794557	0.261004	0	12.4700845216059	2.98171271298487e-33	1.56957357211523e-30
ENSMUSG00000115272	Gm49965	14:43762152-43909143	0.477149	0	12.3972392643254	9.91397099057539e-33	4.78382146865231e-30
ENSMUSG00000045967	Gpr158	2:21367542-21830547	0.030895	0	12.365766932351	1.63001226383381e-32	7.61163146169622e-30
XLOC_062355	XLOC_062355	3:54855522-54873908	0	0.582938	-12.2958604429523	5.27869381432766e-32	2.38794911425648e-29
ENSMUSG00000044976	Wdr72	9:74110356-74283308	0.157666	0	12.287308154284	5.91049247037229e-32	2.63262427695721e-29
ENSMUSG00000036766	Dner	1:84369839-84696221	0.314665	0.002845	6.34145528168765	8.52349564063292e-32	3.68316784757619e-29
ENSMUSG00000097364	Gm26719	6:21985908-22067687	0.137646	0	12.2090727955388	2.12264147441976e-31	9.03745823050014e-29
ENSMUSG00000042501	Cpa6	1:10324720-10719945	0.155179	0	12.2043358788458	2.29857575352647e-31	9.50690931658549e-29
ENSMUSG00000110067	6330411D24Rik	4:142598441-143074839	0.023562	0	12.2043358788458	2.29857575352647e-31	9.50690931658549e-29
ENSMUSG00000026141	Col19a1	1:24261890-24587472	0.049113	0	12.1995833578041	2.48972575827e-31	1.01524704441455e-28
ENSMUSG00000115127	Gm46515	15:36632769-36695665	0.176969	0	12.1924250921722	2.80801432072485e-31	1.12913375852258e-28
ENSMUSG00000086359	9630013K17Rik	11:63964226-64079385	0.402505	0	12.1755830409971	3.72647103443857e-31	1.47792862176802e-28
ENSMUSG00000106245	Gm43824	3:128610987-128887161	0.039176	0	12.1511766967801	5.38743916765716e-31	2.10779917272987e-28
ENSMUSG00000037922	Bank1	3:136053363-136326066	0.09064	0	12.1412973651961	6.35764031272633e-31	2.45421869778737e-28
ENSMUSG00000116747	Gm41496	16:92126288-92186528	0.177622	0	12.136332213542	6.9092702267899e-31	2.597885605273e-28
ENSMUSG00000116324	Gm33696	16:14892328-14991883	0.107368	0	12.1338432149886	7.20353216149125e-31	2.67380337358327e-28
ENSMUSG00000066007	Zfp600	4:146156824-146455816	0.027334	1.508728	-5.9411126393484	7.54824832351331e-31	2.76628968939693e-28
XLOC_062064	XLOC_062064	3:37668745-37692839	0	0.396208	-12.1304052859523	7.83182658589135e-31	2.83433804143408e-28
ENSMUSG00000022876	Samsn1	16:75858793-76022281	0.170753	0	12.093423912002	1.41757478231504e-30	5.00507623141282e-28
ENSMUSG00000112323	Gm32828	12:7524002-7859766	0.10339	0	12.0623484983417	2.28239805206505e-30	7.96144438595029e-28
XLOC_030071	XLOC_030071	14:26542146-26561622	0.517992	0	12.0518394792732	2.72016916531776e-30	9.05222272118158e-28
ENSMUSG00000042256	Ptchd4	17:42315947-42505077	0.056825	0	12.0518394792732	2.72016916531776e-30	9.05222272118158e-28
XLOC_029299	XLOC_029299	13:101486450-101510652	0.410198	0	12.0279105032292	4.05543569093143e-30	1.33423834231644e-27
ENSMUSG00000040452	Cdh12	15:20449265-21589533	0.010376	0	12.0063019047835	5.81526052446569e-30	1.89172385061046e-27
ENSMUSG00000045813	Gm9801	7:62094506-62209479	0.110032	0	12.0035779303679	6.08548638526802e-30	1.95763335362533e-27
ENSMUSG00000089821	Efhd1os	1:87264481-87297763	0.36009	0	11.9926303077423	7.30399037816084e-30	2.32379263108256e-27
XLOC_007304	XLOC_007304	1:194223368-194246640	0	0.372327	-11.9910733690182	7.64657904505396e-30	2.40634517948263e-27
XLOC_026863	XLOC_026863	13:110556113-110576793	0	0.417914	-11.9852101905656	8.38283688607416e-30	2.60967627446902e-27
XLOC_065575	XLOC_065575	3:74867714-74889973	0.425135	0	11.9592799920426	1.21498540519103e-29	3.74215504798838e-27
ENSMUSG00000032179	Bmp5	9:75775364-75900310	0.079421	0	11.9536458753901	1.33426718102222e-29	4.06628457104791e-27
ENSMUSG00000054072	Iigp1	18:60376027-60392634	4.79591	0.050785	6.18605419093482	1.47743535503265e-29	4.45569879155264e-27
ENSMUSG00000087413	Gm11266	4:82508016-82547292	0.230521	0	11.8960604242171	3.47190568001025e-29	1.00518613247657e-26
ENSMUSG00000105096	Gbp10	5:105215699-105239533	0.703357	0	11.8960604242171	3.47190568001025e-29	1.00518613247657e-26
XLOC_001221	XLOC_001221	1:77544372-77564313	0.44856	0	11.8783268298493	4.43537624306467e-29	1.25895110773734e-26
ENSMUSG00000112414	Gm34609	10:72026982-72111778	0.105578	0	11.8783268298493	4.43537624306467e-29	1.25895110773734e-26
ENSMUSG00000078532	Nkain1	4:130531602-130574173	0.247884	0	11.8330150695361	9.3846459704424e-29	2.63790553530338e-26
XLOC_088738	XLOC_088738	7:52259177-52270867	0.959262	0	11.8019967704406	1.56661116513867e-28	4.36120446664373e-26
ENSMUSG00000105617	Gm43809	5:31596938-31701972	0.676817	0	11.7670882526227	2.6433988375193e-28	7.28873172798656e-26
ENSMUSG00000118406	Terc	3:96414437-96414833	0	18.605934	-11.7564985570746	3.26882573633859e-28	8.9282115772146e-26
ENSMUSG00000036526	Card11	5:140872990-141000582	0.075995	0	11.7509371456099	3.44803767363784e-28	9.32968100253858e-26
ENSMUSG00000116606	Gm10479	12:20426913-20435417	0.959302	0	11.7444257327274	3.83779262198193e-28	1.02881270362612e-25
ENSMUSG00000102674	8030442B05Rik	2:11338366-11398501	0.13418	0	11.7280174538653	5.02614079122052e-28	1.32288025624924e-25
ENSMUSG00000078897	Gm4724	2:175422300-175435807	1.193154	0	11.6878590236476	9.72011137334284e-28	2.51264879000913e-25
ENSMUSG00000085816	Gm13052	4:142307765-142346475	0.394013	0	11.6569891715262	1.52375911710117e-27	3.90405964232858e-25
ENSMUSG00000086175	Gm15802	16:38828906-38966070	0.057212	0	11.6395494720537	2.02652665701772e-27	5.14666664684008e-25
ENSMUSG00000047773	Ankfn1	11:89390223-89841208	0.036196	0	11.6289835552666	2.40845093071079e-27	5.95978387572127e-25
XLOC_030197	XLOC_030197	14:32115436-32120455	0	1.334143	-11.6193808988834	2.86579364113523e-27	6.91420479151227e-25
ENSMUSG00000050663	Trhde	10:114398823-114802307	0.076882	0	11.604024591343	3.62030488915441e-27	8.66240224386764e-25
ENSMUSG00000113587	Gm36287	12:25150915-25209377	0.125134	0	11.5895660316758	4.58356605237453e-27	1.08773282252744e-24
XLOC_001880	XLOC_001880	1:114603480-114609895	0	1.017674	-11.5810214479573	5.47881942127323e-27	1.2896160966236e-24
XLOC_002766	XLOC_002766	1:164223810-164229463	1.243702	0	11.5302376809425	1.13311397983085e-26	2.58314298772147e-24
ENSMUSG00000108112	Gm45193	6:57485121-57626030	0	0.043991	-11.5052031082921	1.74861519096582e-26	3.92448891541413e-24
ENSMUSG00000085632	Gm12381	4:38571667-38855483	0.02428	0	11.5034940829464	1.74861519096582e-26	3.92448891541413e-24
ENSMUSG00000049265	Kcnk3	5:30588170-30625271	0.208882	0	11.4879864555654	2.2482791142012e-26	5.00709053187333e-24
ENSMUSG00000085071	Gm14066	2:139256876-139677714	0.016044	0	11.4723103227234	2.89811187211094e-26	6.35652537282999e-24
ENSMUSG00000053441	Adamts19	18:58836667-59054060	0.084717	0	11.452472544102	3.99521818321133e-26	8.56811532150626e-24
ENSMUSG00000034586	Hid1	11:115347707-115367756	0.670697	0	11.448472043538	4.26227822219604e-26	9.07363816831027e-24
ENSMUSG00000034028	Cd226	18:89176967-89272229	0.363039	0	11.44446041899	4.54795370625746e-26	9.61112085427488e-24
ENSMUSG00000117764	AC157784.1	18:66127305-66218288	0.072153	0	11.4323581784709	5.18065746506205e-26	1.08688691977157e-23
ENSMUSG00000061802	Armc4	18:7088209-7297936	0.036553	0	11.4283014323905	5.53070188837709e-26	1.15197756167118e-23
ENSMUSG00000090370	Gm21989	12:20990538-21013056	0.289911	0	11.4242332468817	5.90541068840263e-26	1.22123893036166e-23
ENSMUSG00000105650	Gm42889	6:67532489-67556204	0	0.247252	-11.4251781751059	6.30659347973429e-26	1.28583446778357e-23
ENSMUSG00000101797	Gm29266	14:60485208-60599031	0.056301	0	11.3954301395883	9.38983514478582e-26	1.90108046931356e-23
ENSMUSG00000104252	Pcdha4	18:36952648-37187661	0	0.048359	-11.3856643839039	1.14850548815273e-25	2.2932090271033e-23
ENSMUSG00000028351	Brinp1	4:68761514-68954397	0.088635	0	11.3829077122873	1.14850548815273e-25	2.2932090271033e-23
XLOC_066908	XLOC_066908	3:129176229-129186120	0.630227	0	11.3575319836991	1.72674112530446e-25	3.42415130546676e-23
ENSMUSG00000073152	Gm10475	5:21910023-21954014	0.688956	0	11.3489732429014	1.98110113955383e-25	3.87546217515962e-23
ENSMUSG00000030075	Cntn3	6:102162655-102573101	0.019168	0	11.3489732429014	1.98110113955383e-25	3.87546217515962e-23
XLOC_003531	XLOC_003531	1:193565530-193582835	0	0.316367	-11.3266076897848	3.00565783727023e-25	5.80132038030985e-23
ENSMUSG00000115654	Gm19303	15:51231640-51395610	0.04823	0	11.3186113616109	3.22409227311836e-25	6.18171652260416e-23
XLOC_099012	XLOC_099012	8:82419007-82430077	0	0.488995	-11.3126289317129	3.7119414696458e-25	7.07027167297271e-23
ENSMUSG00000022429	Dmc1	15:79561497-79605109	0.175772	0	11.2920684350981	4.59243966028899e-25	8.69021653886842e-23
ENSMUSG00000099994	1700024B18Rik	14:123987635-124015684	0.211771	0	11.2875967452823	4.93211714995535e-25	9.27238024191606e-23
ENSMUSG00000115157	Gm49397	15:37421134-37734335	0.022414	0	11.2650280001849	7.06845416889486e-25	1.31183259678105e-22
ENSMUSG00000063887	Nlgn1	3:25426215-26332460	0.128304	0	11.2374710499095	1.09621094210355e-24	1.98359369973637e-22
ENSMUSG00000024304	Cdh2	18:16588877-16809246	0.334949	0.007152	5.22760391857421	1.83655649179448e-24	3.24140936871382e-22
ENSMUSG00000078489	Gm17106	16:32985854-33108601	0	0.040996	-11.2057573576727	1.84730777092353e-24	3.24140936871382e-22
ENSMUSG00000026904	Slc4a10	2:62046462-62326730	0.060086	0	11.1998900394976	1.99208110720278e-24	3.45357677938533e-22
ENSMUSG00000086035	Gm12610	4:89421848-89463487	0.132417	0	11.1807259348576	2.70007930514009e-24	4.65313666919143e-22
ENSMUSG00000086931	Gm14532	6:31356743-31372369	0.349564	0	11.1661839252543	3.40011996155839e-24	5.75674111854026e-22
ENSMUSG00000109341	Gm30873	7:84338095-84380502	0.398765	0	11.1613038319935	3.67344150187657e-24	6.14759990533702e-22
ENSMUSG00000022935	Grik1	16:87895900-88290265	0.033627	0	11.1613038319935	3.67344150187657e-24	6.14759990533702e-22
ENSMUSG00000117902	AC104867.1	18:43840096-43870649	0	0.159376	-11.1596480325878	3.96968678428596e-24	6.60519378038202e-22
ENSMUSG00000104093	A330015K06Rik	3:65133060-65302685	0	0.041008	-11.1439448543673	5.01692321466924e-24	8.2528386881309e-22
ENSMUSG00000073491	Ifi213	1:173566283-173599274	0.474008	0	11.1216571731355	6.3544861322905e-24	1.03940724577443e-21
ENSMUSG00000018581	Dnah11	12:117877982-118199043	0.017614	0	11.1014176408343	8.73907913231797e-24	1.42142594965657e-21
ENSMUSG00000097157	Gm26512	12:90738201-90869235	0.081466	0	11.0911903916756	1.02642152741278e-23	1.66016514310921e-21
ENSMUSG00000113856	Gm10790	13:41865915-41913092	0.125539	0	11.0757122804096	1.30908081476164e-23	2.09395070436348e-21
ENSMUSG00000098760	Gm2164	4:124528924-124657169	0.039761	0	11.0705157868212	1.4203972105747e-23	2.25952417805268e-21
ENSMUSG00000049115	Agtr1a	13:30336441-30382867	0.248391	0	11.0600663079927	1.67357708646025e-23	2.64772698399984e-21
XLOC_111791	XLOC_111791	Y:6765310-6770386	0	0.888659	-11.0515794924182	1.97402373724674e-23	3.10608343699824e-21
ENSMUSG00000040387	Klhl32	4:24612554-24851124	0.023034	0	11.0442487935382	2.14478703631654e-23	3.35653374461819e-21
ENSMUSG00000059706	A830035A12Rik	11:107531757-107548373	0.298795	0	11.0282559337432	2.7555168999599e-23	4.24349602593825e-21
XLOC_049549	XLOC_049549	18:58383669-58394511	0.451893	0	11.0120837973997	3.54914982458431e-23	5.40815714322974e-21
ENSMUSG00000112314	Gm49454	10:67297406-67418927	0	0.035985	-11.0059787128953	4.20754439339111e-23	6.37784425536436e-21
ENSMUSG00000069378	Prdm6	18:53463583-53575907	1.19804	0.026775	4.93623188918339	4.64725261122292e-23	7.00766966667322e-21
ENSMUSG00000064293	Cntn4	6:105677660-106699310	0.108051	0	10.9847207408831	5.44299239847905e-23	8.16505263838163e-21
ENSMUSG00000114838	Gm48703	13:35395383-35455832	0	0.070758	-10.9708066060003	7.06010038393492e-23	1.05362900162724e-20
ENSMUSG00000041596	Nlrp5-ps	7:14530652-14622479	0.150495	0	10.956828649347	7.70427012699464e-23	1.14386681393205e-20
ENSMUSG00000039883	Lrrc17	5:21543559-21575904	1.999642	0.068255	4.95184563261521	7.91773288696632e-23	1.16956225787474e-20
ENSMUSG00000039798	2600006K01Rik	2:29858460-29870317	0.710664	0	10.9511849326315	8.40978936939345e-23	1.23594021229786e-20
ENSMUSG00000102437	Gm38048	3:64949223-65223701	0.016994	0	10.9398308308053	1.00298649208015e-22	1.45921934264846e-20
XLOC_049957	XLOC_049957	18:76178064-76184257	0	0.676385	-10.9408269673193	1.09585561171719e-22	1.58636058352181e-20
ENSMUSG00000055972	2810407A14Rik	16:87784075-87839293	0	0.146848	-10.9347555496773	1.19770092879128e-22	1.72516603434652e-20
XLOC_002837	XLOC_002837	1:166522208-166535041	0	0.320985	-10.9163864694332	1.56662176220398e-22	2.24538778511533e-20
XLOC_057452	XLOC_057452	2:5089879-5101751	0.381666	0	10.8993726600457	1.8767662934579e-22	2.67665703094547e-20
ENSMUSG00000075010	AW112010	19:11047612-11055808	0.574491	0	10.8934991766832	2.05516613123907e-22	2.91672401135459e-20
ENSMUSG00000085452	4930554G24Rik	11:14072103-14179041	0.041901	0	10.8816799833374	2.46690863654712e-22	3.4839970168445e-20
XLOC_073258	XLOC_073258	4:132554427-132562872	0.520524	0	10.8517013070172	3.9173486178515e-22	5.42655871693955e-20
ENSMUSG00000107667	C530044C16Rik	6:50776115-50815033	0.125123	0	10.8456300867175	4.30140240391537e-22	5.90209490038662e-20
XLOC_002999	XLOC_002999	1:172637276-172645407	0.535439	0	10.8395332091997	4.72476878225348e-22	6.45242951810391e-20
ENSMUSG00000039058	Ak5	3:152462815-152668360	0.119836	0.003481	4.93119343104669	6.47214494926925e-22	8.71542049168574e-20
ENSMUSG00000097234	Gm26518	15:102455526-102483722	0	0.134944	-10.80763146065	8.36130933412492e-22	1.09536935674925e-19
XLOC_043069	XLOC_043069	17:31855955-31864738	0	0.433384	-10.80763146065	8.36130933412492e-22	1.09536935674925e-19
ENSMUSG00000027500	Stmn2	3:8509360-8561606	0.275055	0	10.7898077989135	1.01433269747049e-21	1.3051982336518e-19
ENSMUSG00000109716	Gm42196	3:28176553-28212209	0	0.117801	-10.7942805654133	1.01433269747049e-21	1.3051982336518e-19
ENSMUSG00000102820	Gm38353	3:73329434-73470014	0.029939	0	10.7898077989135	1.01433269747049e-21	1.3051982336518e-19
ENSMUSG00000098257	Gm27169	8:87203026-87293504	0	0.0412	-10.774019666631	1.35915528839155e-21	1.73349180218116e-19
XLOC_058321	XLOC_058321	2:47423795-47429875	0.668693	0	10.7448461560789	1.82752867888751e-21	2.32064080312066e-19
XLOC_026861	XLOC_026861	13:110523240-110531518	0.490424	0	10.7383071316807	2.01869276663723e-21	2.55219183317385e-19
ENSMUSG00000096740	Lbhd1	19:8883732-8892627	1.941813	0.073845	5.31905175360682	2.03567659639843e-21	2.5624742964751e-19
ENSMUSG00000014164	Klhl3	13:58000228-58113592	0.205521	0.006348	4.85147435063539	2.28332031940823e-21	2.84942628825461e-19
ENSMUSG00000085701	Gm12968	4:128846197-128873698	0.145426	0	10.7185103262689	2.72728464891892e-21	3.38885601525754e-19
ENSMUSG00000027199	Gatm	2:122594467-122611303	0.78409	0.015666	5.42545198318969	3.62106166526431e-21	4.44224480223442e-19
ENSMUSG00000073073	Gm8098	11:30135770-30280491	0.950219	0.034687	4.54862776346851	3.67388306095879e-21	4.4880279485603e-19
ENSMUSG00000087278	A930006I01Rik	2:103338601-103372764	0	0.102659	-10.6900048346476	4.54000957862492e-21	5.49968022260873e-19
ENSMUSG00000100120	Gm553	1:52522902-52582679	0.06496	0	10.6780826295931	5.03348888064935e-21	5.99710164907654e-19
ENSMUSG00000037106	Fer1l6	15:58510048-58665092	0.052647	0	10.6780826295931	5.03348888064935e-21	5.99710164907654e-19
ENSMUSG00000074248	4930432M17Rik	3:121661136-121682982	0	0.308966	-10.6827776538416	5.03348888064935e-21	5.99710164907654e-19
ENSMUSG00000021098	4930447C04Rik	12:72881109-72940774	0.253825	0	10.6712331516156	5.5829964003709e-21	6.62454556489911e-19
ENSMUSG00000034912	Mdga2	12:66466060-67222549	0.057016	0	10.657435859134	6.87745417926516e-21	8.12718585298306e-19
ENSMUSG00000102206	Pcdha11	18:37010712-37187657	0.041045	0	10.65048741364	7.63823450882985e-21	8.98951892274966e-19
ENSMUSG00000114531	A530065N20Rik	13:60029711-60116669	0.081272	0	10.6435053403532	8.48692723203317e-21	9.90780311378324e-19
ENSMUSG00000056856	Jakmip3	7:138940730-139083977	0.206332	0	10.636489312199	9.43412893203682e-21	1.08819482406506e-18
ENSMUSG00000035472	Slc25a21	12:56712634-57197472	0.050471	0	10.6294389973076	1.04917667046867e-20	1.19589617966177e-18
ENSMUSG00000103181	A330069K06Rik	3:80054892-80213085	0	0.021268	-10.6311475325488	1.04917667046867e-20	1.19589617966177e-18
XLOC_106850	XLOC_106850	X:61963109-61975019	0.310464	0	10.6080789395901	1.44703435064532e-20	1.64292307921111e-18
ENSMUSG00000097336	Fendrr	8:121054882-121083110	0.180971	0	10.5936611586209	1.79710864057775e-20	2.0324175532034e-18
ENSMUSG00000053182	Gm609	16:45411684-45492969	0.068044	0	10.5863978733433	2.00414880654292e-20	2.25774771389224e-18
ENSMUSG00000029168	Dpysl5	5:30711564-30799375	0.059434	0	10.5790978357607	2.23611047396686e-20	2.4899950170111e-18
ENSMUSG00000049176	Frmpd4	X:167471309-168577231	0.131592	0	10.5790978357607	2.23611047396686e-20	2.4899950170111e-18
ENSMUSG00000112462	Gm48772	10:117217256-117224952	0.493091	0	10.5717606720467	2.49612331977695e-20	2.76887978368514e-18
ENSMUSG00000115405	Gm41307	15:38385634-38404154	0	0.174942	-10.5697865378816	2.7877265113397e-20	3.04567011155875e-18
XLOC_039277	XLOC_039277	16:44715991-44723155	0.501659	0	10.564386002642	2.7877265113397e-20	3.04567011155875e-18
ENSMUSG00000113764	Gm48617	12:37049217-37147149	0	0.03278	-10.5619296069131	3.11492445868004e-20	3.39034935818438e-18
ENSMUSG00000085996	A830012C17Rik	4:4138321-4188703	0.070571	0	10.5495225991498	3.48225045616587e-20	3.77595937104548e-18
ENSMUSG00000100685	Gm28610	1:151875419-151887063	0.301518	0	10.5345044696012	3.8948393727732e-20	4.1764218340937e-18
ENSMUSG00000061298	Agbl4	4:110397661-111664324	0.009041	0	10.5420330762044	3.8948393727732e-20	4.1764218340937e-18
ENSMUSG00000010651	Acaa1b	9:119148023-119157093	1.602794	0.039761	5.01692599921878	4.30220083024743e-20	4.59621101244737e-18
ENSMUSG00000095788	Sirpb1a	3:15371653-15426520	0.075623	0	10.5269363692878	4.35851072667478e-20	4.63925009406942e-18
ENSMUSG00000055413	H2-Q5	17:35394126-35397800	1.936954	0	10.5193283587243	4.87986368441098e-20	5.15627056171776e-18
ENSMUSG00000098534	Gm27167	8:86902453-86919422	0	0.185772	-10.5300668724463	4.87986368441098e-20	5.15627056171776e-18
ENSMUSG00000097469	Gm26733	9:20432760-20563282	0.026123	0	10.4884886483127	7.7079102731031e-20	8.08548616764062e-18
ENSMUSG00000112426	Gm47200	10:127332391-127370406	0.089096	0	10.48067460151	8.65250712029715e-20	9.01105705564184e-18
ENSMUSG00000097603	A430010J10Rik	6:67115673-67168426	0.327038	0	10.48067460151	8.65250712029715e-20	9.01105705564184e-18
ENSMUSG00000092600	Gm20442	17:35743323-35764191	0	0.145891	-10.4809131611243	9.71808681491495e-20	1.00845179019863e-17
ENSMUSG00000091345	Col6a5	9:105856078-105960643	0.043078	0	10.4569752672107	1.22791313181314e-19	1.26065748199482e-17
ENSMUSG00000026109	Tmeff2	1:50900647-51187270	0.371318	0.01789	4.41612321459427	1.23532517085013e-19	1.26378566595241e-17
ENSMUSG00000001349	Cnn1	9:22099216-22109630	0.873568	0	10.4489881785982	1.38140227328978e-19	1.40825206395372e-17
ENSMUSG00000045463	Slco6b1	1:96906176-96997577	0.036022	0	10.440956625362	1.55494527244676e-19	1.56859845044874e-17
ENSMUSG00000117805	AC138084.1	18:90459994-90483460	0.140486	0	10.440956625362	1.55494527244676e-19	1.56859845044874e-17
XLOC_035915	XLOC_035915	15:93879667-93889060	0.35186	0	10.440956625362	1.55494527244676e-19	1.56859845044874e-17
ENSMUSG00000004872	Pax3	1:78101267-78197134	0.120577	0	10.4328801096545	1.75127674624056e-19	1.75442783242757e-17
ENSMUSG00000085271	E130006D01Rik	5:111734284-111761725	0.122335	0	10.4328801096545	1.75127674624056e-19	1.75442783242757e-17
ENSMUSG00000053101	Gpr141	13:19749682-19824257	0.119495	0	10.4083756819564	2.51053222982252e-19	2.48071430436251e-17
ENSMUSG00000112800	Gm40604	10:15697996-15760012	0.080047	0	10.4001141668332	2.8340544243873e-19	2.78140826084275e-17
ENSMUSG00000049971	Glt1d1	5:127632262-127709374	0.05279	0	10.3834478401483	3.61797761766153e-19	3.5387732427884e-17
ENSMUSG00000117731	AC147989.1	18:35348727-35499293	0	0.307965	-10.3772770516982	4.09153489746015e-19	3.96180997830322e-17
ENSMUSG00000105105	Gm31363	5:64433955-64473588	0	0.071264	-10.3772770516982	4.09153489746015e-19	3.96180997830322e-17
ENSMUSG00000078921	Tgtp2	11:49057194-49064206	2.427273	0.079649	5.2456807445876	4.37048698099604e-19	4.21781130245991e-17
ENSMUSG00000056752	Dnah9	11:65831282-66168551	0.01071	0	10.3665867280401	4.62989475238913e-19	4.43856665136325e-17
XLOC_063172	XLOC_063172	3:94707193-94715148	0.394233	0	10.3665867280401	4.62989475238913e-19	4.43856665136325e-17
ENSMUSG00000027217	Tspan18	2:93201760-93334505	1.358954	0.04598	4.42548733845519	5.91199395125907e-19	5.6012510281998e-17
ENSMUSG00000101621	Gm28905	10:9976627-10207981	0.18528	0	10.3495262235561	5.93943100876395e-19	5.6012510281998e-17
ENSMUSG00000091947	6530401F13Rik	12:81532968-81557458	0	0.111495	-10.3317971575108	7.63850922557727e-19	7.15696178313634e-17
ENSMUSG00000030223	Ptpro	6:137252319-137463233	0.207031	0.008939	4.35961001705908	7.6887669763183e-19	7.18081230639895e-17
XLOC_085927	XLOC_085927	6:94864522-94873900	0.324081	0	10.3235511194172	8.6707402020066e-19	8.07187364400306e-17
ENSMUSG00000111994	A330049N07Rik	10:72973303-73086705	0.142371	0	10.3147877746404	9.84882990336623e-19	9.08099755930762e-17
ENSMUSG00000000627	Sema4f	6:82911885-82939769	0.157414	0	10.3059708733023	1.11942984693998e-18	1.02238905137559e-16
ENSMUSG00000033579	Fa2h	8:111345135-111393824	0.074128	0	10.2970997567614	1.27319768305812e-18	1.15917041886474e-16
ENSMUSG00000050751	Pgbd5	8:124369049-124439658	0	0.049193	-10.2943519102548	1.44905371662968e-18	1.31514116626528e-16
ENSMUSG00000004651	Tyr	7:87424771-87493512	0.507831	0.019983	4.38107571573051	1.51235655331205e-18	1.36830459160908e-16
ENSMUSG00000112705	Gm47552	12:54239675-54422006	0.488789	0	10.2791921820743	1.65031117727269e-18	1.48384500634779e-16
ENSMUSG00000107634	Gm36816	6:66943853-67021157	0.101638	0.634157	-5.03130173588931	1.83213277453543e-18	1.64222625660526e-16
XLOC_077743	XLOC_077743	5:15500842-15506916	0.477589	0	10.261059531395	1.88080156515994e-18	1.68064712699107e-16
ENSMUSG00000057173	Rfx8	1:39665301-39720997	0.055197	0	10.2519070204754	2.14495908835656e-18	1.9107955546492e-16
ENSMUSG00000114038	Gm40999	13:71709055-71956552	0.01951	0	10.2240958606413	3.1950116995177e-18	2.83748400995204e-16
ENSMUSG00000111657	Gm31592	10:91888829-91953580	0.043082	0	10.2052527041975	4.18210919488395e-18	3.66910380031152e-16
ENSMUSG00000086514	Gm11747	11:118428454-118454995	0.266149	0	10.2052527041975	4.18210919488395e-18	3.66910380031152e-16
ENSMUSG00000101848	4933417E11Rik	1:71958998-72005195	0	0.053873	-10.1962524194426	5.49026248581732e-18	4.73077617527925e-16
ENSMUSG00000085911	Gm14061	2:138589392-138649122	0.073289	0	10.1861601750972	5.49026248581732e-18	4.73077617527925e-16
XLOC_075048	XLOC_075048	5:43104134-43108361	0.653928	0	10.1861601750972	5.49026248581732e-18	4.73077617527925e-16
ENSMUSG00000110462	Gm35572	8:71752026-71781322	0.098959	0	10.1861601750972	5.49026248581732e-18	4.73077617527925e-16
ENSMUSG00000047246	Hist1h2be	13:23583670-23621124	0.274267	4.081306	-4.0492274897955	5.83596610539148e-18	5.0137356285844e-16
ENSMUSG00000087383	Gm12446	4:46300007-46345515	0.103633	0	10.1765183159484	6.29765402784922e-18	5.36263762983208e-16
ENSMUSG00000026058	Khdrbs2	1:32172714-32658568	0.061116	0	10.1765183159484	6.29765402784922e-18	5.36263762983208e-16
ENSMUSG00000115009	G930009F23Rik	15:38436225-38455134	0.143765	0	10.1668115842605	7.22925965327074e-18	6.13787464755116e-16
ENSMUSG00000074179	Gm10639	9:78271765-78305525	3.518621	0.179481	4.08287316246838	8.26388138264584e-18	6.99578636813925e-16
ENSMUSG00000052584	Serp2	14:76532814-76556889	0.19651	0	10.1570391011636	8.30504233976928e-18	7.01013369740526e-16
ENSMUSG00000036030	Prtg	9:72806874-72917291	0.101028	0.00385	4.49871012404087	9.03873123438502e-18	7.60724845052079e-16
ENSMUSG00000055541	Lair1	7:4003402-4063204	0.213331	0.00658	4.66234412808947	9.375491278098e-18	7.86780357923169e-16
XLOC_078874	XLOC_078874	5:77146121-77154279	0	0.296816	-10.1550653995525	9.54831215111204e-18	7.98967437569352e-16
ENSMUSG00000066677	Ifi208	1:173673675-173698395	0.1905	0	10.1372932748607	1.09863109690506e-17	9.1401056085044e-16
ENSMUSG00000019767	Ccdc170	10:4482502-4562231	0.107132	0	10.1372932748607	1.09863109690506e-17	9.1401056085044e-16
ENSMUSG00000087131	Gm16152	1:38269746-38535214	0.439543	0	10.1273180820132	1.26509035401188e-17	1.03758911981167e-15
ENSMUSG00000101880	Gm29282	1:155011332-155057179	0.057779	0	10.1273180820132	1.26509035401188e-17	1.03758911981167e-15
ENSMUSG00000032268	Tmprss5	9:49081260-49117587	0.077284	0	10.1273180820132	1.26509035401188e-17	1.03758911981167e-15
ENSMUSG00000116068	Gm49457	15:72161346-72287314	0.042644	0	10.1273180820132	1.26509035401188e-17	1.03758911981167e-15
XLOC_022463	XLOC_022463	12:21725147-21729488	0.604651	0	10.1172734374342	1.45793949334297e-17	1.17905765953256e-15
ENSMUSG00000075302	Erich2	2:70508819-70540884	0.162728	0	10.1172734374342	1.45793949334297e-17	1.17905765953256e-15
ENSMUSG00000087292	Gm13832	5:115359078-115422863	0.060916	0	10.1172734374342	1.45793949334297e-17	1.17905765953256e-15
ENSMUSG00000054555	Adam12	7:133883199-134232146	0.066778	0	10.1172734374342	1.45793949334297e-17	1.17905765953256e-15
XLOC_056246	XLOC_056246	2:133710638-133716954	0	0.372085	-10.1126679030381	1.68154984508269e-17	1.35610671629064e-15
ENSMUSG00000033006	Sox10	15:79154908-79165240	0.599109	0.01267	5.18268338888075	1.80300448013074e-17	1.45001626968736e-15
ENSMUSG00000085510	Gm12082	11:28751633-28815767	0	0.036272	-10.1018709453509	1.94104827796583e-17	1.54387993801282e-15
ENSMUSG00000042567	Nek10	14:14803415-15012059	0.015447	0	10.0969718768826	1.94104827796583e-17	1.54387993801282e-15
ENSMUSG00000000386	Mx1	16:97447035-97462907	2.027802	0.049369	4.32032726824007	1.98665219618565e-17	1.57582340777991e-15
ENSMUSG00000085721	Gm12796	4:101292414-101321745	0.08782	0	10.0867129506501	2.24245329007231e-17	1.76422575147211e-15
ENSMUSG00000110634	Gm45895	8:95910574-95934042	0.108855	0	10.0763805509718	2.59283661664612e-17	2.02885961419293e-15
ENSMUSG00000005320	Fgfr4	13:55152640-55168759	0.216113	0	10.0659736178319	3.00051532995524e-17	2.34153422730092e-15
ENSMUSG00000110996	Gm36251	9:113070983-113123029	0.048464	0	10.055491068108	3.47528041380895e-17	2.70473974571497e-15
ENSMUSG00000100162	Gm20687	14:55054945-55098986	0.337229	0	10.0449317948951	4.02866901473393e-17	3.10207514134513e-15
XLOC_065674	XLOC_065674	3:82351940-82357928	0.418713	0	10.0449317948951	4.02866901473393e-17	3.10207514134513e-15
ENSMUSG00000002588	Pon1	6:5168090-5193946	0.185338	0	10.0449317948951	4.02866901473393e-17	3.10207514134513e-15
ENSMUSG00000107666	4933406J09Rik	6:134308951-134403415	0	0.023403	-10.0239413664858	5.42820663771841e-17	4.14663426319851e-15
ENSMUSG00000049556	Lingo1	9:56618475-56796468	0.05312	0	10.0235785272335	5.42820663771841e-17	4.14663426319851e-15
ENSMUSG00000117608	AC103362.1	18:13462416-13601400	0	0.106623	-10.0124568131619	6.30940901397139e-17	4.79448844547243e-15
ENSMUSG00000117486	Gm30938	17:87464640-87473742	0.267797	0	10.0019044566345	7.34035819926087e-17	5.51994936584418e-15
ENSMUSG00000097960	A330074K22Rik	8:120204434-120228230	0.365247	0.014151	4.46016544389006	7.98720845677436e-17	5.99082018757853e-15
XLOC_026695	XLOC_026695	13:99614624-99616510	0	1.146807	-9.98920974535764	8.54765395571823e-17	6.39461698516678e-15
ENSMUSG00000097731	2700016F22Rik	4:139364806-139380480	0.51691	0.019434	4.50972642991973	8.75427939665949e-17	6.53231693536303e-15
ENSMUSG00000113586	Gm48606	12:16207733-16286119	0.030534	0	9.97989979665413	9.96282845169808e-17	7.395995111117e-15
ENSMUSG00000085976	Gm13816	2:92742230-92759208	0.139689	0	9.96877031379989	1.16232998603144e-16	8.60659277636372e-15
ENSMUSG00000114585	Gm32401	13:41487130-41544567	0.067997	0	9.95755430608357	1.35735179576826e-16	9.99950361096249e-15
ENSMUSG00000113727	Gm47781	13:44232398-44239606	0	0.291084	-9.95362132165894	1.58663419370208e-16	1.16294261205222e-14
ENSMUSG00000060550	H2-Q7	17:35439155-35443773	3.491541	0.199272	4.33716308866044	1.77970558153908e-16	1.30116252516968e-14
ENSMUSG00000052281	Tspan32os	7:142988969-143008033	0.12262	0	9.93485726032884	1.85646994093032e-16	1.34708064485751e-14
XLOC_028952	XLOC_028952	13:83442749-83445381	0.879194	0	9.93485726032884	1.85646994093032e-16	1.34708064485751e-14
ENSMUSG00000087429	Gm16235	10:88439048-88449887	0.428842	0	9.91179742050279	2.1743586294458e-16	1.53916946307371e-14
XLOC_081467	XLOC_081467	6:42094159-42100168	0	0.343631	-9.92939843468321	2.1743586294458e-16	1.53916946307371e-14
ENSMUSG00000086282	Sox5os4	6:144720911-144759883	0.058946	0	9.92337341309033	2.1743586294458e-16	1.53916946307371e-14
ENSMUSG00000079564	Gm11149	9:49518288-49572591	0.594417	0	9.92337341309033	2.1743586294458e-16	1.53916946307371e-14
ENSMUSG00000098158	Gm4804	12:15606412-15729095	0.082819	0	9.91179742050279	2.1743586294458e-16	1.53916946307371e-14
ENSMUSG00000045875	Adra1a	14:66635251-66771168	0.037997	0	9.92337341309033	2.1743586294458e-16	1.53916946307371e-14
ENSMUSG00000023274	Cd4	6:124864692-124888221	0.225159	0	9.92337341309033	2.1743586294458e-16	1.53916946307371e-14
XLOC_098317	XLOC_098317	8:40856033-40862267	0.367615	0	9.92337341309033	2.1743586294458e-16	1.53916946307371e-14
ENSMUSG00000087668	Gm11186	11:53111451-53120056	0.023117	0.552907	-4.69573208956009	2.46139583141011e-16	1.73387669369794e-14
ENSMUSG00000107427	Gm43948	6:101059171-101198013	0	0.014824	-9.91713275052125	2.54924804831577e-16	1.78274950470624e-14
ENSMUSG00000041710	Trpc5	X:144381671-144688180	0.008885	0	9.90012779186508	2.54924804831577e-16	1.78274950470624e-14
ENSMUSG00000028864	Hgf	5:16553495-16620152	0.441638	0.020279	4.1056578037067	2.66842316030689e-16	1.8615948755953e-14
ENSMUSG00000054641	Mmrn1	6:60924976-60989378	1.978058	0.125851	3.78381128558186	2.93150321877153e-16	2.04021349014119e-14
ENSMUSG00000020218	Wif1	10:121033960-121100650	0.962482	0.061365	3.81040790915401	2.98088088416585e-16	2.06960343785059e-14
ENSMUSG00000014453	Blk	14:63372836-63417037	0	0.053	-9.89228403253933	3.51487230904144e-16	2.42291864503257e-14
ENSMUSG00000041707	Tmem273	14:32785963-32817984	0.074436	0	9.86454162835203	4.13368785640788e-16	2.82927968838584e-14
ENSMUSG00000086327	Slfn5os	11:82942341-82960681	0.253742	0	9.85248180082207	4.86661123520363e-16	3.30746780473276e-14
ENSMUSG00000109052	Gm45012	7:99202366-99227080	0.088704	0	9.85248180082207	4.86661123520363e-16	3.30746780473276e-14
ENSMUSG00000044629	Cnrip1	11:17051586-17079371	0.557115	0.021295	4.53452069569957	5.04921173878458e-16	3.42353110682181e-14
ENSMUSG00000043008	Klhl6	16:19946496-19983037	0.386325	0.042356	4.1832594730972	5.91321533480612e-16	3.99066224646403e-14
ENSMUSG00000044667	Plppr4	3:117319139-117360876	0.064775	0	9.82805543318323	6.76724049458426e-16	4.53530432405564e-14
ENSMUSG00000118094	AC142100.3	18:83011903-83078855	0	0.08398	-9.82822269800522	7.99318985954514e-16	5.34454579246076e-14
ENSMUSG00000026255	Efhd1	1:87264363-87310839	1.539856	0.10207	3.7414130154889	8.78488136069796e-16	5.86036601739464e-14
ENSMUSG00000053615	Gm9913	2:125403211-125507881	0.235679	0.013946	3.90237057399791	9.02994303424633e-16	6.00999794775862e-14
ENSMUSG00000041624	Gucy1a2	9:3532778-3894736	0.795134	0.048633	3.69853984744988	9.32774703724735e-16	6.19396633537581e-14
ENSMUSG00000070031	Sp140	1:85600378-85645037	3.267586	0.116583	3.73410962717625	9.60671698507024e-16	6.33561891006272e-14
ENSMUSG00000100426	Gm4208	1:62821355-62832370	0.264651	0	9.79062249590796	1.1189264594067e-15	7.31267694192842e-14
ENSMUSG00000102014	2900009J06Rik	1:127753616-127774092	0.103299	0	9.79062249590796	1.1189264594067e-15	7.31267694192842e-14
ENSMUSG00000087334	AW495222	13:93706182-93719175	0.272072	0	9.77792585943163	1.32613506300054e-15	8.60857900089497e-14
ENSMUSG00000070732	Rbm44	1:91145089-91170795	0.389069	0	9.77792585943163	1.32613506300054e-15	8.60857900089497e-14
ENSMUSG00000035403	Crb2	2:37776249-37799103	0.187799	0.005528	4.87397275687468	1.40481465375814e-15	9.09892479991179e-14
ENSMUSG00000116993	Gm32461	16:86770227-86806513	0.058092	0	9.76511649161495	1.57354832102302e-15	1.01464077929306e-13
ENSMUSG00000105504	Gbp5	3:142493978-142522344	1.199976	0.066829	4.04013351833346	1.73150019020335e-15	1.11153865868664e-13
ENSMUSG00000029298	Gbp9	5:105077630-105139539	2.033618	0.164375	3.65246148175787	1.75730657786845e-15	1.1256092929745e-13
ENSMUSG00000024672	Ms4a7	19:11321039-11336146	0.729086	0.009765	4.85435541500277	1.8611233671624e-15	1.18685935504235e-13
ENSMUSG00000021363	Mak	13:41025008-41079706	0.086382	0	9.75219237266517	1.86932808061381e-15	1.18685935504235e-13
ENSMUSG00000112959	Gm32834	13:51378136-51418686	0.056405	0	9.75219237266517	1.86932808061381e-15	1.18685935504235e-13
ENSMUSG00000043556	Fbxl7	15:26540459-26895580	0.719964	0.051078	3.6430486501467	1.87362649908256e-15	1.18698543548005e-13
ENSMUSG00000082488	1700119I11Rik	13:91853295-91876862	1.729033	0.10759	3.80756986735418	2.62385482542314e-15	1.64073099148274e-13
XLOC_004641	XLOC_004641	1:64434137-64440649	0.309165	0	9.72599152632885	2.64767426268758e-15	1.64496706552212e-13
ENSMUSG00000024227	Pdzph1	17:58878808-58991375	0	0.016877	-9.71941279389963	3.1568423901275e-15	1.91607758656124e-13
ENSMUSG00000113737	BB123696	13:52729615-52757205	0.080863	0	9.71271047740252	3.1568423901275e-15	1.91607758656124e-13
ENSMUSG00000114854	Gm34354	13:59145873-59204327	0.073609	0	9.71271047740252	3.1568423901275e-15	1.91607758656124e-13
ENSMUSG00000117222	Gm49906	17:50339252-50398475	0.033542	0	9.71271047740252	3.1568423901275e-15	1.91607758656124e-13
ENSMUSG00000030092	Cntn6	6:104492790-104863406	0.009448	0	9.71271047740252	3.1568423901275e-15	1.91607758656124e-13
ENSMUSG00000030905	Crym	7:120186380-120202111	0.265163	0	9.71271047740252	3.1568423901275e-15	1.91607758656124e-13
ENSMUSG00000115639	4930404K13Rik	14:119798978-119817574	0	0.094811	-9.70521587867529	3.76863355100494e-15	2.27785967784332e-13
ENSMUSG00000107193	Gm43700	5:43026548-43038236	0.167558	0	9.69930602998527	3.76863355100494e-15	2.27785967784332e-13
XLOC_092619	XLOC_092619	7:48125985-48132047	0.319997	0	9.68577586948467	4.50469479143558e-15	2.71143292311108e-13
ENSMUSG00000091457	Gm17171	2:20300817-20324670	0.081271	0	9.6721176155688	5.39144573463156e-15	3.21179294051549e-13
ENSMUSG00000097617	Gm10687	9:44122186-44134485	0.157357	0	9.6721176155688	5.39144573463156e-15	3.21179294051549e-13
ENSMUSG00000032854	Ugt8a	3:125865271-125938619	0.031607	0	9.6721176155688	5.39144573463156e-15	3.21179294051549e-13
ENSMUSG00000020787	P2rx1	11:72999103-73015200	0.135945	0	9.65832881965304	6.46117703118544e-15	3.82543961977262e-13
XLOC_052666	XLOC_052666	19:37785655-37790827	0.368572	0	9.65832881965304	6.46117703118544e-15	3.82543961977262e-13
ENSMUSG00000039661	Dusp26	8:31089471-31097047	1.180993	0.072803	4.40220778986811	6.67710519569713e-15	3.93718023677848e-13
ENSMUSG00000058101	1700084J12Rik	15:33083261-33497217	0.833027	0.023032	4.27119480479889	7.12430437401671e-15	4.19233455765309e-13
XLOC_009093	XLOC_009093	10:88826897-88830887	0	0.428047	-9.64698850552051	7.75341243742248e-15	4.53488478562132e-13
XLOC_029313	XLOC_029313	13:102391076-102395400	0.439825	0	9.64440696226532	7.75341243742248e-15	4.53488478562132e-13
ENSMUSG00000112430	Gm30624	10:111685064-111843048	0.755092	0.058276	3.58287457552553	9.24077873825045e-15	5.37319154613007e-13
ENSMUSG00000025017	Pik3ap1	19:41272377-41385102	0.609871	0.037019	3.58758864001903	9.25165587866346e-15	5.37319154613007e-13
ENSMUSG00000030525	Chrna7	7:63098692-63212569	0.083965	0	9.63034945028326	9.3166004288384e-15	5.37319154613007e-13
ENSMUSG00000024658	Gm9750	19:9135157-9279175	0	0.011591	-9.61696915448598	1.12102184021795e-14	6.37638984636349e-13
ENSMUSG00000048652	Samd13	3:146645193-146685592	0.102419	0	9.61615361403519	1.12102184021795e-14	6.37638984636349e-13
ENSMUSG00000109251	E230032D23Rik	7:143628024-143670614	0.158153	0	9.61615361403519	1.12102184021795e-14	6.37638984636349e-13
ENSMUSG00000010021	Kif19a	11:114765388-114790739	0.08657	0	9.61615361403519	1.12102184021795e-14	6.37638984636349e-13
ENSMUSG00000078606	Gm4070	7:105895139-105953967	4.130896	0.394672	3.56037078667432	1.14986656217463e-14	6.52763464864314e-13
ENSMUSG00000104824	Gm21663	5:25927024-25943788	0.5899	0.035623	3.88466967353823	1.16005792431484e-14	6.57260215748791e-13
ENSMUSG00000069806	Cacng7	7:3332955-3368221	0.274584	0.015923	3.94204098352235	1.21308096083586e-14	6.85556333037592e-13
ENSMUSG00000116955	Gm49632	17:7645328-7660238	0	0.110194	-9.60172194336759	1.35073943042655e-14	7.52050153648259e-13
ENSMUSG00000090700	Cyp4f40	17:32658900-32676914	0	0.183318	-9.60172194336759	1.35073943042655e-14	7.52050153648259e-13
ENSMUSG00000086644	Gm13470	2:46419535-46442710	0.079094	0	9.60181670425724	1.35073943042655e-14	7.52050153648259e-13
ENSMUSG00000087250	Usp46os1	5:74014215-74029680	0.118634	0	9.60181670425724	1.35073943042655e-14	7.52050153648259e-13
ENSMUSG00000109371	Gm44626	8:8727111-8853647	0	0.012973	-9.60172194336759	1.35073943042655e-14	7.52050153648259e-13
ENSMUSG00000015001	Oc90	15:65876053-65912397	0.057962	0	9.60181670425724	1.35073943042655e-14	7.52050153648259e-13
ENSMUSG00000087516	Tbx3os1	5:119570130-119671365	0.357035	0.002875	6.60544627606462	1.46525468100129e-14	8.14242869949125e-13
ENSMUSG00000047343	Mettl21c	1:44009408-44020034	0.452651	0	9.58733588889761	1.62981782514278e-14	8.95379234791913e-13
ENSMUSG00000085400	Pard3bos3	1:62456725-62499261	0.04286	0	9.58733588889761	1.62981782514278e-14	8.95379234791913e-13
ENSMUSG00000115263	Gm5089	14:122365239-122406743	0.043985	0	9.58733588889761	1.62981782514278e-14	8.95379234791913e-13
ENSMUSG00000060212	Pcnx2	8:125751508-125898317	0	0.014603	-9.58631186839358	1.62981782514278e-14	8.95379234791913e-13
ENSMUSG00000087268	Gm14486	2:30658468-30678011	0.105107	0	9.58733588889761	1.62981782514278e-14	8.95379234791913e-13
ENSMUSG00000046207	Pik3r6	11:68503019-68552698	0.303142	0.019847	3.7450094943209	1.9003795639362e-14	1.04204146089168e-12
ENSMUSG00000036800	Fam135b	15:71431609-71727838	0	0.005653	-9.57073541268747	1.96936320538086e-14	1.07376654467395e-12
ENSMUSG00000107526	1700003I16Rik	6:149199095-149215185	0	0.099874	-9.57073541268747	1.96936320538086e-14	1.07376654467395e-12
ENSMUSG00000074151	Nlrc5	8:94434356-94527272	3.683048	0.242149	3.4529488695954	2.27220839287155e-14	1.23423972589901e-12
ENSMUSG00000027070	Lrp2	2:69424340-69586065	0.071701	0.004557	3.78618188020994	2.38142667149397e-14	1.28482989956572e-12
ENSMUSG00000090117	Gm16541	19:42536850-42563108	0.114912	0	9.55793077896856	2.38309497121716e-14	1.28482989956572e-12
ENSMUSG00000118120	AC129179.2	18:54768384-54823789	0.03221	0	9.55793077896856	2.38309497121716e-14	1.28482989956572e-12
ENSMUSG00000021575	Ahrr	13:74211118-74292331	0.70653	0.044454	3.78366684740363	2.47075044144307e-14	1.32961276543977e-12
ENSMUSG00000038147	Cd84	1:171839697-171890718	0.399349	0.021405	3.83593134327726	2.70817613968045e-14	1.45198362214868e-12
ENSMUSG00000102397	Gm37573	3:25695195-25700303	0.345578	0	9.54300037526627	2.88798797359368e-14	1.53137413574147e-12
ENSMUSG00000097644	Gm26862	7:93006982-93104789	0	0.016076	-9.53906871069226	2.88798797359368e-14	1.53137413574147e-12
ENSMUSG00000097028	Ptgs2os	1:150074873-150099963	0.128046	0	9.54300037526627	2.88798797359368e-14	1.53137413574147e-12
ENSMUSG00000086405	9330198N18Rik	2:30629655-30689210	0.029627	0	9.54300037526627	2.88798797359368e-14	1.53137413574147e-12
ENSMUSG00000114922	Ppifos	14:25694269-25701282	0	0.45329	-9.52297083423573	3.50507942094278e-14	1.84172521588267e-12
ENSMUSG00000097189	Gm26594	3:95853447-95861485	0.217823	0	9.52791384009784	3.50507942094278e-14	1.84172521588267e-12
ENSMUSG00000047495	Dlgap2	8:14095865-14847680	0.111786	0	9.52791384009784	3.50507942094278e-14	1.84172521588267e-12
ENSMUSG00000068284	Usf3	16:44173246-44227465	2.715212	11.717878	-3.41486239119169	3.64874098689621e-14	1.91373820747498e-12
ENSMUSG00000092277	Gm19684	17:36121678-36129692	0.738452	0.014215	4.61887768080007	4.6265654691088e-14	2.40466588074221e-12
ENSMUSG00000022584	Ly6c2	15:75047637-75111970	0.738847	0.05543	3.75145867809119	4.63457986133653e-14	2.40466588074221e-12
ENSMUSG00000114035	Gm31126	13:50267976-50276670	0.196788	0	9.49725906977896	5.18667674433361e-14	2.67196912992788e-12
ENSMUSG00000063804	Lin28b	10:45376620-45486395	0.054713	0	9.48168391292201	6.32410585493307e-14	3.24062854357562e-12
ENSMUSG00000036123	Slc9a3	13:74121457-74169442	0	0.034318	-9.49022597857005	6.32410585493307e-14	3.24062854357562e-12
ENSMUSG00000097723	Gm26848	17:6314199-6493180	0.002596	0.035551	-3.88192865903676	6.39425515117162e-14	3.27078577980072e-12
ENSMUSG00000073096	Lrrc61	6:48554796-48570722	2.750772	8.368512	-3.39127719368958	7.29715014573144e-14	3.72605098799324e-12
ENSMUSG00000000794	Kcnn3	3:89520164-89675132	0.923153	0.160104	3.39955170327802	7.66223167585362e-14	3.89552908548287e-12
XLOC_013242	XLOC_013242	11:24747183-24752095	0	0.306326	-9.47357056286594	7.72324431841381e-14	3.89552908548287e-12
ENSMUSG00000086632	1700112J05Rik	5:77006449-77018863	0.13317	0	9.45001989509495	7.72324431841381e-14	3.89552908548287e-12
XLOC_091877	XLOC_091877	7:27979313-27983890	0.363396	0	9.46593877180397	7.72324431841381e-14	3.89552908548287e-12
ENSMUSG00000084939	Gm830	4:95464724-95487394	0.073673	0	9.46593877180397	7.72324431841381e-14	3.89552908548287e-12
ENSMUSG00000030237	Slco1a4	6:141805440-141856199	1.170385	0.068884	3.48329714752544	8.52390028121376e-14	4.29189497289914e-12
ENSMUSG00000020953	Coch	12:51593341-51605771	0.500304	0.026275	4.05214104068622	9.27900088660791e-14	4.66398669564361e-12
ENSMUSG00000097725	4930593A02Rik	3:58692589-58797331	0.020721	0	9.43392340589784	9.44718278234553e-14	4.71577303300806e-12
ENSMUSG00000096141	Dnah7a	1:53397006-53706784	0.00552	0	9.43392340589784	9.44718278234553e-14	4.71577303300806e-12
ENSMUSG00000113032	Gm47578	10:99719143-99891158	0.00937	0	9.41764529608085	1.15749266522429e-13	5.69927340877104e-12
ENSMUSG00000113123	Gm40864	12:22585889-22623345	0	0.039172	-9.43967154673103	1.15749266522429e-13	5.69927340877104e-12
ENSMUSG00000097735	D930032P07Rik	19:28678130-28720027	0	0.035275	-9.43967154673103	1.15749266522429e-13	5.69927340877104e-12
ENSMUSG00000054909	Wbscr25	5:134987433-135001350	0	0.108146	-9.43967154673103	1.15749266522429e-13	5.69927340877104e-12
ENSMUSG00000112006	Gm48633	12:7911889-7950061	0.042175	0	9.41764529608085	1.15749266522429e-13	5.69927340877104e-12
ENSMUSG00000112854	Gm38403	10:118920381-119001299	0.092906	0.005218	3.85437785971154	1.30066586429592e-13	6.38252171238905e-12
ENSMUSG00000033066	Gas7	11:67455437-67688990	2.880403	0.666941	3.393884603388	1.31245466238816e-13	6.42947333087345e-12
ENSMUSG00000089804	Gm16136	15:37231793-37328554	2.786519	16.394423	-3.322539739836	1.31631390661135e-13	6.43748652436012e-12
ENSMUSG00000050830	Vwc2	11:11114223-11268931	0.142403	0.010031	3.66442941690618	1.3881261165093e-13	6.77723900930479e-12
ENSMUSG00000087172	Gm12153	11:43959089-44134987	0	0.008298	-9.42241858573403	1.42055918004803e-13	6.88911714920444e-12
ENSMUSG00000026890	Lhx6	2:36081953-36105408	0.122445	0	9.40118142028679	1.42055918004803e-13	6.88911714920444e-12
ENSMUSG00000074677	Sirpb1c	3:15795145-15848528	0.04453	0	9.40118142028679	1.42055918004803e-13	6.88911714920444e-12
ENSMUSG00000019647	Sema6a	18:47235598-47368870	1.093897	0.076611	3.4601980385974	1.53088179518095e-13	7.41172069131755e-12
ENSMUSG00000027674	Pex5l	3:32949408-33143247	0.223662	0.014635	3.66569814727189	1.54894861045392e-13	7.48667114688846e-12
ENSMUSG00000097580	Gm5432	12:15817003-15888155	0.022123	0	9.38452748959644	1.74637550574711e-13	8.35720060204801e-12
ENSMUSG00000108111	Gm45901	6:90486393-90519480	0	0.042973	-9.38728107086329	2.15062909504043e-13	1.01574247242431e-11
ENSMUSG00000116725	Gm29686	16:51980376-52005495	0.0675	0	9.36767906482192	2.15062909504043e-13	1.01574247242431e-11
ENSMUSG00000117313	Gm49838	17:28424723-28426430	1.036112	10.176003	-3.44935803809822	2.22912403405449e-13	1.05110096146491e-11
ENSMUSG00000098900	Gm18190	7:7265498-7278267	0.000297	0.340887	-6.47075034673835	2.36333456806604e-13	1.1125733725959e-11
ENSMUSG00000086507	Adap2os	11:80156794-80177629	0.466184	0	9.35063154940384	2.65311252846109e-13	1.2369229295331e-11
ENSMUSG00000031165	Was	X:8081453-8090498	0.262711	0	9.35063154940384	2.65311252846109e-13	1.2369229295331e-11
ENSMUSG00000020599	Rgs9	11:109225355-109298129	0.211526	0.0101	3.88455648424364	2.77331137658407e-13	1.29088281310067e-11
ENSMUSG00000022311	Csmd3	15:47580637-48792063	0.030868	0.002777	3.37889960231173	2.896015805337e-13	1.34583386189594e-11
ENSMUSG00000099519	Gm29253	1:75171731-75185146	0.113534	0	9.33338018188372	3.2788466153623e-13	1.50920774575468e-11
ENSMUSG00000097223	Gm2449	9:119887449-119894863	0.393738	0	9.33338018188372	3.2788466153623e-13	1.50920774575468e-11
ENSMUSG00000022490	Ppp1r1a	15:103530279-103538003	0.197928	0	9.33338018188372	3.2788466153623e-13	1.50920774575468e-11
ENSMUSG00000025479	Cyp2e1	7:140763739-140774987	0.159195	0	9.33338018188372	3.2788466153623e-13	1.50920774575468e-11
ENSMUSG00000027750	Postn	3:54361109-54391037	23.784962	2.283304	3.26047657403183	3.49317836995291e-13	1.60530952645836e-11
ENSMUSG00000055540	Epha6	16:59653483-60605531	0.025174	0	9.31592002792085	4.05952438092469e-13	1.85673538509529e-11
ENSMUSG00000079604	Gm13219	2:9352431-9447676	0	0.038223	-9.33291614504949	4.05952438092469e-13	1.85673538509529e-11
ENSMUSG00000056758	Hmga2	10:120361275-120476469	0.135503	0.009245	3.60351777178169	5.02357116856521e-13	2.26724849474706e-11
ENSMUSG00000004031	Brinp2	1:158245269-158356326	0	0.021538	-9.31432951993232	5.03537158787773e-13	2.26724849474706e-11
ENSMUSG00000112745	Gm48025	10:70975506-70993040	0.084913	0	9.2982459718202	5.03537158787773e-13	2.26724849474706e-11
ENSMUSG00000112762	4930459C07Rik	10:96226020-96248866	0	0.059128	-9.31432951993232	5.03537158787773e-13	2.26724849474706e-11
ENSMUSG00000095493	A630023A22Rik	14:34051126-34102754	0.080013	0	9.2982459718202	5.03537158787773e-13	2.26724849474706e-11
ENSMUSG00000027485	Bpifb1	2:154190818-154220369	0.119875	0	9.2982459718202	5.03537158787773e-13	2.26724849474706e-11
ENSMUSG00000099148	Gm3331	9:32813734-32834104	0.072655	0	9.2982459718202	5.03537158787773e-13	2.26724849474706e-11
ENSMUSG00000097250	Gm26771	3:83766293-83789956	0.861194	0.074389	3.37391760128974	5.09552041001147e-13	2.29076874084863e-11
ENSMUSG00000033453	Adamts15	9:30899155-30922452	1.856984	0.135525	3.37258714009316	5.13157158910848e-13	2.30339938988944e-11
ENSMUSG00000116498	Gm38563	15:61084170-61189551	0.928647	0.402407	3.30680000439005	5.1793453652731e-13	2.32124469064066e-11
ENSMUSG00000034164	Emid1	11:5106265-5152257	0.473539	0.01797	4.18465229102763	5.58257592071992e-13	2.49039658022624e-11
ENSMUSG00000046844	Vat1l	8:114205612-114374071	0.748835	0.257695	3.25815546825099	6.03668463119622e-13	2.68058425525143e-11
ENSMUSG00000048520	Fbxl13	5:21483847-21645634	0	0.033497	-9.29550030967678	6.25754915775107e-13	2.75751237770486e-11
ENSMUSG00000104818	Gm43661	5:124035201-124052352	0	0.077148	-9.29550030967678	6.25754915775107e-13	2.75751237770486e-11
ENSMUSG00000028825	Rhd	4:134864536-134896172	0.078826	0	9.28035270753478	6.25754915775107e-13	2.75751237770486e-11
ENSMUSG00000044206	Vsig4	X:96247203-96293438	0.038837	0	9.28035270753478	6.25754915775107e-13	2.75751237770486e-11
ENSMUSG00000025927	Tfap2b	1:19208914-19238576	4.277516	0.901706	3.25429685886732	6.57689926384885e-13	2.88395167987633e-11
ENSMUSG00000021047	Nova1	12:46694517-46818929	0.83015	0.042584	3.35998741317113	6.58431908123187e-13	2.88395167987633e-11
ENSMUSG00000109119	Gm44752	7:66259103-66342974	0.078619	0.513535	-3.46208951455388	7.68625170460256e-13	3.34635126844591e-11
ENSMUSG00000071392	Ect2l	10:18128903-18210890	0.074526	0	9.26223472910316	7.79126218661156e-13	3.36675556457878e-11
ENSMUSG00000109062	Gm44622	8:8735970-8755337	0	0.068194	-9.27642209820364	7.79126218661156e-13	3.36675556457878e-11
ENSMUSG00000049100	Pcdh10	3:45378398-45435623	0.114491	0	9.26223472910316	7.79126218661156e-13	3.36675556457878e-11
ENSMUSG00000030000	Add2	6:86028681-86124409	0.211178	0	9.26223472910316	7.79126218661156e-13	3.36675556457878e-11
ENSMUSG00000061353	Cxcl12	6:117168535-117181367	5.05929	0.639801	3.28555057431434	7.94565050178076e-13	3.42835280666999e-11
ENSMUSG00000005952	Trpv1	11:73234292-73261242	0	0.060265	-9.25708821147234	9.71979243082236e-13	4.15668287233632e-11
ENSMUSG00000116843	Gm49750	16:21238495-21263159	0.057802	0	9.24388632047871	9.71979243082236e-13	4.15668287233632e-11
ENSMUSG00000024300	Myo1f	17:33555707-33607764	0.444479	0.031781	3.38061852000825	1.1207790796892e-12	4.78595809958139e-11
ENSMUSG00000027559	Car3	3:14863512-14872523	1.600303	0.104121	3.57825736602916	1.12288659899114e-12	4.7878958488942e-11
ENSMUSG00000047824	Pygo2	3:89430214-89435128	2.531768	15.311055	-3.21094118997482	1.15023558770591e-12	4.89729716695023e-11
ENSMUSG00000102059	Gm20257	1:58652641-58655831	0.517234	1.115107	-3.98272877244455	1.17471890965598e-12	4.99419410754183e-11
ENSMUSG00000100832	Gm29260	1:41781808-41939560	0	0.012766	-9.23749170346435	1.21497405385279e-12	5.08727923688086e-11
ENSMUSG00000112810	Gm35101	10:99669514-99675623	0.231556	0	9.22530154470381	1.21497405385279e-12	5.08727923688086e-11
ENSMUSG00000019892	Lrriq1	10:103046031-103236322	0	0.008275	-9.23749170346435	1.21497405385279e-12	5.08727923688086e-11
XLOC_022981	XLOC_022981	12:54723314-54727785	0.314193	0	9.22530154470381	1.21497405385279e-12	5.08727923688086e-11
XLOC_053128	XLOC_053128	19:58134030-58136611	0	0.497488	-9.23749170346435	1.21497405385279e-12	5.08727923688086e-11
ENSMUSG00000084938	BB557941	2:57127479-57181754	0	0.023467	-9.23749170346435	1.21497405385279e-12	5.08727923688086e-11
ENSMUSG00000085750	Gm14009	2:128189987-128204634	0	0.087397	-9.23749170346435	1.21497405385279e-12	5.08727923688086e-11
ENSMUSG00000107638	Gm30524	6:140955609-141044134	0.016063	0	9.22530154470381	1.21497405385279e-12	5.08727923688086e-11
ENSMUSG00000030787	Lyve1	7:110850607-110863239	1.229463	0.09671	3.36035152682727	1.42140067913143e-12	5.92120754851988e-11
ENSMUSG00000041046	Ramp3	11:6658521-6677475	0.367683	0.026423	3.60950636715834	1.50891074037582e-12	6.27672180393115e-11
XLOC_039930	XLOC_039930	16:87755363-87758985	0	0.34547	-9.21762534120136	1.5217856836136e-12	6.30311003032633e-11
ENSMUSG00000052273	Dnah3	7:119922671-120095280	0	0.008484	-9.21762534120136	1.5217856836136e-12	6.30311003032633e-11
ENSMUSG00000109699	Gm45277	8:103531645-103563623	0.043593	0	9.20647423237752	1.5217856836136e-12	6.30311003032633e-11
ENSMUSG00000023827	Agpat4	17:12118704-12219645	2.151799	0.097932	3.54969732408238	1.67324061601516e-12	6.92052318783868e-11
ENSMUSG00000110195	Pde2a	7:101421691-101512827	1.251398	0.340545	3.29642253295324	1.70858866826568e-12	7.05664181506816e-11
ENSMUSG00000054690	Emcn	3:137341067-137432185	1.279028	0.125664	3.1900110691426	1.71684696328245e-12	7.08064861552045e-11
XLOC_025924	XLOC_025924	13:59949658-59975136	0.10044	0.861123	-3.25212313889397	1.86718426901581e-12	7.66790339809161e-11
ENSMUSG00000016763	Scube1	15:83604999-83725021	0.622661	0.059791	3.19958263336001	1.88561528141718e-12	7.73262515971531e-11
ENSMUSG00000026117	Zap70	1:36761798-36782818	0.346817	0	9.18739796936087	1.90999631718850e-12	7.78848075707628e-11
ENSMUSG00000104937	Gm43057	5:86767141-86783033	0.08612	0	9.18739796936087	1.90999631718850e-12	7.78848075707628e-11
ENSMUSG00000118212	AC121552.1	19:35700349-35766127	0.020793	0	9.18739796936087	1.90999631718850e-12	7.78848075707628e-11
ENSMUSG00000040329	Il7	3:7569994-7613760	0.117668	0.006997	3.85489159682377	2.03194859887413e-12	8.27411755760954e-11
ENSMUSG00000027676	Ccdc39	3:33812362-33844310	0.417569	0.066151	4.32786978508552	2.07959387072343e-12	8.44437612134427e-11
ENSMUSG00000089961	Gm16567	6:124530550-124542323	1.185542	0.027582	4.78818357867695	2.19976403035164e-12	8.91982747993568e-11
ENSMUSG00000104713	Gbp6	5:105270702-105293698	1.647217	0.157425	3.2296879507667	2.23700394571232e-12	9.05814520786898e-11
ENSMUSG00000006764	Tph2	10:115078641-115185022	0	0.012653	-9.17705258989636	2.40226340924739e-12	9.59314899648697e-11
ENSMUSG00000113759	Gm47695	13:3660867-3781203	0.325509	0	9.16806608365824	2.40226340924739e-12	9.59314899648697e-11
XLOC_036937	XLOC_036937	15:47166653-47170340	0	0.334274	-9.17705258989636	2.40226340924739e-12	9.59314899648697e-11
ENSMUSG00000086152	Gm11454	2:163122606-163143959	0	0.057204	-9.17705258989636	2.40226340924739e-12	9.59314899648697e-11
ENSMUSG00000019828	Grm1	10:10686059-11082356	0.005313	0	9.16806608365824	2.40226340924739e-12	9.59314899648697e-11
ENSMUSG00000036853	Mcoln3	3:146117450-146141806	0.159307	0	9.16806608365824	2.40226340924739e-12	9.59314899648697e-11
ENSMUSG00000108726	Gm30684	7:38049490-38061700	0.11078	0	9.16806608365824	2.40226340924739e-12	9.59314899648697e-11
ENSMUSG00000089694	Nat8f7	6:85684118-85713205	0.780319	0.019332	4.13209779174068	2.61379591773665e-12	1.04235012961862e-10
ENSMUSG00000060131	Atp8b4	2:126320973-126500674	0.126168	0.011896	3.24505902567721	2.79148198511958e-12	1.11167794268476e-10
ENSMUSG00000092545	Gm20319	16:26714446-26755502	0.047919	0	9.14847163140792	3.02785283873892e-12	1.20085473133109e-10
ENSMUSG00000085397	Gm13524	2:32814934-32848168	0.465452	0.031477	3.69979719129425	3.3413669585132e-12	1.31977157138983e-10
ENSMUSG00000027656	Ccn5	2:163820861-163833146	4.803603	0.505825	3.20398998660819	3.36284601281719e-12	1.32644574609105e-10
XLOC_012451	XLOC_012451	10:118986995-118990683	0	0.320202	-9.13530571631367	3.82465621735438e-12	1.50450335332668e-10
ENSMUSG00000045083	Lingo2	4:35706647-36951747	0.098288	0	9.12860738190799	3.82465621735438e-12	1.50450335332668e-10
ENSMUSG00000094365	Gm21982	7:30641001-30664937	3.598773	0.518746	3.12402989280171	4.06985736743955e-12	1.59878575986581e-10
ENSMUSG00000112679	Gm40603	10:14296921-14324756	0	0.042902	-9.11397035618821	4.8418520198423e-12	1.88415725374293e-10
ENSMUSG00000086043	Gm12473	4:43631539-43641533	0.131012	0	9.10846580159699	4.8418520198423e-12	1.88415725374293e-10
ENSMUSG00000117251	Gm49891	4:88995118-89039192	0	0.026443	-9.11397035618821	4.8418520198423e-12	1.88415725374293e-10
XLOC_090940	XLOC_090940	7:145183239-145186087	0	0.41276	-9.11397035618821	4.8418520198423e-12	1.88415725374293e-10
ENSMUSG00000116581	Gm46565	16:30913331-30935629	0.058578	0	9.10846580159699	4.8418520198423e-12	1.88415725374293e-10
ENSMUSG00000085477	Gm13335	2:20420570-20432934	0.706283	0	9.10846580159699	4.8418520198423e-12	1.88415725374293e-10
ENSMUSG00000112742	Gm31793	10:130542347-130571793	0.607149	0.058262	3.213390760521	4.90684412415557e-12	1.90688524943023e-10
ENSMUSG00000034157	Cipc	12:86947043-86966601	9.244524	26.81275	-3.07366502526106	5.52216473373846e-12	2.13740258517642e-10
ENSMUSG00000030519	Apba2	7:64501706-64753878	0.21367	0.010606	4.07148193700289	5.81147532209333e-12	2.24338444700328e-10
ENSMUSG00000027188	Pamr1	2:102550012-102643041	1.411425	0.098263	3.11234314158018	6.11613908920528e-12	2.34032164149122e-10
ENSMUSG00000043230	Fam124b	1:80198706-80218473	0.076707	0	9.08803903690031	6.14342514345582e-12	2.34032164149122e-10
ENSMUSG00000038045	Sult6b1	17:78883938-78906992	0	0.051294	-9.09231473501633	6.14342514345582e-12	2.34032164149122e-10
XLOC_016972	XLOC_016972	11:48471291-48475073	0.338194	0	9.08803903690031	6.14342514345582e-12	2.34032164149122e-10
ENSMUSG00000085675	Gm12022	11:18467479-18493255	0.049582	0	9.08803903690031	6.14342514345582e-12	2.34032164149122e-10
ENSMUSG00000049252	Lrp1b	2:40595246-42653624	0.055196	0.002162	3.80051735019016	7.12001518529668e-12	2.70168649599881e-10
ENSMUSG00000073418	C4b	17:34728380-34743882	4.467418	0.672886	3.07488383994846	7.39297651749367e-12	2.79792753116963e-10
ENSMUSG00000023151	Lrrc69	4:14623620-14796060	0.130672	0.01255	3.173815463139	7.57186905939236e-12	2.86188972594683e-10
ENSMUSG00000117733	AC163347.1	18:55096360-55109595	0	0.086048	-9.07032909132869	7.81283414982964e-12	2.92244411247891e-10
ENSMUSG00000101166	Gm28496	7:44246726-44262720	0	0.100941	-9.07032909132869	7.81283414982964e-12	2.92244411247891e-10
ENSMUSG00000100684	Gm20268	1:101155809-101175202	0.064965	0	9.06731889584473	7.81283414982964e-12	2.92244411247891e-10
ENSMUSG00000021301	Hecw1	13:14226438-14523228	0.021913	0	9.06731889584473	7.81283414982964e-12	2.92244411247891e-10
ENSMUSG00000048782	Insc	7:114743694-114850383	1.10841	0.017862	4.34282945031291	8.43733633176239e-12	3.15197111583464e-10
XLOC_001138	XLOC_001138	1:74387959-74390588	0.477741	0	9.04629682833331	9.95921715802469e-12	3.65912760354227e-10
ENSMUSG00000099401	Gm28375	1:86929387-87057596	0.009738	0	9.04629682833331	9.95921715802469e-12	3.65912760354227e-10
ENSMUSG00000117199	Gm4566	17:71333201-71341804	0.259265	0	9.04629682833331	9.95921715802469e-12	3.65912760354227e-10
ENSMUSG00000087002	Gm16277	19:58204139-58236047	0	0.034999	-9.04800321044983	9.95921715802469e-12	3.65912760354227e-10
ENSMUSG00000085792	Gm15414	7:96596652-96629069	0	0.034654	-9.04800321044983	9.95921715802469e-12	3.65912760354227e-10
ENSMUSG00000097383	1500026H17Rik	10:89686371-89700866	0.085437	0	9.04629682833331	9.95921715802469e-12	3.65912760354227e-10
XLOC_016874	XLOC_016874	11:40435722-40438246	0.495513	0	9.04629682833331	9.95921715802469e-12	3.65912760354227e-10
ENSMUSG00000103441	7530428D23Rik	3:21753529-21800773	0.033484	0	9.04629682833331	9.95921715802469e-12	3.65912760354227e-10
ENSMUSG00000016262	Sertad4	1:192844488-192855756	1.667734	9.341278	-3.03675089643873	1.09840020528339e-11	4.02542819536262e-10
ENSMUSG00000032036	Kirrel3	9:34485894-35036716	0.158268	0.023115	3.20268632645074	1.25285337185648e-11	4.57987510378646e-10
ENSMUSG00000085189	Gm11963	11:5498840-5505699	0.179572	0	9.02496390496186	1.27256663685870e-11	4.62275398624005e-10
ENSMUSG00000107318	Gm30003	5:134747042-134822967	0.016193	0	9.02496390496186	1.27256663685870e-11	4.62275398624005e-10
ENSMUSG00000026587	Astn1	1:158362273-158691781	0.015221	0	9.02496390496186	1.27256663685870e-11	4.62275398624005e-10
ENSMUSG00000110534	Gm45708	8:93565977-93628624	0.02057	0	9.02496390496186	1.27256663685870e-11	4.62275398624005e-10
ENSMUSG00000038112	AW551984	9:39587396-39604403	1.035432	0.08786	3.22050754303939	1.47078235466819e-11	5.32942312044472e-10
ENSMUSG00000089870	Gm15562	14:46961440-46965684	0.285686	0	9.00331079424544	1.63002917530215e-11	5.85516187138312e-10
ENSMUSG00000111063	Zkscan7	9:122903246-122914154	0.154491	0	9.00331079424544	1.63002917530215e-11	5.85516187138312e-10
XLOC_106358	XLOC_106358	X:20778722-20781716	0.406445	0	9.00331079424544	1.63002917530215e-11	5.85516187138312e-10
ENSMUSG00000026068	Il18rap	1:40515362-40551705	0.06775	0	9.00331079424544	1.63002917530215e-11	5.85516187138312e-10
XLOC_085405	XLOC_085405	6:71149766-71153705	0.307877	0	9.00331079424544	1.63002917530215e-11	5.85516187138312e-10
ENSMUSG00000074199	Krtdap	7:30787896-30791097	0.693888	0	9.00331079424544	1.63002917530215e-11	5.85516187138312e-10
ENSMUSG00000031465	Angpt2	8:18690263-18741562	0.345258	0.031693	3.13664325271897	1.70013374599157e-11	6.09941415290556e-10
ENSMUSG00000021804	Rgr	14:37034909-37048964	0.24918	0.014975	3.85926256145202	1.77028895750345e-11	6.32758097501727e-10
ENSMUSG00000059857	Ntng1	3:109780040-110144011	0.335774	0.034214	3.11438135641323	1.80867802053323e-11	6.45682442052749e-10
ENSMUSG00000027339	Rassf2	2:131989415-132030258	1.200206	0.106959	3.0623104622413	1.86987423075826e-11	6.66706880897945e-10
ENSMUSG00000066842	Hmcn1	1:150562524-150993435	1.787621	0.188359	2.9673351439277	1.9055075870643e-11	6.78576330389737e-10
ENSMUSG00000049122	Frmd3	4:74013442-74202214	0.12324	0.01266	3.11652148814069	2.07348452975585e-11	7.35680442469255e-10
ENSMUSG00000084828	Gm12367	4:35225897-35262222	0.126512	0	8.98132773810977	2.09310564555844e-11	7.39019446953756e-10
ENSMUSG00000046152	Fut10	8:31187331-31261738	0.990242	0.096826	3.00625179408776	2.22000935122292e-11	7.82871019934298e-10
ENSMUSG00000025375	Aatk	11:120007313-120047167	2.549987	0.161311	3.01071817521759	2.41931415123456e-11	8.52116585237749e-10
ENSMUSG00000020357	Flt4	11:49609263-49652739	1.15927	0.13314	3.0103242717297	2.54689306449338e-11	8.95961701132593e-10
ENSMUSG00000085004	5430427M07Rik	12:91045848-91079907	0	0.03443	-8.95507549795775	2.69457278508675e-11	9.26523411803226e-10
ENSMUSG00000117004	Gm38593	17:68829841-68840365	0.112296	0	8.95900452548626	2.69457278508675e-11	9.26523411803226e-10
ENSMUSG00000117905	AC109138.8	19:4168742-4191047	0.052946	0	8.95900452548626	2.69457278508675e-11	9.26523411803226e-10
ENSMUSG00000086637	Gm14040	2:129493570-129515807	0.053006	0	8.95900452548626	2.69457278508675e-11	9.26523411803226e-10
ENSMUSG00000105834	4930592C13Rik	3:157527515-157534090	0	0.159681	-8.95507549795775	2.69457278508675e-11	9.26523411803226e-10
ENSMUSG00000108613	Gm36694	7:24054232-24073164	0.062438	0	8.95900452548626	2.69457278508675e-11	9.26523411803226e-10
ENSMUSG00000115656	4930556J02Rik	14:61492688-61527389	0.036032	0	8.95900452548626	2.69457278508675e-11	9.26523411803226e-10
ENSMUSG00000117914	AC125381.1	19:33070072-33102167	0.036328	0	8.95900452548626	2.69457278508675e-11	9.26523411803226e-10
ENSMUSG00000026679	Enkur	2:21180731-21205365	0.061627	0	8.95900452548626	2.69457278508675e-11	9.26523411803226e-10
ENSMUSG00000040046	Tph1	7:46644641-46672537	0.056689	0	8.95900452548626	2.69457278508675e-11	9.26523411803226e-10
XLOC_098234	XLOC_098234	8:34749769-34753381	0.325509	0	8.95900452548626	2.69457278508675e-11	9.26523411803226e-10
ENSMUSG00000032360	Hcrtr2	9:76225880-76323856	0.044714	0	8.95900452548626	2.69457278508675e-11	9.26523411803226e-10
ENSMUSG00000056870	Gulp1	1:44551511-44796838	1.520021	0.069059	3.51655961943544	2.79759924054763e-11	9.59669350857048e-10
ENSMUSG00000022504	Ciita	16:10480059-10528418	0.415003	0.050463	3.22649859675088	2.9675217882074e-11	1.01435290215089e-09
ENSMUSG00000020774	Aspa	11:73304992-73329596	1.242148	0.106786	3.27834440688343	3.04807817211956e-11	1.03943414887168e-09
ENSMUSG00000031264	Btk	X:134542336-134583570	0.207029	0.017542	3.36482799022994	3.0747982579489e-11	1.04731246075455e-09
ENSMUSG00000026276	Sept2	1:93478964-93510260	45.188316	11.619491	2.93195208544003	3.10072174218942e-11	1.05490124418176e-09
ENSMUSG00000027820	Mme	3:63241537-63386030	1.516809	0.314921	2.9531219264413	3.10668665564856e-11	1.05569004758611e-09
ENSMUSG00000046442	Ppm1e	11:87226906-87359023	0.308262	0.016397	3.06533443149007	3.14604442960725e-11	1.06781100030468e-09
ENSMUSG00000044258	Ctla2a	13:60934155-60936625	1.988536	0.050157	4.8405665518731	3.36017400727623e-11	1.13915407328643e-09
XLOC_027858	XLOC_027858	13:40381881-40384138	0	0.457001	-8.93087722014677	3.4778788272631e-11	1.16676185176039e-09
ENSMUSG00000090135	Gm15809	13:42998511-43006067	0.153442	0	8.93633046383188	3.4778788272631e-11	1.16676185176039e-09
ENSMUSG00000114437	4930415C11Rik	13:59038071-59084093	0.435932	0	8.93633046383188	3.4778788272631e-11	1.16676185176039e-09
ENSMUSG00000025075	Habp2	19:56287137-56320822	0.039155	0	8.93633046383188	3.4778788272631e-11	1.16676185176039e-09
ENSMUSG00000085043	Gm13184	2:3468613-3474546	0	0.172413	-8.93087722014677	3.4778788272631e-11	1.16676185176039e-09
ENSMUSG00000024222	Fkbp5	17:28399094-28517851	10.989133	71.760498	-2.92128905437434	3.4883083624295e-11	1.16890629292892e-09
ENSMUSG00000009687	Fxyd5	7:31032722-31042481	0.74339	0.005713	4.82532058527747	4.04084231657783e-11	1.35092917724667e-09
ENSMUSG00000091060	Myocos	1:162639159-162658219	0.538339	0.043772	3.44107908424981	4.18795554879621e-11	1.39849699018164e-09
ENSMUSG00000078771	Evi2a	11:79526560-79530609	0.43932	0	8.91329434837503	4.50078436469345e-11	1.48751950829458e-09
ENSMUSG00000114726	Gm48900	13:67390475-67408858	0	0.054697	-8.90626613148927	4.50078436469345e-11	1.48751950829458e-09
ENSMUSG00000020436	Gabrg2	11:41910203-42000857	0.018255	0	8.91329434837503	4.50078436469345e-11	1.48751950829458e-09
XLOC_036378	XLOC_036378	15:5824890-5826875	0.570912	0	8.91329434837503	4.50078436469345e-11	1.48751950829458e-09
ENSMUSG00000105265	Sox2ot	3:34104270-34682619	0.062709	0	8.91329434837503	4.50078436469345e-11	1.48751950829458e-09
ENSMUSG00000079262	Slco1a6	6:142085761-142208521	0.038404	0	8.91329434837503	4.50078436469345e-11	1.48751950829458e-09
ENSMUSG00000051920	Rspo2	15:43020794-43170826	0.107926	0.010552	3.13930310901352	4.59221108973007e-11	1.51600564959937e-09
ENSMUSG00000005124	Ccn4	15:66891320-66923201	1.500885	0.155388	2.98401731497231	4.8295882378463e-11	1.59255397109483e-09
ENSMUSG00000075555	Gm10863	15:79166041-79227524	0.286936	0.027201	3.31611844774145	4.87215948569748e-11	1.60294047079447e-09
ENSMUSG00000071714	Csf2rb2	15:78282507-78305721	0.315911	0.029723	3.21800032241354	4.96443389638017e-11	1.63144483732121e-09
ENSMUSG00000054404	Slfn5	11:82951349-82964840	2.735986	0.557901	2.95779928922189	5.61759774372784e-11	1.83982680855666e-09
ENSMUSG00000028976	Slc2a5	4:150119283-150144169	0.012299	0.138959	-3.57841084004134	5.75915794659375e-11	1.88193161252576e-09
ENSMUSG00000079293	Clec7a	6:129461591-129472779	0.605663	0.015469	3.88278450113479	5.81728126922177e-11	1.88504423116736e-09
XLOC_054419	XLOC_054419	2:43195692-43196518	0	1.20655	-8.88122790247282	5.84030352085219e-11	1.88504423116736e-09
ENSMUSG00000102590	Mannr	3:29891014-29924191	0	0.030092	-8.88122790247282	5.84030352085219e-11	1.88504423116736e-09
ENSMUSG00000074346	Kcnd3os	3:105441595-105459004	0.27141	0	8.88988442886598	5.84030352085219e-11	1.88504423116736e-09
ENSMUSG00000087659	Gm12606	4:89235699-89273403	0	0.029976	-8.88122790247282	5.84030352085219e-11	1.88504423116736e-09
ENSMUSG00000001588	Acap1	11:69881567-69895539	0.156156	0	8.88988442886598	5.84030352085219e-11	1.88504423116736e-09
ENSMUSG00000113800	2210039B01Rik	12:73548478-73551986	0.318494	0	8.88988442886598	5.84030352085219e-11	1.88504423116736e-09
ENSMUSG00000044647	Csrnp3	2:65845767-66031546	0.017286	0	8.88988442886598	5.84030352085219e-11	1.88504423116736e-09
ENSMUSG00000063018	2010204K13Rik	X:7411817-7445143	0.070064	0	8.88988442886598	5.84030352085219e-11	1.88504423116736e-09
ENSMUSG00000032368	Zic1	9:91358058-91365810	0.222018	0.006283	4.79433662469727	5.86757928632618e-11	1.89173892536432e-09
ENSMUSG00000055421	Pcdh9	14:93013410-93890679	0.663514	0.112065	2.98377674528853	6.8620454589577e-11	2.20989922277801e-09
ENSMUSG00000025020	Slit1	19:41600257-41743665	0.779622	0.075194	2.89450544441225	7.09434641997012e-11	2.28217241723305e-09
XLOC_027090	XLOC_027090	13:4555490-4557566	0	0.4712	-8.85574744427679	7.59943108737392e-11	2.42044806206435e-09
ENSMUSG00000117485	Gm19696	17:84134033-84156440	0	0.055358	-8.85574744427679	7.59943108737392e-11	2.42044806206435e-09
ENSMUSG00000096982	Redrum	18:54422295-54453294	0	0.031512	-8.85574744427679	7.59943108737392e-11	2.42044806206435e-09
ENSMUSG00000087207	Gm13147	4:147230284-147259338	0.037625	0	8.86608837358492	7.59943108737392e-11	2.42044806206435e-09
XLOC_095382	XLOC_095382	8:21111126-21113591	0	0.394867	-8.85574744427679	7.59943108737392e-11	2.42044806206435e-09
ENSMUSG00000087117	Gm11523	11:96862997-96873954	0.140721	0	8.86608837358492	7.59943108737392e-11	2.42044806206435e-09
ENSMUSG00000015829	Tnr	1:159523769-159931729	0.63819	0.136283	3.03160216046614	7.63830426581093e-11	2.43015588026108e-09
XLOC_095950	XLOC_095950	8:46346897-46350338	0.315772	0	8.84189323033158	9.91633080913431e-11	3.12062619115279e-09
ENSMUSG00000097993	Ptprv	1:135108497-135132594	0.148117	0	8.84189323033158	9.91633080913431e-11	3.12062619115279e-09
ENSMUSG00000074939	Chrm5	2:112477137-112480769	0.476092	0	8.84189323033158	9.91633080913431e-11	3.12062619115279e-09
ENSMUSG00000029417	Cxcl9	5:92321347-92328079	0.166205	0	8.84189323033158	9.91633080913431e-11	3.12062619115279e-09
ENSMUSG00000037536	Fbxo34	14:47450421-47531962	5.164962	15.396987	-2.87573771009529	1.01106794250468e-10	3.17833214673131e-09
ENSMUSG00000025321	Itgb8	12:119158022-119238802	0.783127	0.067334	2.90634113550754	1.03666730942258e-10	3.25527027574864e-09
ENSMUSG00000035456	Prdm8	5:98167198-98188991	0.287703	0.0076	3.83148468153244	1.1056204139146e-10	3.46803057677741e-09
ENSMUSG00000074785	Plxnc1	10:94790866-94944835	0.354979	0.041344	2.9407459526636	1.11188046403874e-10	3.48389212065473e-09
ENSMUSG00000079227	Ccr5	9:124121543-124147699	0.160522	0.012844	3.44898410069754	1.13773973792986e-10	3.56106388027518e-09
ENSMUSG00000005338	Cadm3	1:173333258-173367695	1.006445	0.100005	2.96077254921399	1.17726499410395e-10	3.68079655607964e-09
ENSMUSG00000022489	Pde1b	15:103503034-103530052	0.595071	0.041057	3.34168413747147	1.18286985812707e-10	3.69433097437919e-09
ENSMUSG00000024973	Hrasls5	19:7612541-7639642	0.337664	0.033558	3.15672749806415	1.19876665448903e-10	3.73994527809984e-09
ENSMUSG00000050379	Sept6	X:36911326-36991794	0.709067	0.077559	3.01325148020045	1.20176571132752e-10	3.7452659714052e-09
ENSMUSG00000041481	Serpina3g	12:104236245-104241939	1.080595	0.078141	3.37497289227868	1.22413258846971e-10	3.81086953778226e-09
ENSMUSG00000057722	Lepr	4:101717404-101815352	2.60501	0.180889	2.84550506524366	1.23769663850236e-10	3.84895736604944e-09
ENSMUSG00000099672	Gm28564	13:41843014-41849768	0.157836	0	8.81728538408747	1.29769267378794e-10	4.00541559610963e-09
ENSMUSG00000095348	Gm3892	4:42055152-42089708	0.03144	0	8.81728538408747	1.29769267378794e-10	4.00541559610963e-09
ENSMUSG00000020673	Tpo	12:30054659-30132624	0.016074	0	8.81728538408747	1.29769267378794e-10	4.00541559610963e-09
ENSMUSG00000047324	4931429P17Rik	13:47960330-48018608	0.018226	0	8.81728538408747	1.29769267378794e-10	4.00541559610963e-09
ENSMUSG00000026874	Hc	2:34983331-35061438	0.020242	0	8.81728538408747	1.29769267378794e-10	4.00541559610963e-09
ENSMUSG00000027863	Cd2	3:101275899-101287939	0.159536	0	8.81728538408747	1.29769267378794e-10	4.00541559610963e-09
ENSMUSG00000073599	Ecscr	18:35713086-35722356	1.004669	0.062844	3.53024109645332	1.35785533643406e-10	4.18664831740563e-09
XLOC_105871	XLOC_105871	GL456212.1:44090-60149	0.889087	0.095773	2.98104398794736	1.40297786678334e-10	4.31657972360375e-09
ENSMUSG00000027009	Itga4	2:79255426-79333123	0.789195	0.068357	2.91456852550123	1.41221631343847e-10	4.34039137013488e-09
ENSMUSG00000040584	Abcb1a	5:8660077-8748575	1.462562	0.201114	2.83478128222085	1.45450414847981e-10	4.46562079605382e-09
ENSMUSG00000027996	Sfrp2	3:83766321-83774316	7.141064	0.849752	2.87264880257604	1.50216586373902e-10	4.60706632277248e-09
ENSMUSG00000052160	Pld4	12:112760655-112768990	1.3924	0.084607	3.35713437038477	1.54144292022577e-10	4.72252438374356e-09
ENSMUSG00000054181	A930012O16Rik	2:57236227-57367894	0.258247	0.828584	-2.82986104505041	1.57813955305846e-10	4.82725239276495e-09
ENSMUSG00000035370	Gm49322	10:80606021-80615784	0.543079	3.562907	-2.86181630797255	1.57943363839584e-10	4.82725239276495e-09
ENSMUSG00000026395	Ptprc	1:138062861-138175708	1.096396	0.130063	2.87789457621082	1.58062837397802e-10	4.82725239276495e-09
ENSMUSG00000028475	Spaar	4:43730034-43759542	0.347777	0.034481	3.1159825356485	1.58745642107441e-10	4.8429966599522e-09
ENSMUSG00000038725	Pkhd1l1	15:44457494-44601369	0.353213	0.034722	2.89432784735512	1.62569815233657e-10	4.94403496916475e-09
ENSMUSG00000073421	H2-Ab1	17:34257689-34269419	8.59897	1.130785	2.87596619124574	1.6831459791437e-10	5.06800336666032e-09
ENSMUSG00000053199	Arhgap20	9:51765337-51853856	1.299462	0.107652	2.96169273269023	1.68408273054792e-10	5.06800336666032e-09
ENSMUSG00000100454	Gm28901	1:97024516-97025565	0	0.896924	-8.80339535584556	1.70322163434667e-10	5.06800336666032e-09
ENSMUSG00000007107	Atp1a4	1:172223513-172258414	0.031941	0	8.76677352832948	1.70322163434667e-10	5.06800336666032e-09
ENSMUSG00000113216	Gm40841	13:28394453-28420066	0.081953	0	8.76677352832948	1.70322163434667e-10	5.06800336666032e-09
ENSMUSG00000072492	Gm10364	14:55038462-55042979	0	0.245187	-8.80339535584556	1.70322163434667e-10	5.06800336666032e-09
ENSMUSG00000118074	AC121957.1	18:45501590-45560130	0.064312	0	8.76677352832948	1.70322163434667e-10	5.06800336666032e-09
ENSMUSG00000107704	Gm36355	6:115529131-115536900	0.131949	0	8.76677352832948	1.70322163434667e-10	5.06800336666032e-09
ENSMUSG00000085238	4930479D17Rik	6:146657218-146665403	0.128388	0	8.79225051100435	1.70322163434667e-10	5.06800336666032e-09
ENSMUSG00000043773	1700048O20Rik	9:121937223-121947016	0.116475	0	8.76677352832948	1.70322163434667e-10	5.06800336666032e-09
ENSMUSG00000117139	Gm35692	17:45806204-45822323	0.063701	0	8.76677352832948	1.70322163434667e-10	5.06800336666032e-09
ENSMUSG00000085020	2310081O03Rik	4:56220617-56224521	0.262203	0	8.76677352832948	1.70322163434667e-10	5.06800336666032e-09
ENSMUSG00000042817	Flt3	5:147330741-147400489	0.032266	0	8.76677352832948	1.70322163434667e-10	5.06800336666032e-09
ENSMUSG00000005465	Il27ra	8:84030034-84042589	0.113475	0	8.76677352832948	1.70322163434667e-10	5.06800336666032e-09
ENSMUSG00000041134	Cyyr1	16:85421533-85553942	3.093498	0.186884	2.98060551197745	1.73565389558526e-10	5.15920447484441e-09
ENSMUSG00000025887	Casp12	9:5345430-5373032	2.984298	0.294471	2.84383400075824	1.80708513800917e-10	5.36052550365179e-09
ENSMUSG00000111774	Gm38398	9:83098132-83120445	1.130705	0.165778	2.93025405033844	1.8226936066223e-10	5.40129225168157e-09
ENSMUSG00000007653	Gabrb2	11:42419757-42629028	0.208007	0.026177	2.87898077464642	1.94741028976475e-10	5.75908301422564e-09
ENSMUSG00000039706	Ldb2	5:44472132-44799680	0.728461	0.073918	2.8289372731258	1.95450946512014e-10	5.77062678934689e-09
ENSMUSG00000031393	Mecp2	X:74026592-74135363	7.451679	1.452625	2.79313155877	1.95530011064842e-10	5.77062678934689e-09
ENSMUSG00000038077	Kcna6	6:126708329-126740674	0.623383	0.082971	2.95302130498612	1.97048176265677e-10	5.80950997886343e-09
ENSMUSG00000028631	Kcnq4	4:120696138-120748612	0.603352	0.074674	2.8542148722337	2.13387998980209e-10	6.27846478300305e-09
ENSMUSG00000064065	Ipcef1	10:6885796-7052478	0.035951	0	8.7408385398294	2.24221582243107e-10	6.51773418584581e-09
ENSMUSG00000108841	Frmpd2	14:33471696-33575269	0	0.011832	-8.7764892343529	2.24221582243107e-10	6.51773418584581e-09
ENSMUSG00000117790	AC108409.1	19:60611287-60625785	0.069673	0	8.7408385398294	2.24221582243107e-10	6.51773418584581e-09
ENSMUSG00000108607	Gm44646	7:44501689-44504266	0.512503	0	8.7408385398294	2.24221582243107e-10	6.51773418584581e-09
ENSMUSG00000040505	Abcg5	17:84658234-84683011	0.047144	0	8.7408385398294	2.24221582243107e-10	6.51773418584581e-09
XLOC_091471	XLOC_091471	7:18194028-18197145	0.324081	0	8.7408385398294	2.24221582243107e-10	6.51773418584581e-09
ENSMUSG00000031298	Adgrg2	X:160390690-160498070	0.615503	0.067207	2.84664991490295	2.24924048084067e-10	6.53001430693794e-09
ENSMUSG00000022912	Pros1	16:62854307-62929346	2.645431	0.343717	2.80355883966471	2.25095132575437e-10	6.53001430693794e-09
ENSMUSG00000093606	B130034C11Rik	16:87495999-87504488	0.513253	0.086257	3.3439170440881	2.45598074105767e-10	7.11521575110373e-09
ENSMUSG00000004609	Cd33	7:43524216-43544428	0.393452	0.028532	3.26634536903553	2.45759040864318e-10	7.11521575110373e-09
ENSMUSG00000085862	Gm13483	2:50279971-50433967	1.381298	0.232208	2.89997773741552	2.60183687200147e-10	7.52531279901963e-09
ENSMUSG00000036594	H2-Aa	17:34282744-34287823	10.086551	1.20015	2.9076969348217	2.74584221815075e-10	7.92598443668001e-09
ENSMUSG00000033676	Gabrb3	7:57419692-57828802	0.202412	0.049292	2.83683431250073	2.7588655065086e-10	7.94772877059075e-09
ENSMUSG00000027985	Lef1	3:131110471-131224356	0.282318	0.020096	3.64344540818032	2.78120904167519e-10	8.00413162769187e-09
ENSMUSG00000101308	Gm28989	13:106788070-106812265	0.022905	0.225924	-3.20847920842762	2.81066870975243e-10	8.0808818753478e-09
ENSMUSG00000114760	Gm48006	14:29235227-29257521	0	0.040908	-8.74907176462706	2.96087473987692e-10	8.47067642973484e-09
ENSMUSG00000035694	Caps2	10:112163621-112216555	0.166007	0.015302	3.23229980538284	3.03364300035576e-10	8.67028945175714e-09
ENSMUSG00000058818	Pirb	7:3711409-3720391	0.438988	0.018422	3.82140599113375	3.05078067063658e-10	8.71067080633829e-09
ENSMUSG00000062960	Kdr	5:75932827-75978458	5.226035	0.704306	2.76251543642915	3.18843668735444e-10	9.09474078544688e-09
ENSMUSG00000025666	Tmem47	X:81070698-81097872	0.978733	0.122974	2.82757117846873	3.3678056858205e-10	9.5969202968381e-09
ENSMUSG00000002699	Lcp2	11:34046920-34092295	0.251432	0.018945	3.0688718991594	3.37575743436442e-10	9.61012086919555e-09
ENSMUSG00000043924	Ncmap	4:135369576-135398227	0.423142	0.040755	3.00013422448517	3.4347388749124e-10	9.76634310685374e-09
ENSMUSG00000035566	Pcdh17	14:84443563-84539002	0.131537	0.012304	2.98270146149818	3.43738036262916e-10	9.76634310685374e-09
ENSMUSG00000030107	Usp18	6:121245906-121270917	14.543204	1.958199	2.7521202562165	3.52803339163704e-10	1.00140806622231e-08
ENSMUSG00000036972	Zic4	9:91362413-91389348	0.348898	0.013444	4.17096869529635	3.87870266197964e-10	1.09878864451697e-08
ENSMUSG00000110106	Gm45666	8:91160516-91171180	0	0.083212	-8.72112313326099	3.92219770736944e-10	1.1046251753284e-08
ENSMUSG00000111357	Gm6980	9:51913477-51931661	0	0.048623	-8.72112313326099	3.92219770736944e-10	1.1046251753284e-08
ENSMUSG00000111818	Gm17749	9:65521106-65529806	0	0.102093	-8.72112313326099	3.92219770736944e-10	1.1046251753284e-08
ENSMUSG00000049420	Tmem200a	10:25912331-26079052	0.142643	0	8.68752653002796	3.92219770736944e-10	1.1046251753284e-08
ENSMUSG00000041112	Elmo1	13:20090596-20608353	1.478896	0.327482	2.839067960874	4.04540812458229e-10	1.1360102427052e-08
ENSMUSG00000060143	Gm10076	14:105681828-105682211	7.172974	46.072674	-2.83471580602819	4.09353393051903e-10	1.14618950054533e-08
ENSMUSG00000060063	Alox5ap	5:149264767-149288153	0.630657	0.028155	3.99925381333146	5.00186530220865e-10	1.39647062902165e-08
ENSMUSG00000033633	Clec18a	8:111058920-111092426	0.16281	0.014494	3.27924873619165	5.14021122942135e-10	1.4337128662255e-08
ENSMUSG00000044749	Abca6	11:110176820-110251776	0.923178	0.120724	2.74691513428676	5.17476169615198e-10	1.43860095710197e-08
ENSMUSG00000112599	Gm47719	10:95817570-95849118	0.030086	0	8.66011308429768	5.21239432163569e-10	1.43860095710197e-08
ENSMUSG00000040935	Padi6	4:140727355-140742643	0.067682	0	8.66011308429768	5.21239432163569e-10	1.43860095710197e-08
ENSMUSG00000090925	1810064F22Rik	9:22196963-22213860	0	0.116823	-8.69262235248184	5.21239432163569e-10	1.43860095710197e-08
ENSMUSG00000040963	Asgr2	11:70092644-70106187	0.080546	0	8.66011308429768	5.21239432163569e-10	1.43860095710197e-08
ENSMUSG00000005836	Gata6	18:11052064-11085635	0.191995	0	8.66011308429768	5.21239432163569e-10	1.43860095710197e-08
XLOC_062153	XLOC_062153	3:41239900-41242079	0.434174	0	8.66011308429768	5.21239432163569e-10	1.43860095710197e-08
ENSMUSG00000110101	Gm6249	7:136667955-136710604	0.022248	0	8.66011308429768	5.21239432163569e-10	1.43860095710197e-08
ENSMUSG00000072676	Tmem254a	14:25923263-25927672	0.816797	11.477531	-2.79390942278712	5.3161072312459e-10	1.46304122204402e-08
ENSMUSG00000031343	Gabra3	X:72432681-72656848	0.424244	0.055527	2.73503097454961	5.4702101883421e-10	1.49974929330379e-08
ENSMUSG00000057606	Colq	14:31523082-31591343	0.180234	0.014478	3.38395458383704	5.58880384714963e-10	1.53081408687489e-08
ENSMUSG00000022309	Angpt1	15:42424723-42676977	0.868388	0.099217	2.81730143344563	5.89512665219887e-10	1.61319193605351e-08
ENSMUSG00000057346	Apol9a	15:77403789-77411135	13.288959	1.654059	2.77573016129634	5.90172152029755e-10	1.61347159070495e-08
ENSMUSG00000024677	Ms4a6b	19:11516512-11531256	0.576413	0.054542	3.25165846779943	5.92215064459607e-10	1.61752929681458e-08
ENSMUSG00000029204	Rhoh	5:65861213-65896700	0.208346	0.006916	3.861768508904	6.1474870572761e-10	1.67591379738472e-08
ENSMUSG00000110018	5430437J10Rik	15:5496266-5594984	0.075637	0.007155	3.170209418546	6.22872821475694e-10	1.69646415121019e-08
ENSMUSG00000103158	Gm31925	1:161890458-161903173	0.112388	0	8.63216863434509	6.94985909551427e-10	1.86135356645078e-08
ENSMUSG00000026691	Fmo3	1:162953800-162984528	0.036115	0	8.63216863434509	6.94985909551427e-10	1.86135356645078e-08
ENSMUSG00000024987	Cyp26a1	19:37697798-37701536	0.456631	0	8.63216863434509	6.94985909551427e-10	1.86135356645078e-08
XLOC_060759	XLOC_060759	2:157361200-157363703	0	0.342584	-8.66354716546891	6.94985909551427e-10	1.86135356645078e-08
ENSMUSG00000096974	Gm26881	4:43045966-43053254	0.225067	0	8.63216863434509	6.94985909551427e-10	1.86135356645078e-08
ENSMUSG00000090151	Gm16043	6:8420009-8443455	0	0.036525	-8.66354716546891	6.94985909551427e-10	1.86135356645078e-08
ENSMUSG00000087317	4930466I24Rik	6:91989327-92038082	0.723088	0	8.63216863434509	6.94985909551427e-10	1.86135356645078e-08
ENSMUSG00000090217	Gm16116	8:114591303-114594900	0.257758	0	8.63216863434509	6.94985909551427e-10	1.86135356645078e-08
ENSMUSG00000087466	A330041J22Rik	9:86695460-86701253	0.16121	0	8.63216863434509	6.94985909551427e-10	1.86135356645078e-08
XLOC_005559	XLOC_005559	1:107498884-107500690	0.513797	0	8.63216863434509	6.94985909551427e-10	1.86135356645078e-08
ENSMUSG00000022523	Fgf12	16:28160098-28753068	0.104174	0	8.63216863434509	6.94985909551427e-10	1.86135356645078e-08
ENSMUSG00000056290	Ms4a4b	19:11443553-11467055	0.245062	0	8.63216863434509	6.94985909551427e-10	1.86135356645078e-08
ENSMUSG00000086526	Gm12762	7:34230420-34234102	0.255047	0	8.63216863434509	6.94985909551427e-10	1.86135356645078e-08
ENSMUSG00000029603	Dtx1	5:120680202-120711927	1.010306	0.131184	2.90015355229714	7.13872517610096e-10	1.91016979018923e-08
ENSMUSG00000086018	Gm13179	2:4560245-4594821	0.798421	0.099532	2.8315240381098	7.17796786615502e-10	1.91889682050711e-08
ENSMUSG00000029563	Foxp2	6:14901349-15442239	2.132247	0.219971	2.80358960811113	8.11473713344528e-10	2.16333213156085e-08
ENSMUSG00000052504	Epha3	16:63543534-63864175	0.365064	0.04897	2.69936299698637	8.87352310558552e-10	2.36344287905163e-08
ENSMUSG00000039496	Cdnf	2:3513030-3526376	1.065978	0.624382	3.08626933285626	8.98393928898848e-10	2.39065266815069e-08
ENSMUSG00000047497	Adamts12	15:11064790-11349231	0.845874	0.077945	2.68280526585499	9.09652699433293e-10	2.4183898029378e-08
ENSMUSG00000021806	Nid2	14:19751265-19811787	1.704687	0.547103	2.70155572532629	9.22368245225328e-10	2.44994545282236e-08
ENSMUSG00000018126	Baiap2l2	15:79258195-79285537	0	0.049069	-8.63387394193304	9.29778446562039e-10	2.45610817380147e-08
ENSMUSG00000108354	4931431B13Rik	7:128192050-128203328	0.265011	0	8.60367220181886	9.29778446562039e-10	2.45610817380147e-08
ENSMUSG00000032028	Nxpe2	9:48318006-48353454	0.225039	0	8.60367220181886	9.29778446562039e-10	2.45610817380147e-08
ENSMUSG00000115591	Gm31282	15:8482119-8500343	0.049772	0	8.60367220181886	9.29778446562039e-10	2.45610817380147e-08
ENSMUSG00000040328	Olfr56	11:48978889-49135387	0.262283	0.023077	3.48360003265153	9.45110660429299e-10	2.49433398730621e-08
ENSMUSG00000092415	Gm20513	17:34293073-34316034	0.680556	0.063882	3.2058815350663	9.68668108973979e-10	2.55417842358968e-08
ENSMUSG00000021423	Ly86	13:37345208-37419036	0.843589	0.067552	2.75481022536566	1.04092645364412e-09	2.73971842599131e-08
ENSMUSG00000068323	Slc4a5	6:83219828-83304945	1.125764	0.227575	2.70329388938876	1.11609045027454e-09	2.93221875828934e-08
ENSMUSG00000059173	Pde1a	2:79834453-80129458	2.652457	0.403962	2.81930770994288	1.15684760406213e-09	3.0365414172989e-08
ENSMUSG00000018008	Cyth4	15:78597047-78622019	1.484553	0.157121	2.8499717547072	1.15880549992196e-09	3.03892543783882e-08
ENSMUSG00000029843	Slc13a4	6:35267957-35308131	0.499331	0.051149	2.81278927498389	1.17702183079968e-09	3.0811153748022e-08
ENSMUSG00000028476	Reck	4:43875530-43944806	2.502644	0.344035	2.65836265891035	1.20952647175179e-09	3.15763844996914e-08
ENSMUSG00000057098	Ebf1	11:44617317-45008091	2.930716	0.650768	2.65567566769027	1.23004350331985e-09	3.20542029776024e-08
ENSMUSG00000011256	Adam19	11:46055992-46147343	1.562476	0.293459	2.66998608268563	1.24552952746295e-09	3.22658594339127e-08
ENSMUSG00000101067	Gm29007	12:37098550-37106789	0.108823	0	8.57460154008696	1.24819572278192e-09	3.22658594339127e-08
ENSMUSG00000116849	Gm49710	16:90353182-90363117	0.089348	0	8.57460154008696	1.24819572278192e-09	3.22658594339127e-08
ENSMUSG00000004837	Grap	11:61653265-61672784	0.84331	0.105893	2.82542903696036	1.30113607674339e-09	3.36043636876669e-08
ENSMUSG00000024440	Pcdh12	18:38267089-38284402	0.250683	0.023668	3.27138385349217	1.39182366752218e-09	3.58506039342547e-08
ENSMUSG00000052133	Sema5b	16:35541145-35664732	0.127416	0.012029	2.99635209201679	1.40306913191278e-09	3.61081400063457e-08
ENSMUSG00000028626	Col9a2	4:121039385-121055322	0.298225	0.012046	3.55587293384272	1.4707573192929e-09	3.77829333701579e-08
ENSMUSG00000085245	Gm11713	11:107410390-107413549	0.276652	0	8.54493302989576	1.68159701541454e-09	4.27817194993689e-08
ENSMUSG00000116290	Gm49518	16:24039906-24060637	0	0.038924	-8.57263129209595	1.68159701541454e-09	4.27817194993689e-08
ENSMUSG00000091556	Gm14569	X:36423601-36491830	0.014262	0	8.54493302989576	1.68159701541454e-09	4.27817194993689e-08
ENSMUSG00000100147	1700047M11Rik	1:182287990-182303325	0.062969	0	8.54493302989576	1.68159701541454e-09	4.27817194993689e-08
ENSMUSG00000036634	Mag	7:30899176-30914873	0.105746	0	8.54493302989576	1.68159701541454e-09	4.27817194993689e-08
ENSMUSG00000095755	CR974586.3	JH584293.1:83395-85805	0	0.40653	-8.57263129209595	1.68159701541454e-09	4.27817194993689e-08
ENSMUSG00000020901	Pik3r5	11:68432121-68497849	0.406775	0.031622	2.77520639727701	1.68504422896278e-09	4.28317827189907e-08
ENSMUSG00000027961	Lrrc39	3:116562973-116583134	0.391675	0.04256	3.05799282419879	1.70696773499616e-09	4.33509911084288e-08
ENSMUSG00000100037	Gm29103	1:131962954-132014486	0.017187	0.115328	-2.90173845359989	1.71344814660509e-09	4.34774327261266e-08
ENSMUSG00000005611	Mrvi1	7:110868266-110982461	0.769678	0.089606	2.65117887065488	1.81381644633635e-09	4.59436690764043e-08
ENSMUSG00000000359	Rem1	2:152626951-152635198	0.543167	0.04236	3.31042995115015	1.91007021973483e-09	4.82551073313813e-08
ENSMUSG00000028037	Ifi44	3:151730922-151749960	4.739932	0.781605	2.65908167664732	1.92812877515716e-09	4.86688616376199e-08
ENSMUSG00000027840	Wnt2b	3:104945272-104961921	2.096935	0.294816	2.6798803856677	2.06761180937638e-09	5.20534757435348e-08
ENSMUSG00000027827	Kcnab1	3:65109384-65378223	0.308943	0.028292	3.26539389650561	2.18589822361922e-09	5.49836015379875e-08
ENSMUSG00000097457	2310031A07Rik	11:46440362-46447248	0.123614	0	8.51464156407318	2.27370864056049e-09	5.66509574539651e-08
ENSMUSG00000112547	Gm47096	12:44220387-44269118	0.017711	0	8.51464156407318	2.27370864056049e-09	5.66509574539651e-08
ENSMUSG00000085768	Gm13707	2:73421909-73429142	0.118175	0	8.51464156407318	2.27370864056049e-09	5.66509574539651e-08
ENSMUSG00000093390	Gm20652	3:88616457-88621061	0.185156	0	8.51464156407318	2.27370864056049e-09	5.66509574539651e-08
ENSMUSG00000030307	Slc6a11	6:114131241-114249952	0	0.008013	-8.54100663587768	2.27370864056049e-09	5.66509574539651e-08
ENSMUSG00000047517	Dmbt1	7:131032046-131121628	0.01176	0	8.51464156407318	2.27370864056049e-09	5.66509574539651e-08
ENSMUSG00000037716	Ccdc33	9:58028677-58118823	0.02335	0	8.51464156407318	2.27370864056049e-09	5.66509574539651e-08
ENSMUSG00000020395	Itk	11:46325150-46389515	0.025945	0	8.51464156407318	2.27370864056049e-09	5.66509574539651e-08
ENSMUSG00000115545	Gm48908	2:50279775-50412610	0.160979	0.89398	-2.75864622763151	2.31082773676323e-09	5.7526298052252e-08
ENSMUSG00000031616	Ednra	8:77663031-77724464	1.399115	0.195479	2.6289984271769	2.37149586695923e-09	5.89858662716525e-08
ENSMUSG00000041078	Grid1	14:34820108-35583379	0.046127	0.006158	2.74482667533922	2.41428657438861e-09	5.99986479842911e-08
ENSMUSG00000053007	Creb5	6:53287270-53700745	3.575989	0.350646	2.6704473441192	2.59133904748083e-09	6.42883017160797e-08
ENSMUSG00000097852	4933405D12Rik	3:122864737-122924116	0.264524	0.025307	3.14777040379553	2.62589047720778e-09	6.50501839337654e-08
ENSMUSG00000027792	Bche	3:73635808-73708415	0.139809	0.017016	2.86669051547363	2.6265427265326e-09	6.50501839337654e-08
ENSMUSG00000019846	Lama4	10:38965515-39110188	3.855839	0.825305	2.58711746051961	2.86295974520043e-09	7.0844795335934e-08
ENSMUSG00000117129	Gm49928	16:96145438-96154193	0.730566	0.04895	3.27610477745445	2.8935227029007e-09	7.15399396194543e-08
ENSMUSG00000034714	Ttyh2	11:114675431-114720977	1.63569	0.387904	2.61268342185726	2.9613590706747e-09	7.3092299926832e-08
ENSMUSG00000030108	Slc6a13	6:121300227-121337733	0.892202	0.152529	2.71080195585768	2.99843070765425e-09	7.39442639250475e-08
ENSMUSG00000085559	Gm11959	11:4274089-4281931	0	0.097433	-8.50867318387219	3.08574744076067e-09	7.49484562960596e-08
ENSMUSG00000087523	Gm12319	11:70654741-70656493	0.47915	0	8.48370041986599	3.08574744076067e-09	7.49484562960596e-08
ENSMUSG00000085298	F730035M05Rik	12:70227841-70234165	0.133013	0	8.48370041986599	3.08574744076067e-09	7.49484562960596e-08
ENSMUSG00000113147	Gm47207	12:99821678-99850951	0.028559	0	8.48370041986599	3.08574744076067e-09	7.49484562960596e-08
XLOC_030979	XLOC_030979	14:55917120-55918978	0	0.410326	-8.50867318387219	3.08574744076067e-09	7.49484562960596e-08
XLOC_031858	XLOC_031858	14:103454898-103456293	0	0.546928	-8.50867318387219	3.08574744076067e-09	7.49484562960596e-08
ENSMUSG00000024215	Spdef	17:27714352-27728955	0	0.077311	-8.50867318387219	3.08574744076067e-09	7.49484562960596e-08
ENSMUSG00000117763	9830166K06Rik	19:8651799-8663335	0	0.066693	-8.50867318387219	3.08574744076067e-09	7.49484562960596e-08
ENSMUSG00000086843	E030013I19Rik	2:12300946-12312315	0.100613	0	8.48370041986599	3.08574744076067e-09	7.49484562960596e-08
ENSMUSG00000099558	Gm29295	7:71351451-71391272	0.021149	0	8.48370041986599	3.08574744076067e-09	7.49484562960596e-08
ENSMUSG00000096914	Galntl6	8:57774052-58912640	0	0.006201	-8.50867318387219	3.08574744076067e-09	7.49484562960596e-08
ENSMUSG00000026301	Iqca	1:90042132-90153401	0.053899	0	8.48370041986599	3.08574744076067e-09	7.49484562960596e-08
XLOC_013049	XLOC_013049	11:17352346-17354750	0.346904	0	8.48370041986599	3.08574744076067e-09	7.49484562960596e-08
XLOC_059868	XLOC_059868	2:124776569-124778954	0.354108	0	8.48370041986599	3.08574744076067e-09	7.49484562960596e-08
ENSMUSG00000109450	Gm39043	7:83814707-83838345	0.035507	0	8.48370041986599	3.08574744076067e-09	7.49484562960596e-08
ENSMUSG00000054477	Kcnn2	18:45268860-45686024	0.451824	0.090533	2.67508854872234	3.11499399854311e-09	7.55953950090697e-08
ENSMUSG00000040212	Emp3	7:45918023-45921404	4.682324	0.744973	2.7612025710918	3.14399194477851e-09	7.62352217631719e-08
ENSMUSG00000026656	Fcgr2b	1:170958617-170976547	1.31092	0.225797	2.83685687213426	3.177942067643e-09	7.6993957106611e-08
ENSMUSG00000034675	Dbn1	13:55473429-55488111	1.316095	0.173573	2.76241097332856	3.26359870722888e-09	7.90031018157947e-08
ENSMUSG00000012819	Cdh23	10:60302748-60696490	0.525009	0.052519	2.6445805320576	3.38013035669718e-09	8.16874241127686e-08
ENSMUSG00000034266	Batf	12:85686669-85709087	0.238887	0.040607	3.14341326960896	3.39852787036671e-09	8.20635353651853e-08
XLOC_003569	XLOC_003569	1:3144524-3175675	0.582914	0.08163	2.67095039705712	3.42956022772173e-09	8.27438564274996e-08
ENSMUSG00000032625	Thsd7a	6:12311610-12749410	0.390846	0.04463	2.58621277469713	3.45431388035989e-09	8.32716864814151e-08
ENSMUSG00000020363	Gfpt2	11:49794178-49838613	2.556541	0.377745	2.5953546181997	3.55370556308861e-09	8.55252564110901e-08
ENSMUSG00000054203	Ifi205	1:174011998-174031810	1.34289	0.200062	2.71659003749869	3.56352112146525e-09	8.56649235388858e-08
ENSMUSG00000036602	Alx1	10:102998707-103030215	0.146079	0.008951	3.48139683950536	3.56542666704744e-09	8.56649235388858e-08
ENSMUSG00000099207	Gm10637	8:87169747-87199850	0.116447	0.010895	3.22360494258933	3.62090133065825e-09	8.69256511817726e-08
ENSMUSG00000048416	Mlf1	3:67374097-67400003	2.051132	0.299343	2.61385701504212	3.63957568947944e-09	8.73015703080436e-08
ENSMUSG00000032011	Thy1	9:44043384-44048579	4.387761	0.527622	2.7766703744393	3.70123000309846e-09	8.87069627894923e-08
ENSMUSG00000036834	Plch1	3:63696234-63899472	0.110358	0.015017	2.68874898480776	3.86933082146176e-09	9.26591116153523e-08
ENSMUSG00000037872	Ackr1	1:173331886-173333750	1.010174	0.073251	3.94889199494125	4.10615372113034e-09	9.81679294254051e-08
ENSMUSG00000023341	Mx2	16:97535308-97560900	1.429936	0.213565	2.64278138852828	4.1551962063068e-09	9.92584493110515e-08
ENSMUSG00000024730	Ms4a8a	19:11067471-11081102	0.099316	0	8.4520811172846	4.20377187581887e-09	1.0000624761603e-07
ENSMUSG00000085069	Prdm16os	4:154637576-154644724	0.114737	0	8.4520811172846	4.20377187581887e-09	1.0000624761603e-07
ENSMUSG00000097626	4921504A21Rik	5:19202368-19226555	0.034272	0	8.4520811172846	4.20377187581887e-09	1.0000624761603e-07
ENSMUSG00000027514	Zbp1	2:173206612-173218923	3.63955	0.814617	2.63556733858746	4.231846931903e-09	1.00591487990522e-07
ENSMUSG00000016494	Cd34	1:194938819-194961279	18.491543	2.840168	2.55707158845284	4.36656516011615e-09	1.0370860911869e-07
ENSMUSG00000094728	AC132444.2	GL456221.1:53191-59114	0.367934	0.02795	3.43111068316402	5.00082373436804e-09	1.18384177234197e-07
ENSMUSG00000008153	Clstn3	6:124430759-124464794	0.296094	0.01755	3.04593846593534	5.32223957061933e-09	1.25787330651895e-07
ENSMUSG00000029675	Eln	5:134702593-134747323	8.319104	0.964056	2.54001718469063	5.36386449877332e-09	1.26667703889466e-07
ENSMUSG00000034520	Gjc1	11:102799579-102819700	0.661516	0.086376	2.80481736388133	5.68699820383271e-09	1.33970685107701e-07
ENSMUSG00000100760	Gm4035	13:37421833-37435149	0.082031	0	8.41975326157374	5.74927624192878e-09	1.34453187202199e-07
ENSMUSG00000085826	Gm15638	16:45945606-45971370	0	0.058003	-8.44174759640192	5.74927624192878e-09	1.34453187202199e-07
ENSMUSG00000085508	Gm13965	2:113400459-113410250	0.082007	0	8.41975326157374	5.74927624192878e-09	1.34453187202199e-07
ENSMUSG00000111873	Gm39463	9:121996118-122012455	0.04965	0	8.41975326157374	5.74927624192878e-09	1.34453187202199e-07
ENSMUSG00000022818	Cyp2ab1	16:20308387-20325404	0.054839	0	8.41975326157374	5.74927624192878e-09	1.34453187202199e-07
ENSMUSG00000051682	Treml4	17:48264295-48275360	0.083183	0	8.41975326157374	5.74927624192878e-09	1.34453187202199e-07
ENSMUSG00000101344	Gm29183	1:73750321-73842138	0.262555	0.04784	2.61242595986197	5.95099701395779e-09	1.39058325704686e-07
ENSMUSG00000011171	Vipr2	12:116077726-116146261	0.260172	0.082853	2.66862761161604	5.99022876842055e-09	1.39749478890662e-07
ENSMUSG00000118383	AC132253.9	19:9828899-9836897	0.617523	0.07431	2.88501639250741	5.99969612662365e-09	1.39857650771343e-07
ENSMUSG00000090272	Mndal	1:173849126-173942491	6.163135	1.271019	2.60024453086744	6.12092411511439e-09	1.42454176029575e-07
ENSMUSG00000067158	Col4a4	1:82448423-82586849	0.599558	0.092272	2.54147126725187	6.24635329877765e-09	1.45256562816233e-07
ENSMUSG00000018830	Myh11	16:14194535-14291372	3.161141	0.445555	2.52211939403964	6.43766713806436e-09	1.49465388116471e-07
ENSMUSG00000029334	Prkg2	5:98929773-99037351	0.537643	0.038923	2.61931694479099	6.61799546766827e-09	1.5352901024033e-07
ENSMUSG00000099170	5730403I07Rik	9:77366412-77399418	0.14514	0.017325	2.88422986977556	6.94535203061001e-09	1.60994261000978e-07
ENSMUSG00000052013	Btla	16:45224315-45257670	0.10457	0.010834	3.08106017809533	7.17910484141019e-09	1.66279554694806e-07
ENSMUSG00000040907	Atp1a3	7:24978167-25005958	0.569376	0.076277	2.68466465248623	7.5555219871058e-09	1.74858091583283e-07
ENSMUSG00000026580	Selp	1:164115264-164150026	0.182976	0.01607	3.03689380794716	7.64016734390114e-09	1.76534816393157e-07
ENSMUSG00000006586	Runx1t1	4:13743436-13893649	0.597515	0.037818	3.03689380794716	7.64016734390114e-09	1.76534816393157e-07
ENSMUSG00000097462	9530026P05Rik	6:92940329-93272979	0.574326	0.036982	3.26225853382081	7.70051122152192e-09	1.77787241535489e-07
ENSMUSG00000099950	9130227L01Rik	1:55931241-55972328	0	0.017949	-8.40708337257805	7.8945285710067e-09	1.80254251725383e-07
ENSMUSG00000112819	Gm46332	12:4552546-4569538	0	0.050037	-8.40708337257805	7.8945285710067e-09	1.80254251725383e-07
ENSMUSG00000118379	AC149054.1	18:80571824-80605811	0	0.020811	-8.40708337257805	7.8945285710067e-09	1.80254251725383e-07
ENSMUSG00000094763	Gm1647	3:69131233-69157177	0	0.027284	-8.40708337257805	7.8945285710067e-09	1.80254251725383e-07
XLOC_066047	XLOC_066047	3:93141948-93144322	0	0.297234	-8.40708337257805	7.8945285710067e-09	1.80254251725383e-07
ENSMUSG00000106357	Gm8013	5:96921272-96934867	0.057736	0	8.38668436762534	7.8945285710067e-09	1.80254251725383e-07
ENSMUSG00000087063	Gm15857	5:123293638-123310324	0.046825	0	8.38668436762534	7.8945285710067e-09	1.80254251725383e-07
ENSMUSG00000111765	Gm10635	9:79444037-79519302	0	0.009434	-8.40708337257805	7.8945285710067e-09	1.80254251725383e-07
ENSMUSG00000118232	AC122252.3	17:26449388-26464157	0.052925	0	8.38668436762534	7.8945285710067e-09	1.80254251725383e-07
ENSMUSG00000043850	Clrn1	3:58844028-58885340	0.023967	0	8.38668436762534	7.8945285710067e-09	1.80254251725383e-07
ENSMUSG00000021322	Aoah	13:20794113-21036617	0.25895	0.036175	2.57581137002069	7.94625984337738e-09	1.81292446797054e-07
ENSMUSG00000025909	Sntg1	1:8361475-9299878	0.22281	0.050008	2.64113476037333	8.00588403823678e-09	1.82508940689001e-07
ENSMUSG00000027931	Npr1	3:90450591-90465866	1.740706	0.181197	2.60187259795851	8.10407293941561e-09	1.84601982487774e-07
ENSMUSG00000032372	Plscr2	9:92275602-92297752	0.440622	0.051697	2.9382252568311	8.25777649591506e-09	1.87955302759224e-07
ENSMUSG00000020638	Cmpk2	12:26469204-26479837	2.116882	0.27513	2.60410116979218	8.40945014463247e-09	1.91257188206912e-07
ENSMUSG00000047976	Kcna1	6:126640397-126646384	1.028096	0.16191	2.82660532884034	8.43271013428422e-09	1.91635654480217e-07
ENSMUSG00000079363	Gbp4	5:105115767-105139586	3.512326	0.662326	2.53535027772511	8.48993036195212e-09	1.92784677520971e-07
ENSMUSG00000001021	S100a3	3:90584659-90602702	1.631427	0.200783	3.04259789348733	8.51752281549467e-09	1.93259655606741e-07
ENSMUSG00000029084	Cd38	5:43868553-43912375	0.99626	0.185559	2.54027954473227	8.56073838142357e-09	1.94088095238039e-07
ENSMUSG00000035606	Ky	9:102505750-102546239	1.681223	0.439117	2.52482928291042	8.5738389404398e-09	1.94137892467745e-07
ENSMUSG00000040950	Mgl2	11:70130329-70137550	1.342006	0.15331	2.77397086638645	8.57634582986479e-09	1.94137892467745e-07
ENSMUSG00000035948	Acss3	10:106933517-107123668	0.804623	0.108289	2.55455508178743	8.61443258450241e-09	1.94847697020714e-07
ENSMUSG00000113622	Gm49749	12:82000268-82000919	0.026963	1.303705	-5.53257556883967	9.38230977894428e-09	2.11885048923553e-07
ENSMUSG00000062257	Opcml	9:27790775-28925410	0.764913	0.137431	2.73039795270292	9.7038651743672e-09	2.18976075236383e-07
XLOC_067955	XLOC_067955	4:41315671-41319814	0.062156	0.518232	-3.20076823369295	1.00573613271275e-08	2.2677626568769e-07
ENSMUSG00000036098	Myrf	19:10208272-10240748	0.105118	0.006187	3.52037888002475	1.01902391863936e-08	2.29593622509314e-07
ENSMUSG00000115301	Gm6330	15:26728270-26730767	0.707472	0.028291	4.71177957648463	1.06397698755887e-08	2.39349353098714e-07
ENSMUSG00000030043	Tacr1	6:82402334-82560104	0.287305	0.066532	2.5403118588318	1.06850320862763e-08	2.40180938634993e-07
ENSMUSG00000044017	Adgrd1	5:129096750-129204599	1.88934	0.286196	2.48556342597336	1.0855406994941e-08	2.41485865529879e-07
ENSMUSG00000086277	4930558K02Rik	1:161942086-161979636	0	0.021484	-8.37156570926228	1.08848803024486e-08	2.41485865529879e-07
ENSMUSG00000086746	Gm15222	14:46384454-46389282	0.170889	0	8.35283966379111	1.08848803024486e-08	2.41485865529879e-07
ENSMUSG00000117654	Gm50050	17:32863662-32877942	0	0.049242	-8.37156570926228	1.08848803024486e-08	2.41485865529879e-07
ENSMUSG00000046245	Pilra	5:137821952-137836281	0.064386	0	8.35283966379111	1.08848803024486e-08	2.41485865529879e-07
ENSMUSG00000085673	Gm16122	5:140074105-140085512	0.067637	0	8.35283966379111	1.08848803024486e-08	2.41485865529879e-07
ENSMUSG00000097598	Gm26677	6:51379710-51392777	0.058034	0	8.35283966379111	1.08848803024486e-08	2.41485865529879e-07
ENSMUSG00000108371	Gm38832	6:72162849-72167707	0	0.142996	-8.37156570926228	1.08848803024486e-08	2.41485865529879e-07
ENSMUSG00000030345	Dyrk4	6:126876020-126921839	0	0.016691	-8.37156570926228	1.08848803024486e-08	2.41485865529879e-07
ENSMUSG00000039375	Wdr17	8:54629055-54887184	0	0.007462	-8.37156570926228	1.08848803024486e-08	2.41485865529879e-07
ENSMUSG00000110468	Gm39185	8:66905997-66937826	0	0.021848	-8.37156570926228	1.08848803024486e-08	2.41485865529879e-07
ENSMUSG00000042268	Slc26a9	1:131744022-131771504	0.03108	0	8.35283966379111	1.08848803024486e-08	2.41485865529879e-07
ENSMUSG00000079071	Gm14085	2:122484941-122528040	0.02384	0	8.35283966379111	1.08848803024486e-08	2.41485865529879e-07
ENSMUSG00000105168	Gm30735	3:53725477-53733018	0.101778	0	8.35283966379111	1.08848803024486e-08	2.41485865529879e-07
ENSMUSG00000085936	2610307P16Rik	13:28460034-28885620	0.69136	0.122259	2.73109791625996	1.12578259066011e-08	2.4956858778554e-07
ENSMUSG00000086658	Gm14260	2:168982195-168987373	0.388081	0.027533	3.60430099381003	1.18268608670321e-08	2.61982613483025e-07
ENSMUSG00000023992	Trem2	17:48346401-48354147	0.670111	0.007362	4.04028948049691	1.21334295667609e-08	2.68362912770712e-07
XLOC_072468	XLOC_072468	4:106169685-106185627	0.456625	0.062093	2.70105414540679	1.2264525417064e-08	2.70848619279052e-07
ENSMUSG00000086249	Gm12724	4:106241216-106290026	0.165674	0.022364	2.70445936258567	1.25150858579759e-08	2.75960979253707e-07
ENSMUSG00000034040	Galnt17	5:130872082-131308497	0.682073	0.105	2.46948976385663	1.33705557925083e-08	2.94599947720473e-07
ENSMUSG00000046971	Pla2g4f	2:120299957-120314165	0.161853	0.820433	-2.58338070769843	1.362545065622e-08	2.99759914436839e-07
ENSMUSG00000015619	Gata3	2:9857078-9890034	0.126115	0.026596	3.58855585269199	1.40812845915157e-08	3.0931817260513e-07
ENSMUSG00000030789	Itgax	7:128129547-128150657	0.250833	0.026116	2.89181718390292	1.4373319017983e-08	3.1501614853039e-07
ENSMUSG00000078903	Gm14391	2:175188472-175206917	1.056573	0.283263	2.70368044653411	1.46770853337896e-08	3.21187433547904e-07
XLOC_009823	XLOC_009823	10:124413019-124414770	0.429596	0	8.31818187212489	1.50713727264672e-08	3.24180076654294e-07
ENSMUSG00000003882	Il7r	15:9505788-9530176	0.041145	0	8.31818187212489	1.50713727264672e-08	3.24180076654294e-07
ENSMUSG00000115867	Gm17753	15:79015329-79025782	0.074056	0	8.31818187212489	1.50713727264672e-08	3.24180076654294e-07
ENSMUSG00000098715	Gm28053	6:48718607-48752644	0.194956	0	8.31818187212489	1.50713727264672e-08	3.24180076654294e-07
ENSMUSG00000085689	Gm16838	6:65768544-65779249	0.069518	0	8.31818187212489	1.50713727264672e-08	3.24180076654294e-07
ENSMUSG00000086155	9430041J12Rik	7:4074125-4120728	0.040391	0	8.31818187212489	1.50713727264672e-08	3.24180076654294e-07
ENSMUSG00000002204	Napsa	7:44572380-44586862	0.125298	0	8.31818187212489	1.50713727264672e-08	3.24180076654294e-07
ENSMUSG00000030617	Ccdc83	7:90223873-90265777	0	0.116053	-8.33515151975024	1.50713727264672e-08	3.24180076654294e-07
ENSMUSG00000085449	Gm15520	9:29059799-29070199	0	0.064608	-8.33515151975024	1.50713727264672e-08	3.24180076654294e-07
ENSMUSG00000044770	Scml4	10:42860370-42960780	0.107611	0	8.31818187212489	1.50713727264672e-08	3.24180076654294e-07
ENSMUSG00000114790	4921509O07Rik	13:113446288-113502844	0.013265	0	8.31818187212489	1.50713727264672e-08	3.24180076654294e-07
ENSMUSG00000030365	Clec2i	6:128887588-128898167	0.08011	0	8.31818187212489	1.50713727264672e-08	3.24180076654294e-07
ENSMUSG00000030235	Slco1c1	6:141524368-141570177	0.031331	0	8.31818187212489	1.50713727264672e-08	3.24180076654294e-07
ENSMUSG00000004347	Pde1c	6:56069804-56569103	0.838869	0.091272	2.58585244628256	1.51184376045327e-08	3.24803435015423e-07
ENSMUSG00000071713	Csf2rb	15:78325752-78353847	0.167351	0.0144	3.16354817320134	1.51227904946391e-08	3.24803435015423e-07
ENSMUSG00000086358	Gm13270	2:13271601-13325827	0.203143	0.025321	2.71109609162198	1.58117344717416e-08	3.3934865561591e-07
ENSMUSG00000089820	Gm15775	8:124324778-124331795	0.053039	0.392624	-2.98376277796955	1.6106838545162e-08	3.45343814090132e-07
ENSMUSG00000027977	Ndst3	3:123526166-123690853	0.083945	0.006324	3.32813576903829	1.61149313634902e-08	3.45343814090132e-07
ENSMUSG00000114014	Gm48350	13:95012681-95024027	0.453381	0.111269	3.39586051398383	1.64614853886295e-08	3.52249020673762e-07
ENSMUSG00000032554	Trf	9:103204001-103230444	3.726896	0.640775	2.46058604066349	1.73042727675108e-08	3.70009826562018e-07
ENSMUSG00000117592	Gm46603	17:29319182-29329045	2.004244	0.268451	2.62387083688795	1.7387976071749e-08	3.71525227475481e-07
ENSMUSG00000032135	Mcam	9:44134469-44142727	2.359184	0.324419	2.53482880281936	1.77032220280026e-08	3.77703525537753e-07
ENSMUSG00000025407	Gli1	10:127329882-127341974	0.374808	0.043409	2.90478305457698	1.82613780613223e-08	3.89325049802211e-07
ENSMUSG00000032118	Fez1	9:36821864-36878924	1.054205	0.106805	2.74320447642581	1.82949458777592e-08	3.89753696138988e-07
ENSMUSG00000073628	Gm10552	1:85604085-85650834	1.080387	0.113696	2.54417857916149	1.85536909344878e-08	3.94975338187715e-07
ENSMUSG00000030450	Oca2	7:56239760-56536518	0.660563	0.053385	2.48372499363112	1.95221447576233e-08	4.15286653212865e-07
ENSMUSG00000042129	Rassf4	6:116633008-116673952	1.002012	0.267168	2.50690135007527	1.96283173530978e-08	4.17238651987437e-07
ENSMUSG00000067818	Myl9	2:156775420-156781658	3.527503	0.557268	2.49879318184772	1.99837225916892e-08	4.23859880201161e-07
XLOC_014280	XLOC_014280	11:68403783-68405726	0	0.340311	-8.29779436974211	2.09586276977435e-08	4.40663899132222e-07
ENSMUSG00000022388	Ttll8	15:88890633-88954418	0	0.011867	-8.29779436974211	2.09586276977435e-08	4.40663899132222e-07
XLOC_085200	XLOC_085200	6:63015187-63015907	1.004302	0	8.28267096157276	2.09586276977435e-08	4.40663899132222e-07
ENSMUSG00000110035	Gm30931	8:46342350-46367204	0	0.071638	-8.29779436974211	2.09586276977435e-08	4.40663899132222e-07
ENSMUSG00000111734	Gm29825	9:114118088-114192640	0.009787	0	8.28267096157276	2.09586276977435e-08	4.40663899132222e-07
ENSMUSG00000042498	Radx	X:139480367-139554582	0.009886	0	8.28267096157276	2.09586276977435e-08	4.40663899132222e-07
ENSMUSG00000068122	Agtr2	X:21484544-21489164	1.281812	0.1708	2.71949399130476	2.21719425656043e-08	4.65836053090983e-07
ENSMUSG00000031543	Ank1	8:22974844-23150497	2.757319	0.47284	2.48996317388113	2.23856506894307e-08	4.69985031733429e-07
ENSMUSG00000068373	D430041D05Rik	2:104143073-104411013	0.023504	0.002706	2.90453191810153	2.26982640529984e-08	4.76203000624935e-07
ENSMUSG00000022831	Hcls1	16:36934983-36963212	0.793756	0.125254	2.49937027431038	2.31553052807641e-08	4.85439825118524e-07
ENSMUSG00000039419	Cntnap2	6:45059357-47304213	0.049245	0.008712	2.47600680961012	2.62186826507218e-08	5.48470592560475e-07
ENSMUSG00000001520	Nrip2	6:128399296-128416427	0.32768	0.030126	2.85565800408984	2.66048118045552e-08	5.56146217592406e-07
ENSMUSG00000028268	Gbp3	3:142560026-142573209	4.707778	0.687865	2.44342571783024	2.6631570448764e-08	5.56303916040847e-07
ENSMUSG00000024011	Pi16	17:29317680-29330593	11.180345	1.918106	2.41689623074778	2.81755203214276e-08	5.88070974333338e-07
ENSMUSG00000116646	Gm49763	13:74494143-74498470	0.228763	0	8.24626387001356	2.92755434508162e-08	6.04554589149808e-07
ENSMUSG00000115692	Gm49163	17:23762297-23771445	0	0.707204	-8.25944412131596	2.92755434508162e-08	6.04554589149808e-07
ENSMUSG00000108977	Gm39119	7:144899313-144910085	0.066091	0	8.24626387001356	2.92755434508162e-08	6.04554589149808e-07
ENSMUSG00000073650	Catip	1:74362108-74369321	0.104804	0	8.24626387001356	2.92755434508162e-08	6.04554589149808e-07
ENSMUSG00000111229	Gm39323	9:44011735-44041059	0.024409	0	8.24626387001356	2.92755434508162e-08	6.04554589149808e-07
ENSMUSG00000001029	Icam2	11:106377656-106388075	0.846264	0.054949	3.62127770121319	2.93346476987766e-08	6.04912193856823e-07
ENSMUSG00000026712	Mrc1	2:14229392-14332057	1.635941	0.279387	2.39829911533704	3.03033150212449e-08	6.24442403199347e-07
ENSMUSG00000006386	Tek	4:94739289-94874976	2.113603	0.327566	2.39270052697222	3.10090452395816e-08	6.38530496284756e-07
ENSMUSG00000021130	Galnt16	12:80518277-80630972	1.027454	0.148587	2.42141150377853	3.10375948816207e-08	6.38664141444692e-07
ENSMUSG00000051243	Islr2	9:58196297-58204319	0.61348	0.049113	3.13684490844207	3.25577668998865e-08	6.68993944134502e-07
ENSMUSG00000001930	Vwf	6:125546774-125686679	5.78441	1.833749	2.38606418791453	3.33691031303556e-08	6.84693319511024e-07
ENSMUSG00000115689	4930435M08Rik	14:118012952-118051871	0.839118	0.121149	2.61065111534156	3.50102696497634e-08	7.17351257537119e-07
ENSMUSG00000112237	D630033A02Rik	10:122985074-122986555	0.068655	1.447377	-4.02347961325236	3.60291133869313e-08	7.36143183329877e-07
ENSMUSG00000087629	Gm12246	11:58126068-58128512	0.02359	0.450625	-4.02347961325236	3.60291133869313e-08	7.36143183329877e-07
ENSMUSG00000113302	Gm32219	12:70522598-70544587	0.264642	0.03755	2.65689401062904	3.62413755342824e-08	7.39957901599819e-07
ENSMUSG00000029660	Tex26	5:149439660-149470979	0.158953	0.020566	2.78241487486998	3.68401976721626e-08	7.51124931693275e-07
ENSMUSG00000047361	Gm973	1:59516264-59636417	1.023307	0.170764	2.47886055947699	3.79228620917209e-08	7.72654963602748e-07
ENSMUSG00000091199	Gm2619	1:85156809-85327483	0.796099	0.221313	2.39872124142719	3.86587356827014e-08	7.8709403339351e-07
XLOC_014621	XLOC_014621	11:76854990-76862708	0.09193	0.549475	-2.71262553408174	3.9606323310895e-08	8.05254404843421e-07
ENSMUSG00000069670	Nkain2	10:31689310-32890462	0.260192	0.063122	3.24577474191903	4.01403089896142e-08	8.14966497803164e-07
ENSMUSG00000041544	Disp3	4:148240264-148287965	0.040408	0.003529	3.24577474191903	4.01403089896142e-08	8.14966497803164e-07
ENSMUSG00000024451	Arap3	18:37972628-37998969	1.867452	0.220363	2.43622074393966	4.08427677325602e-08	8.26514172666492e-07
ENSMUSG00000085125	Gm16070	1:17676027-17727646	0.052237	0	8.20891419030991	4.1080198068081e-08	8.26514172666492e-07
ENSMUSG00000086495	Gm13778	2:91044092-91053933	0.10341	0	8.20891419030991	4.1080198068081e-08	8.26514172666492e-07
ENSMUSG00000085702	Mecomos	3:30012379-30054808	0.08169	0	8.20891419030991	4.1080198068081e-08	8.26514172666492e-07
ENSMUSG00000105391	Gm43401	3:94392971-94402848	0.069984	0	8.20891419030991	4.1080198068081e-08	8.26514172666492e-07
ENSMUSG00000079679	Vwde	6:13156299-13224965	0.023491	0	8.20891419030991	4.1080198068081e-08	8.26514172666492e-07
ENSMUSG00000099930	Gm2396	9:88878994-88937342	0.030839	0	8.20891419030991	4.1080198068081e-08	8.26514172666492e-07
ENSMUSG00000031028	Tub	7:108950338-109034460	0.200391	0.011747	2.93005578418695	4.18531315602288e-08	8.41480461758155e-07
ENSMUSG00000015090	Ptgds	2:25466709-25470046	12.208507	1.82244	2.43527569758487	4.25110644814565e-08	8.54115432940408e-07
ENSMUSG00000098248	Gm27222	14:69259146-69262037	0.379835	0.013318	4.17874108536019	4.35206058981106e-08	8.72582120472367e-07
ENSMUSG00000109984	Gm38948	7:15971883-15984654	0.194356	0.020202	3.07052475799211	4.36487967695237e-08	8.74546687938582e-07
ENSMUSG00000037005	Xpnpep2	X:48108725-48136981	0.370001	0.05046	2.62598900912903	4.38764944259484e-08	8.77893757166591e-07
ENSMUSG00000049148	Plcxd3	15:4375491-4575553	0.218769	0.025087	2.41769621850938	4.58659890392256e-08	9.16433481479406e-07
ENSMUSG00000079442	St6galnac4	2:32587095-32599698	1.165974	0.11459	2.6851757999993	4.78097753790748e-08	9.53954939197088e-07
ENSMUSG00000038145	Snrk	9:122117266-122169702	31.315145	20.214937	2.35421954519742	4.9109142222686e-08	9.78449909837664e-07
ENSMUSG00000021087	Rtn1	12:72211752-72409054	0.479565	0.073467	2.67932613177118	5.1185780258045e-08	1.01641338136551e-06
ENSMUSG00000087549	Gm13427	2:31676364-31689135	0.394757	0.089806	2.67932613177118	5.1185780258045e-08	1.01641338136551e-06
ENSMUSG00000004709	Cd244a	1:171559193-171609746	0.132271	0.009368	2.88637079951903	5.24769628459643e-08	1.04062536186052e-06
ENSMUSG00000026249	Serpine2	1:79794197-79861180	7.39556	1.268407	2.34860624023513	5.52332224990434e-08	1.09453268842731e-06
ENSMUSG00000027797	Dclk1	3:55242364-55539068	0.979138	0.26799	2.39144180202895	5.6592812799885e-08	1.11994197961878e-06
ENSMUSG00000051606	2010001K21Rik	13:46979908-47011195	0	0.134693	-8.17954277467151	5.79163448172946e-08	1.13067701628477e-06
ENSMUSG00000097085	Gm26634	15:78862956-78868533	0	0.109254	-8.17954277467151	5.79163448172946e-08	1.13067701628477e-06
ENSMUSG00000116665	E130310I04Rik	16:34943175-34958994	0.059479	0	8.17057181462888	5.79163448172946e-08	1.13067701628477e-06
ENSMUSG00000085912	Trp53cor1	17:29057430-29079179	0.091541	0	8.17057181462888	5.79163448172946e-08	1.13067701628477e-06
ENSMUSG00000015476	Prrt1	17:34629533-34633126	0.342274	0	8.17057181462888	5.79163448172946e-08	1.13067701628477e-06
ENSMUSG00000044176	Spink10	18:62548911-62668070	0	0.015783	-8.17954277467151	5.79163448172946e-08	1.13067701628477e-06
ENSMUSG00000084789	Gm12974	4:133816420-133817614	0.565526	0	8.17057181462888	5.79163448172946e-08	1.13067701628477e-06
ENSMUSG00000059631	1500035N22Rik	5:24985842-24998168	0.05459	0	8.17057181462888	5.79163448172946e-08	1.13067701628477e-06
ENSMUSG00000104904	9330198I05Rik	5:108360187-108363885	0	0.165231	-8.17954277467151	5.79163448172946e-08	1.13067701628477e-06
ENSMUSG00000032204	Aqp9	9:71110659-71168682	0	0.023985	-8.17954277467151	5.79163448172946e-08	1.13067701628477e-06
ENSMUSG00000101476	Gm29570	1:13376070-13388413	0.054252	0	8.17057181462888	5.79163448172946e-08	1.13067701628477e-06
ENSMUSG00000041138	Nme8	13:19645078-19697794	0.016656	0	8.17057181462888	5.79163448172946e-08	1.13067701628477e-06
ENSMUSG00000029373	Pf4	5:90772435-90773383	0.944376	0	8.17057181462888	5.79163448172946e-08	1.13067701628477e-06
ENSMUSG00000045613	Chrm2	6:36388084-36528414	0.380538	0	8.17057181462888	5.79163448172946e-08	1.13067701628477e-06
ENSMUSG00000025425	St8sia5	18:77185839-77258771	0.196494	0.032421	2.43287036494808	5.96847293308024e-08	1.1644152854349e-06
ENSMUSG00000037341	Slc9a7	X:20105754-20291807	1.763465	0.209763	2.35757814787215	6.06110820210041e-08	1.18169161392061e-06
ENSMUSG00000097923	Gm26577	10:21145094-21161268	0.057311	0.458391	-3.07662168078936	6.15692180732591e-08	1.19956393112853e-06
ENSMUSG00000038526	Car14	3:95897768-95904691	1.137308	0.147643	2.62963506414626	6.42638195604357e-08	1.25038044617858e-06
ENSMUSG00000053025	Sv2b	7:75114894-75309262	0.150283	0.01915	2.78456959628468	6.74134488313329e-08	1.30902358857461e-06
ENSMUSG00000087143	A830082K12Rik	13:78198017-78279391	0.487071	0.015988	3.68629948243773	6.7894842074768e-08	1.31748757892003e-06
ENSMUSG00000067242	Lgi1	19:38264536-38312214	0.61613	0.1682	2.41873482512122	6.98266737055924e-08	1.35135150877294e-06
ENSMUSG00000038242	Aox4	1:58210397-58268597	0.399165	0.013788	2.75035254288898	7.4763722926793e-08	1.44400220558807e-06
ENSMUSG00000114438	Gm47827	13:112669139-112714160	0.564364	0.085599	2.46936021063206	7.66274175243381e-08	1.47802597745812e-06
ENSMUSG00000033278	Ptprm	17:66666947-67354457	2.277224	0.382143	2.31320615333674	7.70933173383959e-08	1.48602245245089e-06
ENSMUSG00000021219	Rgs6	12:82588292-83162056	0.260442	0.01239	2.55954993559497	7.81709185382192e-08	1.50579137293315e-06
ENSMUSG00000022747	St3gal6	16:58468125-58524243	1.588603	0.221048	2.4489950614547	7.85606312508059e-08	1.51229215157801e-06
ENSMUSG00000085135	Gm13713	2:85160778-85193325	0.192093	1.031385	-2.40607534687701	7.98657382366917e-08	1.53639392254399e-06
ENSMUSG00000086058	Unc45bos	11:82924903-82933382	0	0.069656	-8.13786894666569	8.2048155157834e-08	1.55665674189358e-06
ENSMUSG00000118436	AC163685.1	13:95736583-95753638	0.038127	0	8.13118253019389	8.2048155157834e-08	1.55665674189358e-06
ENSMUSG00000097346	Gm26619	13:97751112-97760965	0.066224	0	8.13118253019389	8.2048155157834e-08	1.55665674189358e-06
ENSMUSG00000114360	Gm48596	13:100557426-100560639	0.203808	0	8.13118253019389	8.2048155157834e-08	1.55665674189358e-06
ENSMUSG00000097624	Gm5091	17:15231581-15247917	0.042837	0	8.13118253019389	8.2048155157834e-08	1.55665674189358e-06
ENSMUSG00000075534	Gm13262	2:9906178-9914678	0	0.069678	-8.13786894666569	8.2048155157834e-08	1.55665674189358e-06
ENSMUSG00000106422	Gm42812	3:85544316-85553389	0.071882	0	8.13118253019389	8.2048155157834e-08	1.55665674189358e-06
ENSMUSG00000090306	Adh6-ps1	3:138374121-138395002	0	0.029953	-8.13786894666569	8.2048155157834e-08	1.55665674189358e-06
ENSMUSG00000073821	8030451A03Rik	4:63976517-64149924	0	0.295023	-8.13786894666569	8.2048155157834e-08	1.55665674189358e-06
ENSMUSG00000107288	Gm42903	5:115349130-115353155	0	0.146454	-8.13786894666569	8.2048155157834e-08	1.55665674189358e-06
ENSMUSG00000109127	Gm31135	8:8044577-8484730	0.063975	0	8.13118253019389	8.2048155157834e-08	1.55665674189358e-06
ENSMUSG00000038599	Capn8	1:182565007-182632352	0.014631	0	8.13118253019389	8.2048155157834e-08	1.55665674189358e-06
XLOC_016616	XLOC_016616	11:23805821-23807854	0.320192	0	8.13118253019389	8.2048155157834e-08	1.55665674189358e-06
ENSMUSG00000113985	9130015A21Rik	12:35672282-35695118	0.056752	0	8.13118253019389	8.2048155157834e-08	1.55665674189358e-06
ENSMUSG00000114824	3110015C05Rik	13:111211467-111229431	0.036039	0	8.13118253019389	8.2048155157834e-08	1.55665674189358e-06
ENSMUSG00000118456	AC137513.1	15:89497949-89499469	0.435414	0	8.13118253019389	8.2048155157834e-08	1.55665674189358e-06
ENSMUSG00000115453	BC048602	15:35307005-35328535	0.061706	0	8.13118253019389	8.2048155157834e-08	1.55665674189358e-06
ENSMUSG00000106679	Gm42524	5:39458097-39477679	0.033374	0	8.13118253019389	8.2048155157834e-08	1.55665674189358e-06
ENSMUSG00000030732	Chrdl2	7:100006172-100034728	0.138754	0	8.13118253019389	8.2048155157834e-08	1.55665674189358e-06
ENSMUSG00000025608	Podxl	6:31519488-31563981	3.779661	0.675578	2.31218983321909	8.29865483928946e-08	1.57342930522009e-06
ENSMUSG00000100402	Gm28505	17:10840370-11492883	0.039471	0.388598	-3.34368834556217	8.34255600277627e-08	1.58071781015954e-06
ENSMUSG00000042453	Reln	5:21884454-22344702	4.896224	0.523012	2.30394434618698	8.64829458810968e-08	1.6375763565399e-06
ENSMUSG00000017007	Rbpjl	2:164403141-164415448	0.42784	0.053834	2.66288053066197	8.90433406082948e-08	1.68495607666101e-06
ENSMUSG00000027524	Edn3	2:174760619-174784042	2.111591	0.329994	2.42949255318031	9.47969341219592e-08	1.79265893971193e-06
ENSMUSG00000034037	Fgd5	6:91978878-92076004	1.997924	0.381383	2.29566450696805	1.01675805716864e-07	1.92148689759442e-06
ENSMUSG00000109478	Gm39078	7:119594255-119604780	0.763949	0.123927	2.56747000390481	1.03464132050377e-07	1.95400753497881e-06
ENSMUSG00000097877	Gm26703	5:104093092-104119687	1.007167	0.093134	2.92299183238108	1.04377983878097e-07	1.96869797344538e-06
ENSMUSG00000075324	Fign	2:63971507-64098038	0.7387	0.09431	2.32231563332206	1.08984666662461e-07	2.05157611782286e-06
ENSMUSG00000022306	Zfpm2	15:40655035-41104592	0.302965	0.023538	2.60432351211241	1.0909910636756e-07	2.05239592433632e-06
ENSMUSG00000059498	Fcgr3	1:171051174-171064935	0.714464	0.131099	2.46249688215733	1.11891517500419e-07	2.10083217553316e-06
ENSMUSG00000051111	Sv2c	13:95954594-96132577	0.048201	0.007727	2.46762507311445	1.13574000144663e-07	2.12965961929294e-06
ENSMUSG00000051323	Pcdh19	X:133582860-133688987	0.535622	0.080287	2.3080384312084	1.14597381621094e-07	2.14745850659801e-06
ENSMUSG00000021280	Exoc3l4	12:111417017-111431678	0.681716	0.060714	3.01144193189561	1.15141264791783e-07	2.15551833514694e-06
ENSMUSG00000040412	5330417C22Rik	3:108455694-108536536	0.00631	0.038264	-2.73140001166731	1.16173987275645e-07	2.15551833514694e-06
ENSMUSG00000113029	Gm40578	12:111450405-111500840	0	0.076766	-8.09495542579876	1.16814322597594e-07	2.15551833514694e-06
ENSMUSG00000114470	Gm49395	13:115035273-115101921	0.072025	0	8.09068755828525	1.16814322597594e-07	2.15551833514694e-06
ENSMUSG00000021852	Slc35f4	14:49298519-49526046	0.024467	0	8.09068755828525	1.16814322597594e-07	2.15551833514694e-06
ENSMUSG00000117030	Gm49959	17:12784882-12791660	0	0.085152	-8.09495542579876	1.16814322597594e-07	2.15551833514694e-06
ENSMUSG00000085003	Pip5k1bos	19:24416009-24430329	0.044003	0	8.09068755828525	1.16814322597594e-07	2.15551833514694e-06
ENSMUSG00000087351	Gm11464	2:165980726-165992517	0	0.047941	-8.09495542579876	1.16814322597594e-07	2.15551833514694e-06
ENSMUSG00000084843	B230312C02Rik	2:180370491-180385885	0.041286	0	8.09068755828525	1.16814322597594e-07	2.15551833514694e-06
ENSMUSG00000063929	Cyp4a32	4:115600969-115621602	0.03096	0	8.09068755828525	1.16814322597594e-07	2.15551833514694e-06
ENSMUSG00000029586	Spdye4b	5:143181017-143205075	0	0.032538	-8.09495542579876	1.16814322597594e-07	2.15551833514694e-06
ENSMUSG00000108175	Gm16499	6:53818743-53868183	0.012823	0	8.09068755828525	1.16814322597594e-07	2.15551833514694e-06
ENSMUSG00000097015	Gm26705	7:99260481-99267218	0.094889	0	8.09068755828525	1.16814322597594e-07	2.15551833514694e-06
ENSMUSG00000097742	Gm26535	10:37337486-37379652	0.016595	0	8.09068755828525	1.16814322597594e-07	2.15551833514694e-06
ENSMUSG00000066060	Gm12866	4:119054790-119069111	0.044219	0	8.09068755828525	1.16814322597594e-07	2.15551833514694e-06
ENSMUSG00000086127	Gm11934	4:33303569-33310137	0.096212	0	8.09068755828525	1.16814322597594e-07	2.15551833514694e-06
ENSMUSG00000059013	Sh2d3c	2:32721055-32755512	1.397011	0.208045	2.46200953516419	1.1722671675005e-07	2.16175025690919e-06
ENSMUSG00000043259	Fam13c	10:70440481-70558736	0.425281	0.051595	2.34677579374962	1.19748738925877e-07	2.20685263487078e-06
ENSMUSG00000034755	Pcdh11x	X:120290259-120910619	0.182454	0.016122	2.57589685396349	1.23307201319121e-07	2.27098606398931e-06
ENSMUSG00000112117	Rmst	10:92071037-92165170	1.747379	0.283242	2.31358394614725	1.25381203661913e-07	2.30771558068639e-06
XLOC_082713	XLOC_082713	6:91660699-91667573	0.180374	0.910243	-2.47520251562836	1.26203180812791e-07	2.32136879980428e-06
ENSMUSG00000058589	Anks1b	10:89873509-90973300	0.315934	0.071449	2.40485097375272	1.28330527100473e-07	2.35900026705581e-06
ENSMUSG00000029338	Antxr2	5:97882783-98031043	2.763155	0.523828	2.27983942759404	1.36335673830905e-07	2.499803944745e-06
ENSMUSG00000020641	Rsad2	12:26442746-26456452	1.242191	0.196313	2.35506048080208	1.41843993505733e-07	2.59915651897341e-06
ENSMUSG00000056130	Ticam2	18:46557291-46574533	0.10534	0.017523	3.46953237558641	1.42118813415855e-07	2.60254515244518e-06
ENSMUSG00000034438	Gbp8	5:105014150-105139540	0.609736	0.105595	2.27829839230246	1.4249050049021e-07	2.60770225675888e-06
ENSMUSG00000060843	Ctnna3	10:63430098-65003667	0.387789	0.071471	2.32295370746809	1.4284063596054e-07	2.6108094017232e-06
ENSMUSG00000046856	Gpr1	1:63182691-63214543	0.171445	0.018156	2.78753518851611	1.43799193312048e-07	2.6244938526038e-06
ENSMUSG00000001249	Hpn	7:31098725-31115290	0.845012	0.09389	2.58008908788372	1.4386127880914e-07	2.6244938526038e-06
ENSMUSG00000042766	Trim46	3:89234177-89246309	0.267067	0.030394	2.86183620423026	1.47026726659654e-07	2.6794037928113e-06
ENSMUSG00000056569	Mpz	1:171150711-171161130	1.830767	0.512385	2.33934262421659	1.47056252651877e-07	2.6794037928113e-06
ENSMUSG00000022340	Sybu	15:44671856-44788063	0.195513	0.024116	2.89131288135322	1.47895786455109e-07	2.69300554053353e-06
ENSMUSG00000054412	Gm4793	1:135584773-135599948	0.157672	0.017515	2.92374301976417	1.4860023390495e-07	2.7041319748687e-06
ENSMUSG00000025888	Casp1	9:5298508-5307290	1.286715	0.181637	2.4931792362947	1.49329669791716e-07	2.71569886922723e-06
ENSMUSG00000020077	Srgn	10:62493833-62527451	0.513283	0.04079	3.34791862559183	1.51980226702253e-07	2.76216668140843e-06
ENSMUSG00000028005	Gucy1b1	3:82032006-82074689	0.97619	0.251193	2.36377346535489	1.54178624265484e-07	2.80036356946944e-06
ENSMUSG00000114218	Gm47423	13:58806632-58859276	1.176209	0.180504	2.53387291336317	1.55582406281637e-07	2.8223194402669e-06
ENSMUSG00000115869	Gm31814	16:24186029-24263159	0.129779	0.018736	2.48880250745132	1.57058308536215e-07	2.84552700171495e-06
ENSMUSG00000114136	4921511I17Rik	12:12351522-12392615	0.617889	1.063695	-2.61366392279934	1.62352658472579e-07	2.93593639481456e-06
ENSMUSG00000034224	Slc38a8	8:119479602-119501698	0.265598	0.040285	2.5599527153962	1.63166107092563e-07	2.94880470196247e-06
ENSMUSG00000115531	Gm35419	14:62113120-62171126	0.400703	0.072343	2.30743990999185	1.65601906057795e-07	2.97832027831491e-06
ENSMUSG00000097754	Ptgs2os2	1:150159043-150164948	0.105719	0	8.04902302665185	1.67165323717247e-07	2.97832027831491e-06
ENSMUSG00000019815	Zc2hc1b	10:13149540-13178023	0	0.019593	-8.05072618923743	1.67165323717247e-07	2.97832027831491e-06
ENSMUSG00000020732	Rab37	11:115091431-115162236	0.056068	0	8.04902302665185	1.67165323717247e-07	2.97832027831491e-06
ENSMUSG00000115307	Gm49313	15:38239702-38255310	0	0.03549	-8.05072618923743	1.67165323717247e-07	2.97832027831491e-06
ENSMUSG00000022445	Cyp2d26	15:82790101-82794294	0	0.138941	-8.05072618923743	1.67165323717247e-07	2.97832027831491e-06
ENSMUSG00000025094	Slc18a2	19:59260896-59296012	0	0.021854	-8.05072618923743	1.67165323717247e-07	2.97832027831491e-06
ENSMUSG00000086109	Gm13391	2:6472000-6478619	0.14696	0	8.04902302665185	1.67165323717247e-07	2.97832027831491e-06
ENSMUSG00000085084	4930570G19Rik	3:156546753-156561746	0.071192	0	8.04902302665185	1.67165323717247e-07	2.97832027831491e-06
ENSMUSG00000087564	Gm11817	4:9431961-9447199	0.040849	0	8.04902302665185	1.67165323717247e-07	2.97832027831491e-06
ENSMUSG00000090839	Gm17094	4:39398045-39450249	0	0.010494	-8.05072618923743	1.67165323717247e-07	2.97832027831491e-06
ENSMUSG00000073102	Drc1	5:30281388-30366695	0	0.014254	-8.05072618923743	1.67165323717247e-07	2.97832027831491e-06
ENSMUSG00000049109	Themis	10:28668360-28883818	0.050793	0	8.04902302665185	1.67165323717247e-07	2.97832027831491e-06
ENSMUSG00000113940	Gm40477	12:85429110-85436249	0.150605	0	8.04902302665185	1.67165323717247e-07	2.97832027831491e-06
ENSMUSG00000034532	Fbxo16	14:65266618-65323973	0.014842	0	8.04902302665185	1.67165323717247e-07	2.97832027831491e-06
ENSMUSG00000027360	Hdc	2:126593667-126619299	0.064926	0	8.04902302665185	1.67165323717247e-07	2.97832027831491e-06
ENSMUSG00000079298	Klrb1b	6:128813706-128826331	0.049005	0	8.04902302665185	1.67165323717247e-07	2.97832027831491e-06
XLOC_044495	XLOC_044495	17:88851913-88855529	0.049392	0.423639	-3.19372318109501	1.67678291295253e-07	2.98562231831498e-06
ENSMUSG00000021314	Amph	13:18948205-19150921	0.348592	0.053026	2.36344042306124	1.68426541531308e-07	2.99526119804327e-06
ENSMUSG00000085776	5430402O13Rik	6:50566643-50594865	1.024286	0.20466	2.33250442734567	1.72259307278805e-07	3.05966347505274e-06
ENSMUSG00000026043	Col3a1	1:45311538-45349706	108.238136	20.520899	2.24263396675953	1.73630450044412e-07	3.08166729864245e-06
ENSMUSG00000027962	Vcam1	3:116109949-116129688	1.795263	0.344341	2.35210310760056	1.73711005505128e-07	3.08166729864245e-06
ENSMUSG00000058571	Gpc6	14:116925315-117976544	2.610377	0.67686	2.24264674440598	1.74247301470845e-07	3.0892883479387e-06
ENSMUSG00000024411	Aqp4	18:15389496-15410982	1.294779	0.173781	2.37380316523735	1.74535417889232e-07	3.09250270424054e-06
ENSMUSG00000006219	Fblim1	4:141576062-141606096	0.768191	0.122072	2.50250047365515	1.75472491927244e-07	3.10720463992512e-06
ENSMUSG00000003484	Cyp4f18	8:71988482-72009626	0.140781	0.018132	2.79089649514509	1.79284057193739e-07	3.17081980688646e-06
ENSMUSG00000022656	Nectin3	16:46387706-46498525	1.520417	0.349266	2.26796018106477	1.80752784151419e-07	3.1948440822661e-06
ENSMUSG00000020689	Itgb3	11:104608000-104670476	0.565044	0.104097	2.28019900619152	1.81525096919703e-07	3.20653728250107e-06
ENSMUSG00000039542	Ncam1	9:49502136-49798925	2.862014	0.697392	2.30784930736809	1.90141602797588e-07	3.35464941145385e-06
ENSMUSG00000001741	Il16	7:83642825-83745726	1.212133	0.239699	2.28190529654887	1.91165328475559e-07	3.37065687577611e-06
ENSMUSG00000057880	Abat	16:8513429-8621568	1.011161	0.172621	2.27368761656377	1.92158323330701e-07	3.38404366001852e-06
ENSMUSG00000085719	4933424L21Rik	11:57623698-57737031	0.404671	0.062819	2.50799533644983	1.93485760394098e-07	3.40534938293613e-06
ENSMUSG00000024778	Fas	19:34290666-34327772	1.33784	0.238008	2.40205776858934	2.00952583970029e-07	3.52604800672744e-06
ENSMUSG00000031075	Ano1	7:144588549-144751974	4.725189	0.856731	2.2319571612684	2.06578136236995e-07	3.6225622049264e-06
ENSMUSG00000033705	Stard9	2:120629121-120731895	2.553559	0.520912	2.23335220581576	2.13899550558777e-07	3.74635416792198e-06
ENSMUSG00000030263	Lrmp	6:145115653-145174934	0.762798	0.058526	2.74984726824719	2.17490561675397e-07	3.8047049798345e-06
ENSMUSG00000028859	Csf3r	4:126024550-126044440	0.091532	0.006992	3.21339569866191	2.29124260638375e-07	4.00096839203994e-06
ENSMUSG00000024053	Emilin2	17:71252172-71311978	2.143274	0.329271	2.23546271157723	2.29658870903142e-07	4.00788645592993e-06
XLOC_033097	XLOC_033097	14:50537894-50541779	0.168038	0.911826	-2.57316895089069	2.32779027154335e-07	4.05744635410735e-06
ENSMUSG00000071042	Rasgrp3	17:75435896-75529054	1.297518	0.149281	2.32192183117206	2.3475694209782e-07	4.0870011951991e-06
ENSMUSG00000041479	Syt15	14:34219595-34230420	0.540413	0.067748	2.60640654196009	2.34937246794591e-07	4.08768219302704e-06
ENSMUSG00000109814	Gm45847	7:123031415-123068305	0.20515	0.01131	2.72079715213887	2.3575437122547e-07	4.0960022377702e-06
ENSMUSG00000043943	Naalad2	9:18321951-18402995	0.571259	0.077079	2.30356970501516	2.35757605801437e-07	4.0960022377702e-06
ENSMUSG00000109959	Gm45355	7:113207522-113303353	1.095193	0.184164	2.2332920837868	2.35839863579819e-07	4.0960022377702e-06
ENSMUSG00000038522	Mfsd4b1	10:40001575-40025268	0.027602	0	8.00611936344777	2.40483448154636e-07	4.10765592387789e-06
ENSMUSG00000096991	Gm26789	10:63292286-63295793	0.17136	0	8.00611936344777	2.40483448154636e-07	4.10765592387789e-06
ENSMUSG00000020264	Slc36a2	11:55158470-55185077	0.030167	0	8.00611936344777	2.40483448154636e-07	4.10765592387789e-06
ENSMUSG00000085419	Gm11734	11:117523603-117532205	0.06875	0	8.00611936344777	2.40483448154636e-07	4.10765592387789e-06
ENSMUSG00000114715	Gm34471	13:113529039-113567767	0	0.013867	-8.00509799931673	2.40483448154636e-07	4.10765592387789e-06
ENSMUSG00000046415	B430212C06Rik	18:67321209-67344103	0.032532	0	8.00611936344777	2.40483448154636e-07	4.10765592387789e-06
ENSMUSG00000102715	Gm6209	3:50516399-50607223	0	0.023388	-8.00509799931673	2.40483448154636e-07	4.10765592387789e-06
ENSMUSG00000084758	Gm12798	4:101403081-101407856	0.126343	0	8.00611936344777	2.40483448154636e-07	4.10765592387789e-06
ENSMUSG00000108584	Gm45216	6:91522409-91532379	0.154834	0	8.00611936344777	2.40483448154636e-07	4.10765592387789e-06
ENSMUSG00000057228	Aadat	8:60505932-60545677	0	0.017861	-8.00509799931673	2.40483448154636e-07	4.10765592387789e-06
ENSMUSG00000101581	C430002N11Rik	9:96765562-96782477	0.049506	0	8.00611936344777	2.40483448154636e-07	4.10765592387789e-06
ENSMUSG00000050334	C130071C03Rik	13:83721381-83884194	0.010291	0	8.00611936344777	2.40483448154636e-07	4.10765592387789e-06
ENSMUSG00000033470	Cysltr2	14:73025603-73049114	0.04136	0	8.00611936344777	2.40483448154636e-07	4.10765592387789e-06
XLOC_049220	XLOC_049220	18:41464845-41465973	0.525168	0	8.00611936344777	2.40483448154636e-07	4.10765592387789e-06
ENSMUSG00000042662	Dusp15	2:152940997-152951698	0.114345	0	8.00611936344777	2.40483448154636e-07	4.10765592387789e-06
ENSMUSG00000078817	Nlrp12	7:3218784-3249740	0.021331	0	8.00611936344777	2.40483448154636e-07	4.10765592387789e-06
XLOC_094154	XLOC_094154	7:112223416-112225111	0.350192	0	8.00611936344777	2.40483448154636e-07	4.10765592387789e-06
ENSMUSG00000111281	Gm48830	9:85221196-85234582	0.044362	0	8.00611936344777	2.40483448154636e-07	4.10765592387789e-06
ENSMUSG00000000318	Clec10a	11:70156197-70170834	0.728721	0.17875	2.49813895569577	2.47670476108599e-07	4.22487042681717e-06
ENSMUSG00000085095	Gm15635	7:99660130-99667500	0.325681	0.000185	5.07243184610913	2.50561571577519e-07	4.26972255462762e-06
ENSMUSG00000028167	Bdh2	3:135281221-135304426	1.143347	0.187406	2.43738345913805	2.52362336228187e-07	4.29787903439909e-06
ENSMUSG00000033538	Casp4	9:5308828-5336783	1.081749	0.116361	2.34792303701552	2.53433014565661e-07	4.31357591869783e-06
ENSMUSG00000031965	Tbx20	9:24718138-24774303	0.12766	0.027957	2.71146706943864	2.60976362881722e-07	4.43935820102915e-06
ENSMUSG00000002847	Pla1a	16:38396117-38433145	0.349863	0.062977	2.30679303193386	2.68863581560527e-07	4.56547707527294e-06
ENSMUSG00000051331	Cacna1c	6:118587240-119196418	1.372864	0.178432	2.23247083073021	2.69662871462209e-07	4.57636544816757e-06
ENSMUSG00000024663	Rab3il1	19:10001669-10038380	2.27296	0.29512	2.2672230975888	2.85311825103738e-07	4.83343941509855e-06
ENSMUSG00000022816	Fstl1	16:37776873-37836514	23.817732	4.755982	2.19849747327587	2.90006969099413e-07	4.90437019238681e-06
ENSMUSG00000053552	Ebf4	2:130295169-130370481	0.22018	0.040277	2.28357198133031	2.90378039453401e-07	4.90777874971095e-06
XLOC_034122	XLOC_034122	14:118721383-118725697	0.548778	0.069102	2.82578852834912	3.00940975654745e-07	5.08037500125724e-06
ENSMUSG00000072623	Zfp9	6:118461950-118479320	0.642967	0.10501	2.37352950371528	3.01609018210901e-07	5.08868548673776e-06
ENSMUSG00000033910	Gucy1a1	3:82092427-82145789	1.61604	0.403898	2.22317964890578	3.02194629265558e-07	5.09559633459314e-06
XLOC_042326	XLOC_042326	17:13180752-13189002	0.124447	0.602484	-2.42377721038956	3.08304653203371e-07	5.19257493865271e-06
ENSMUSG00000112054	Gm33680	12:45466273-45546677	0.06006	0.008335	2.68464393841051	3.10044056105373e-07	5.2188346002109e-06
XLOC_104306	XLOC_104306	9:62660539-62666041	1.117678	0.187852	2.40516194980111	3.26939110079777e-07	5.48727021161141e-06
ENSMUSG00000041012	Cmtm8	9:114789345-114844156	0.165876	0.020743	2.44802573371088	3.29759273635503e-07	5.5281936828576e-06
ENSMUSG00000026586	Prrx1	1:163245119-163313710	4.15088	0.848701	2.19526770005839	3.33154928724624e-07	5.57865904941314e-06
ENSMUSG00000068263	Efcc1	6:87730869-87755908	0.473939	0.084613	2.39818346213915	3.36243525909307e-07	5.62712286828107e-06
ENSMUSG00000014602	Kif1a	1:93015464-93101951	0.46814	0.089405	2.22859776726524	3.43143079012005e-07	5.7317731123345e-06
ENSMUSG00000026401	Cd55b	1:130388537-130423009	0.021374	0	7.96190059825594	3.47842130366528e-07	5.7317731123345e-06
ENSMUSG00000114474	Gm34388	13:97865841-97876662	0	0.047705	-7.95797946068191	3.47842130366528e-07	5.7317731123345e-06
ENSMUSG00000115691	Gm48914	14:32303662-32317985	0.040311	0	7.96190059825594	3.47842130366528e-07	5.7317731123345e-06
ENSMUSG00000115324	4930527F14Rik	14:45530358-45562933	0	0.029499	-7.95797946068191	3.47842130366528e-07	5.7317731123345e-06
ENSMUSG00000114721	Gm47938	19:43457444-43469758	0	0.042217	-7.95797946068191	3.47842130366528e-07	5.7317731123345e-06
ENSMUSG00000027238	Frmd5	2:121545529-121807087	0	0.012567	-7.95797946068191	3.47842130366528e-07	5.7317731123345e-06
ENSMUSG00000085267	Gm14235	2:168148017-168153533	0	0.095166	-7.95797946068191	3.47842130366528e-07	5.7317731123345e-06
ENSMUSG00000106429	Gm10685	3:96458209-96470656	0.04648	0	7.96190059825594	3.47842130366528e-07	5.7317731123345e-06
ENSMUSG00000086103	Gm11832	4:11611139-11615007	0.149663	0	7.96190059825594	3.47842130366528e-07	5.7317731123345e-06
ENSMUSG00000030142	Clec4e	6:123281789-123289870	0	0.125847	-7.95797946068191	3.47842130366528e-07	5.7317731123345e-06
ENSMUSG00000109635	Gm45670	7:133747624-133753038	0.108428	0	7.96190059825594	3.47842130366528e-07	5.7317731123345e-06
ENSMUSG00000097665	Gm16853	9:21405242-21411720	0	0.07955	-7.95797946068191	3.47842130366528e-07	5.7317731123345e-06
ENSMUSG00000111381	Gm34424	9:61509723-61534247	0	0.021321	-7.95797946068191	3.47842130366528e-07	5.7317731123345e-06
ENSMUSG00000113689	Gm29676	13:44249460-44280449	0.021874	0	7.96190059825594	3.47842130366528e-07	5.7317731123345e-06
XLOC_043788	XLOC_043788	17:50424501-50425677	0.494853	0	7.96190059825594	3.47842130366528e-07	5.7317731123345e-06
ENSMUSG00000033981	Gria2	3:80681450-80802835	0.007125	0	7.96190059825594	3.47842130366528e-07	5.7317731123345e-06
ENSMUSG00000054892	Txk	5:72695978-72752777	0.047285	0	7.96190059825594	3.47842130366528e-07	5.7317731123345e-06
XLOC_078671	XLOC_078671	5:66618837-66620537	0.342086	0	7.96190059825594	3.47842130366528e-07	5.7317731123345e-06
ENSMUSG00000040866	Rsph6a	7:19054690-19074447	0.031389	0	7.96190059825594	3.47842130366528e-07	5.7317731123345e-06
ENSMUSG00000109748	Gm35392	8:15375639-15382429	0.037718	0.249096	-2.8703125267714	3.51878206720514e-07	5.79168723193423e-06
ENSMUSG00000059146	Ntrk3	7:78175959-78738012	1.020359	0.201285	2.21321091592976	3.53677269795278e-07	5.81799108813233e-06
ENSMUSG00000027219	Slc28a2	2:122426477-122461137	0.433768	0.080184	2.27436186435566	3.60583110230579e-07	5.92485936855603e-06
ENSMUSG00000025855	Prkar1b	5:139017306-139150001	0.747222	0.106811	2.21303889090504	3.61061196043738e-07	5.92934982862071e-06
ENSMUSG00000048332	Lhfp	3:53041528-53261679	3.652778	0.725393	2.18123238251692	3.61398329126765e-07	5.93152178281071e-06
ENSMUSG00000050671	Ism2	12:87278638-87299705	0.431922	0.075652	2.34020865617177	3.63298291764748e-07	5.95932699329914e-06
ENSMUSG00000039385	Cdh6	15:13028701-13173675	0.15833	0.03005	2.23856715970847	3.65305441267744e-07	5.98885794766916e-06
ENSMUSG00000009614	Sardh	2:27188393-27248337	0.56899	0.070455	2.25987987121124	3.66512257818139e-07	6.00524215526359e-06
ENSMUSG00000000365	Rnf17	14:56402581-56525032	0.141299	0.321099	-2.26111765479141	3.86023984958802e-07	6.32136109305838e-06
ENSMUSG00000047216	Cdh19	1:110888326-110977584	0.521243	0.099049	2.23339481117019	3.9105418301503e-07	6.38927805115753e-06
ENSMUSG00000042684	Npl	1:153503015-153550045	0.52795	0.095332	2.26228748387122	3.98206325043943e-07	6.50246447979258e-06
ENSMUSG00000052726	Kcnt2	1:140246158-140612067	0.179198	0.034614	2.2130809694118	3.99400897203644e-07	6.51829468762114e-06
ENSMUSG00000009281	Rarres2	6:48569523-48572789	4.144898	0.677996	2.45025404707715	4.00105390479002e-07	6.5261133888158e-06
ENSMUSG00000041674	BC006965	11:112663927-112781976	0.214557	0.04133	2.64768026765675	4.18613810733302e-07	6.81648315430291e-06
ENSMUSG00000028125	Abca4	3:122044443-122180123	1.125148	0.172539	2.20753614789696	4.25870895088777e-07	6.93075556751561e-06
ENSMUSG00000041741	Pde3a	6:141249269-141507448	0.802042	0.159988	2.16718137542136	4.33349837252997e-07	7.04850813940942e-06
ENSMUSG00000027078	Ube2l6	2:84798828-84810335	12.392916	2.75178	2.17130575275743	4.3371089164344e-07	7.05041983989942e-06
ENSMUSG00000059406	Tmprss9	10:80871848-80899492	0.016972	0.095311	-2.63727478411859	4.36249976386243e-07	7.08771566573205e-06
ENSMUSG00000032419	Tbx18	9:87702800-87731260	0.139463	0.022157	2.47839155487618	4.63322706616862e-07	7.51912500110503e-06
ENSMUSG00000098066	Gm26944	7:92637208-92653222	2.420221	0.884237	2.2289313292083	4.67949643579977e-07	7.58571001171753e-06
ENSMUSG00000021614	Vcan	13:89655312-89742509	1.32865	0.478737	2.17999043621474	4.7320227725841e-07	7.66656537839142e-06
ENSMUSG00000045312	Lhfpl2	13:94057796-94195409	3.397206	0.621659	2.21749320287954	4.79930530854603e-07	7.77122412153382e-06
ENSMUSG00000020717	Pecam1	11:106654217-106750628	3.662771	0.839237	2.15798760639253	4.83483565546065e-07	7.82438020664598e-06
ENSMUSG00000006457	Actn3	19:4861216-4877909	6.413229	1.52802	2.16246515469799	4.84694797053185e-07	7.83959986831498e-06
ENSMUSG00000097737	Gm26530	3:116488966-116497675	0.658516	0.042503	3.4881448744034	4.888824172035e-07	7.90291666268885e-06
ENSMUSG00000029765	Plxna4	6:32144268-32588192	0.543428	0.10797	2.15594899016606	4.89446398579302e-07	7.9045954747518e-06
ENSMUSG00000078190	Dnm3os	1:162217623-162225550	0.365952	0.053195	2.62355837329218	4.89532318535161e-07	7.9045954747518e-06
ENSMUSG00000055629	B4galnt4	7:141061104-141072400	0.144608	0.010924	3.23108288248502	4.91182906518209e-07	7.92241086881069e-06
ENSMUSG00000028226	Mmp16	4:17852893-18119145	0.214272	0.035145	2.44703191995544	4.95825974975837e-07	7.99284723134768e-06
ENSMUSG00000090208	Gm15851	1:133906531-133914822	0.067665	0	7.91628355256382	5.05952189624039e-07	8.03088146600612e-06
ENSMUSG00000004707	Ly9	1:171588624-171607410	0.059398	0	7.91628355256382	5.05952189624039e-07	8.03088146600612e-06
XLOC_009672	XLOC_009672	10:117477019-117478096	0	0.47251	-7.90926991819342	5.05952189624039e-07	8.03088146600612e-06
ENSMUSG00000116537	Gm49698	12:20451675-20459211	0.075622	0	7.91628355256382	5.05952189624039e-07	8.03088146600612e-06
ENSMUSG00000097847	4930478K11Rik	12:108313779-108328030	0	0.035627	-7.90926991819342	5.05952189624039e-07	8.03088146600612e-06
ENSMUSG00000114590	5930438M14Rik	13:101180172-101247551	0	0.049562	-7.90926991819342	5.05952189624039e-07	8.03088146600612e-06
ENSMUSG00000068463	B630019A10Rik	16:23175280-23224446	0.036962	0	7.91628355256382	5.05952189624039e-07	8.03088146600612e-06
ENSMUSG00000097761	4930534D22Rik	3:131302643-131316661	0.040824	0	7.91628355256382	5.05952189624039e-07	8.03088146600612e-06
ENSMUSG00000087200	Lrp8os3	4:107793161-107802064	0.062758	0	7.91628355256382	5.05952189624039e-07	8.03088146600612e-06
ENSMUSG00000078503	Zfp990	4:145412736-145539188	0	0.341258	-7.90926991819342	5.05952189624039e-07	8.03088146600612e-06
ENSMUSG00000093479	Gm20629	5:108849781-108949255	0	0.005035	-7.90926991819342	5.05952189624039e-07	8.03088146600612e-06
XLOC_082585	XLOC_082585	6:87339645-87341214	0.359857	0	7.91628355256382	5.05952189624039e-07	8.03088146600612e-06
ENSMUSG00000031452	1700029H14Rik	8:13550733-13562461	0	0.043273	-7.90926991819342	5.05952189624039e-07	8.03088146600612e-06
ENSMUSG00000111828	D830035M03Rik	9:120490532-120492547	0	0.247672	-7.90926991819342	5.05952189624039e-07	8.03088146600612e-06
ENSMUSG00000114446	Gm33524	14:69963476-70059650	0.485451	0	7.91628355256382	5.05952189624039e-07	8.03088146600612e-06
ENSMUSG00000117399	Gm19689	17:83033594-83078426	0.019153	0	7.91628355256382	5.05952189624039e-07	8.03088146600612e-06
ENSMUSG00000097666	A330094K24Rik	18:77729496-77732739	0.173748	0	7.91628355256382	5.05952189624039e-07	8.03088146600612e-06
XLOC_061634	XLOC_061634	3:6285572-6286905	0.418248	0	7.91628355256382	5.05952189624039e-07	8.03088146600612e-06
ENSMUSG00000029641	Rasl11a	5:146845071-146847726	0.251804	0	7.91628355256382	5.05952189624039e-07	8.03088146600612e-06
ENSMUSG00000025743	Sdc3	4:130792537-130826319	3.427798	0.740136	2.17194848809937	5.09022943615881e-07	8.07077341925904e-06
ENSMUSG00000032014	Oaf	9:43221235-43239911	2.614566	0.473091	2.17792294807715	5.10209861225391e-07	8.08516469742612e-06
ENSMUSG00000032690	Oas2	5:120730333-120749853	12.770846	2.597612	2.1518251281276	5.14514637281536e-07	8.14446570725807e-06
ENSMUSG00000086206	Gm13783	2:91195906-91202778	0.031732	0.217975	-2.91709566086254	5.1541866257345e-07	8.14986407363546e-06
ENSMUSG00000069171	Nr2f1	13:78188973-78199757	0.646677	0.103386	2.45906620495296	5.17192937414436e-07	8.17345519870238e-06
ENSMUSG00000019817	Plagl1	10:13060504-13131694	1.386902	0.447248	2.29843747781718	5.18944106829637e-07	8.19665563607836e-06
ENSMUSG00000100410	2310020H05Rik	13:99076526-99087921	0.18357	0.021656	2.82685258709608	5.39200865233867e-07	8.51196480384456e-06
ENSMUSG00000038843	Gcnt1	19:17326141-17372844	0.136359	0.022941	2.40175334264927	5.52290640176097e-07	8.71385210592827e-06
ENSMUSG00000038729	Akap2	4:57717657-57896984	2.024922	0.462079	2.18807276967615	5.60772031666641e-07	8.83322734538225e-06
ENSMUSG00000031709	Tbc1d9	8:83165352-83272934	0.452303	0.054163	2.18907039504605	5.68742352273355e-07	8.95390352529537e-06
ENSMUSG00000052026	Slc6a7	18:60995380-61014222	0.113912	0.010464	3.00740622296871	5.75791693058915e-07	9.05012003118442e-06
ENSMUSG00000039269	2300002M23Rik	17:35567450-35568952	0.0511	0.631693	-3.7472249818781	5.99246962385289e-07	9.40542708685815e-06
ENSMUSG00000047150	1700001C19Rik	17:47412734-47437376	1.078334	0.211508	2.1872210303242	5.9937182147186e-07	9.40542708685815e-06
ENSMUSG00000031099	Smarca1	X:47809368-47892974	0.334636	0.043503	2.26306763294982	6.05612579533872e-07	9.4982098605984e-06
ENSMUSG00000023224	Serping1	2:84765387-84775444	19.571457	3.918085	2.13890499820713	6.118733089179e-07	9.59120521916137e-06
ENSMUSG00000113741	Gm48236	12:35515035-35590446	1.366271	0.275921	2.15413168494585	6.15149779939984e-07	9.63734655239309e-06
ENSMUSG00000063087	Gm10125	18:5491503-5593505	0.252841	0.067793	2.7571460064143	6.23792594896663e-07	9.76746522847388e-06
ENSMUSG00000037754	Ppp1r16b	2:158665398-158766334	0.739353	0.132982	2.22531201562888	6.28436438045439e-07	9.83486040772516e-06
ENSMUSG00000057335	Cep170	1:176733653-176814067	1.739923	0.210047	2.16849093794733	6.35325678117344e-07	9.93730363741401e-06
ENSMUSG00000111339	AC139579.1	7:102235854-102237530	0.420303	2.112854	-2.45808761107102	6.43809515707281e-07	1.00645643081842e-05
ENSMUSG00000033880	Lgals3bp	11:118392751-118402092	14.933174	3.537322	2.14689607883652	6.567710195346e-07	1.02561135693451e-05
ENSMUSG00000099874	Gm29629	1:132122386-132142800	0.338948	0.053857	2.47680524624794	6.58637298735303e-07	1.02797127078084e-05
ENSMUSG00000025969	Nrp2	1:62703285-62818695	2.443151	0.559938	2.13319492660353	6.6325638340821e-07	1.03462278084238e-05
ENSMUSG00000053469	Tg	15:66670753-66850721	0.064707	0.008333	2.72137367118227	6.6474287604155e-07	1.03526819511323e-05
ENSMUSG00000030865	Chp2	7:122219496-122222824	0.826363	0.107408	2.72137367118227	6.6474287604155e-07	1.03526819511323e-05
ENSMUSG00000020473	Aebp1	11:5861947-5872088	8.485785	1.922024	2.13613871004957	6.67995515067707e-07	1.03921580613865e-05
ENSMUSG00000052921	Arhgef15	11:68943155-68957480	0.985497	0.182916	2.25838076732862	6.7871437588296e-07	1.05532430776388e-05
ENSMUSG00000026610	Esrrg	1:187608791-188214885	0.410061	0.078642	2.34889410776171	6.83778492653914e-07	1.06262774660849e-05
ENSMUSG00000034911	Ushbp1	8:71384272-71395802	1.250184	0.193713	2.38070162806927	6.96659701594667e-07	1.08206500432236e-05
ENSMUSG00000044499	Hs3st5	10:36506814-36834397	0.215984	0.070006	2.13848443948	7.33633783462772e-07	1.13807546638109e-05
ENSMUSG00000041930	Fam222a	5:114568016-114613220	0.129119	0.012021	2.50732023901015	7.35678077258119e-07	1.13807546638109e-05
ENSMUSG00000046280	She	3:89831370-89858834	0.956839	0.114924	2.32353607111951	7.37129552224274e-07	1.13807546638109e-05
ENSMUSG00000006538	Ihh	1:74945315-74951672	0.104788	0	7.8691768980234	7.40189314449985e-07	1.13807546638109e-05
ENSMUSG00000085372	Gm16145	10:63353853-63366887	0	0.037658	-7.8588581621919	7.40189314449985e-07	1.13807546638109e-05
ENSMUSG00000113093	Gm36862	12:17553768-17578690	0	0.024507	-7.8588581621919	7.40189314449985e-07	1.13807546638109e-05
ENSMUSG00000113779	Gm33785	12:72817712-72821823	0	0.119262	-7.8588581621919	7.40189314449985e-07	1.13807546638109e-05
ENSMUSG00000039037	St6galnac5	3:152817081-152982246	0.006519	0	7.8691768980234	7.40189314449985e-07	1.13807546638109e-05
ENSMUSG00000058183	Mmel1	4:154869585-154895528	0	0.021756	-7.8588581621919	7.40189314449985e-07	1.13807546638109e-05
XLOC_001668	XLOC_001668	1:95674258-95675929	0.322666	0	7.8691768980234	7.40189314449985e-07	1.13807546638109e-05
ENSMUSG00000039956	Mrap	16:90738207-90749785	0.061422	0	7.8691768980234	7.40189314449985e-07	1.13807546638109e-05
ENSMUSG00000024502	Jakmip2	18:43531407-43687773	0.01052	0	7.8691768980234	7.40189314449985e-07	1.13807546638109e-05
ENSMUSG00000110340	1600027J07Rik	8:103343878-103347534	0.151105	0	7.8691768980234	7.40189314449985e-07	1.13807546638109e-05
ENSMUSG00000085146	Eif2c5	X:140776235-140796880	0.026091	0	7.8691768980234	7.40189314449985e-07	1.13807546638109e-05
ENSMUSG00000085348	Myhas	11:67200408-67257239	5.575694	1.027119	2.11687291444703	7.63714718748428e-07	1.17362359539302e-05
ENSMUSG00000040037	Negr1	3:156561794-157316445	0.186216	0.028274	2.37005944432796	7.82985624314164e-07	1.20196181310412e-05
ENSMUSG00000097698	Gm26906	12:109549307-109571723	0.882495	0.147992	2.40315561193044	7.87112767668526e-07	1.20765706674823e-05
ENSMUSG00000097194	9330175E14Rik	8:94422898-94435103	0.220743	0.029037	2.72155984290125	7.98727098548185e-07	1.22482769900249e-05
ENSMUSG00000027661	Slc2a10	2:165503787-165519917	0.865779	0.147952	2.34516793878258	7.99967145678434e-07	1.22607987303769e-05
ENSMUSG00000101549	Gm29630	1:132267827-132291754	1.62222	0.88107	2.15770590923451	8.11021965583113e-07	1.24236549987102e-05
ENSMUSG00000057378	Ryr3	2:112631355-113217096	0.35744	0.048432	2.1144931429085	8.26556628449683e-07	1.26482386399975e-05
ENSMUSG00000110813	Gm31497	9:31846828-31913501	0.785052	0.141407	2.26623698527801	8.50271919592362e-07	1.29768437617491e-05
ENSMUSG00000038587	Akap12	10:4266380-4359470	1.985651	0.408983	2.11139960137504	8.61149311784108e-07	1.31290125722873e-05
ENSMUSG00000031661	Nkd1	8:88521354-88594884	0.979684	0.406173	2.3816237181686	8.65071418817043e-07	1.31818672197847e-05
ENSMUSG00000008206	Cers4	8:4493026-4531680	0.933296	0.104674	2.17997918602393	8.77950141205256e-07	1.33710744282875e-05
ENSMUSG00000005237	Dnah2	11:69420809-69549110	0.059252	0.007959	2.39416472749655	8.84525031925379e-07	1.34641265637769e-05
ENSMUSG00000027208	Fgf7	2:126034658-126091185	0.66677	0.161496	2.14227559893479	8.91856640351208e-07	1.3568593511008e-05
ENSMUSG00000061171	Slc38a11	2:65316430-65364034	0.880842	0.125513	2.25577324714283	9.54760975532417e-07	1.44951440816017e-05
ENSMUSG00000020377	Ltc4s	11:50236461-50238616	0.628565	0.034189	3.82729427584844	9.57367076120475e-07	1.45194822356417e-05
ENSMUSG00000097248	Gm2694	8:87460469-87525554	2.710255	5.904798	-2.13491394407826	9.64448206588924e-07	1.461921700375e-05
ENSMUSG00000000826	Dnajc5	2:181520485-181555133	7.174943	23.994957	-2.09091684061904	9.73641588169376e-07	1.47508483834012e-05
ENSMUSG00000074896	Ifit3	19:34583531-34588731	37.164106	7.829811	2.09430750896097	9.78822874678804e-07	1.48215898889648e-05
ENSMUSG00000100301	6030407O03Rik	1:73618088-73864466	0.149744	0.026481	2.13311716978664	9.96521035546918e-07	1.5081692117697e-05
ENSMUSG00000101838	Gm18800	1:53326206-53342186	0.067743	0	7.82048005570448	1.08933521749242e-06	1.6307359470962e-05
ENSMUSG00000020080	Hkdc1	10:62383137-62422491	0.019819	0	7.82048005570448	1.08933521749242e-06	1.6307359470962e-05
ENSMUSG00000085747	Slc13a2os	11:78394485-78405657	0.047726	0	7.82048005570448	1.08933521749242e-06	1.6307359470962e-05
ENSMUSG00000083161	Gm11427	11:83223576-83260960	0.036758	0	7.82048005570448	1.08933521749242e-06	1.6307359470962e-05
ENSMUSG00000113246	Gm36752	12:17436618-17446443	0.052915	0	7.82048005570448	1.08933521749242e-06	1.6307359470962e-05
ENSMUSG00000072572	Slc39a2	14:51892889-51896745	0.191285	0	7.82048005570448	1.08933521749242e-06	1.6307359470962e-05
ENSMUSG00000096997	Gm26791	14:118363732-118384768	0	0.021945	-7.80662089924779	1.08933521749242e-06	1.6307359470962e-05
ENSMUSG00000022821	Hgd	16:37580153-37632020	0	0.013625	-7.80662089924779	1.08933521749242e-06	1.6307359470962e-05
XLOC_058882	XLOC_058882	2:80963131-80963869	0	0.624785	-7.80662089924779	1.08933521749242e-06	1.6307359470962e-05
ENSMUSG00000087115	Pcsk2os2	2:143747583-143795965	0.010963	0	7.82048005570448	1.08933521749242e-06	1.6307359470962e-05
ENSMUSG00000029088	Kcnip4	5:48389502-49524907	0.046297	0	7.82048005570448	1.08933521749242e-06	1.6307359470962e-05
ENSMUSG00000113101	Gm33424	13:53016202-53018185	0.267886	0	7.82048005570448	1.08933521749242e-06	1.6307359470962e-05
ENSMUSG00000029371	Cxcl5	5:90759360-90761624	0.229644	0	7.82048005570448	1.08933521749242e-06	1.6307359470962e-05
ENSMUSG00000031494	Cd209a	8:3743397-3748984	0.099717	0	7.82048005570448	1.08933521749242e-06	1.6307359470962e-05
ENSMUSG00000000416	Cttnbp2	6:18366478-18514843	0.513097	0.101002	2.1168953549205	1.10774907930056e-06	1.65744451389715e-05
XLOC_002684	XLOC_002684	1:161443972-161465583	0.089995	0.376305	-2.21162648490373	1.1304288466107e-06	1.69050495697692e-05
ENSMUSG00000038530	Rgs4	1:169741477-169747642	0.689127	0.119683	2.36017262485247	1.14605347028902e-06	1.71298606462611e-05
ENSMUSG00000084866	A930006K02Rik	16:91465025-91470128	0.273637	0.030058	2.9719852960781	1.15971228083364e-06	1.73250722160451e-05
ENSMUSG00000117231	Gm41609	17:70765839-70806059	0.011703	0.06386	-2.56524977039427	1.16914766272618e-06	1.7457020696879e-05
ENSMUSG00000032024	Clmp	9:40685962-40785319	2.38276	0.824964	2.07766275151247	1.19431797057328e-06	1.78215327423645e-05
ENSMUSG00000026872	Zeb2	2:44983632-45117395	4.697676	0.678525	2.11548058225901	1.19479120796247e-06	1.78215327423645e-05
ENSMUSG00000107230	Gm19265	6:85961623-86001926	0.105969	0.417954	-2.13294807405857	1.20549951188477e-06	1.7971998902208e-05
ENSMUSG00000004791	Pgf	12:85166575-85177790	0.857521	0.081365	2.47340339215251	1.22122535010863e-06	1.81970747999717e-05
ENSMUSG00000087405	Gm14232	2:131159537-131171342	0.006903	0.079643	-3.48865401030406	1.23400904208356e-06	1.83686528464798e-05
ENSMUSG00000093720	Gm20635	5:143390730-143403748	0.080737	0.005474	3.39051095654176	1.23400904208356e-06	1.83686528464798e-05
ENSMUSG00000061524	Zic2	14:122475435-122479852	0.349007	0.014435	3.54385073293401	1.27051567953627e-06	1.88660409944504e-05
ENSMUSG00000005220	Corin	5:72300025-72504473	0.104814	0.021468	2.1257349464684	1.27068181608104e-06	1.88660409944504e-05
ENSMUSG00000113387	Gm31508	12:28910229-29041874	0.008572	0.037603	-2.27215168884993	1.32006055133973e-06	1.95790948167971e-05
ENSMUSG00000024621	Csf1r	18:61100598-61132149	2.061267	0.430648	2.08384948210261	1.32906326084961e-06	1.97025292002653e-05
ENSMUSG00000055409	Nell1	7:49974864-50866608	0.027764	0.005075	2.27376433189173	1.3337763787463e-06	1.97539409902236e-05
ENSMUSG00000095279	Gm10067	8:9875530-9919463	0.056365	0.050317	2.57768777240809	1.35513765770818e-06	2.00480048369787e-05
ENSMUSG00000039431	Mtmr7	8:40551095-40634797	0.201817	0.033435	2.18447205344614	1.37493854116637e-06	2.03208138912851e-05
ENSMUSG00000060586	H2-Eb1	17:34305867-34316674	5.949553	1.862303	2.08378376186025	1.3782016702749e-06	2.03580075294893e-05
ENSMUSG00000014329	Bicc1	10:70922832-71159700	1.997051	0.422201	2.06102353013721	1.37892183778803e-06	2.03582585658536e-05
ENSMUSG00000045672	Col27a1	4:63214004-63334991	1.740002	0.316926	2.08507086833324	1.38785299190956e-06	2.04692408669208e-05
ENSMUSG00000026814	Eng	2:32646595-32682669	3.592592	0.862685	2.06675232677488	1.3958238964278e-06	2.05763204935732e-05
ENSMUSG00000036298	Slc2a13	15:91267696-91573261	0.511018	0.104907	2.11406428032631	1.408144200636e-06	2.07473745021952e-05
ENSMUSG00000040061	Plcb2	2:118707517-118728438	0.527008	0.03347	2.40624907797325	1.45283039469744e-06	2.13948858531436e-05
ENSMUSG00000020542	Myocd	11:65176561-65269989	0.205663	0.032576	2.14914843306376	1.47872436747023e-06	2.1731993851268e-05
ENSMUSG00000086753	Gm15751	5:123508395-123524126	1.018192	0.16913	2.21009554677638	1.48460101611105e-06	2.18072900144329e-05
ENSMUSG00000031520	Vegfc	8:54077606-54187096	0.382929	0.081218	2.07890041653915	1.48560530197666e-06	2.1810976015633e-05
ENSMUSG00000001270	Ckb	12:111669361-111672338	4.291856	0.839717	2.24902788065832	1.51639324923738e-06	2.22517067166349e-05
ENSMUSG00000033826	Dnah8	17:30624354-30877365	0.136317	0.018612	2.17481850326725	1.53939835389769e-06	2.25664107048334e-05
ENSMUSG00000059430	Actg2	6:83512905-83536265	0.452972	0.07927	2.20656496953257	1.54291306588854e-06	2.26064873904884e-05
ENSMUSG00000016024	Lbp	2:158306493-158332852	2.115834	0.450753	2.09291252146768	1.57273853591579e-06	2.30201850818169e-05
ENSMUSG00000027737	Slc7a11	3:49892526-50443614	0.558951	0.138624	2.05278004468977	1.58831057018049e-06	2.32363656532924e-05
ENSMUSG00000052516	Robo2	16:73891839-74411825	0.467952	0.050693	2.06907752388763	1.59201628522295e-06	2.32788159039267e-05
ENSMUSG00000044788	Fads6	11:115279622-115297663	0.235329	0.035571	2.44711271111041	1.60913064921419e-06	2.32923398973407e-05
ENSMUSG00000017453	Pipox	11:77880615-77894096	0.045779	0	7.7700819029957	1.6130540720561e-06	2.32923398973407e-05
ENSMUSG00000001901	Kcnh6	11:106008124-106034549	0.021939	0	7.7700819029957	1.6130540720561e-06	2.32923398973407e-05
ENSMUSG00000066438	Plekhd1	12:80692591-80724214	0.019017	0	7.7700819029957	1.6130540720561e-06	2.32923398973407e-05
ENSMUSG00000093765	Gm20658	12:116102769-116138648	0	0.023655	-7.75242093550028	1.6130540720561e-06	2.32923398973407e-05
ENSMUSG00000090374	Gm17232	14:63493699-63499872	0.081557	0	7.7700819029957	1.6130540720561e-06	2.32923398973407e-05
ENSMUSG00000115271	4930529K09Rik	14:86245970-86283688	0.016133	0	7.7700819029957	1.6130540720561e-06	2.32923398973407e-05
ENSMUSG00000117317	Gm49961	16:93591401-93597760	0	0.071156	-7.75242093550028	1.6130540720561e-06	2.32923398973407e-05
ENSMUSG00000104908	1700015C17Rik	3:153467216-153478210	0	0.041486	-7.75242093550028	1.6130540720561e-06	2.32923398973407e-05
ENSMUSG00000090873	Gm17112	5:137532423-137540718	0.060693	0	7.7700819029957	1.6130540720561e-06	2.32923398973407e-05
ENSMUSG00000106777	Gm43150	5:149425653-149430552	0.371101	0	7.7700819029957	1.6130540720561e-06	2.32923398973407e-05
ENSMUSG00000108854	D830036C21Rik	7:19320117-19342515	0	0.022753	-7.75242093550028	1.6130540720561e-06	2.32923398973407e-05
ENSMUSG00000111658	B930092H01Rik	9:61259227-61293809	0	0.013152	-7.75242093550028	1.6130540720561e-06	2.32923398973407e-05
ENSMUSG00000114241	Gm30108	14:20794239-20796560	0.220321	0	7.7700819029957	1.6130540720561e-06	2.32923398973407e-05
ENSMUSG00000117442	1810073O08Rik	17:83917937-83921606	0.139567	0	7.7700819029957	1.6130540720561e-06	2.32923398973407e-05
ENSMUSG00000086007	1700057H21Rik	2:51420984-51438785	0.038732	0	7.7700819029957	1.6130540720561e-06	2.32923398973407e-05
XLOC_061833	XLOC_061833	3:20567055-20568645	0.315772	0	7.7700819029957	1.6130540720561e-06	2.32923398973407e-05
ENSMUSG00000030351	Tspan11	6:127887589-127953977	0.587535	0.083281	2.08867317112854	1.63328805319104e-06	2.35727595792557e-05
ENSMUSG00000100980	Gm29100	1:91798528-91802937	0.205827	0.015974	3.51535430040778	1.63985607649535e-06	2.36322116110968e-05
ENSMUSG00000000392	Fap	2:62500943-62574075	1.599964	0.377556	2.06666972261307	1.6427107321047e-06	2.36615726944752e-05
ENSMUSG00000079524	Gm15402	6:72699214-72705090	0.357976	0.048793	2.64764071045719	1.69881605915544e-06	2.4445388938702e-05
ENSMUSG00000022372	Sla	15:66780819-66831829	0.45347	0.088881	2.18510712977532	1.71375681837696e-06	2.46481308522849e-05
ENSMUSG00000004631	Sgce	6:4674350-4747207	1.658557	0.359828	2.11241087879598	1.79007723553732e-06	2.56947526639943e-05
ENSMUSG00000009394	Syn2	6:115134902-115282006	0.174153	0.02693	2.42299163615098	1.79350511040277e-06	2.57184546589306e-05
ENSMUSG00000056418	BC043934	9:96435783-96438138	0.336069	0.010667	4.83878391118821	1.82874836066579e-06	2.61590526373499e-05
ENSMUSG00000052974	Cyp2f2	7:27119909-27133660	77.266571	18.586576	2.03296675355555	1.83183216613851e-06	2.61902246291566e-05
ENSMUSG00000093460	Six3os1	17:85600651-85618398	0.402641	0.052189	2.57033532848679	1.8513923869707e-06	2.64568175654371e-05
ENSMUSG00000039239	Tgfb2	1:186622792-186705989	1.794154	0.49671	2.08265923422276	1.8908687393748e-06	2.7007613094415e-05
ENSMUSG00000025427	Rnf165	18:77456110-77565161	0.184161	0.034656	2.15262825636376	1.90390783592174e-06	2.71670476419942e-05
ENSMUSG00000003279	Dlgap1	17:69969073-70821413	0.136017	0.022414	2.34433947436747	1.95539499924368e-06	2.78879783340409e-05
ENSMUSG00000027408	Cpxm1	2:130390775-130397574	2.513639	0.657255	2.09530741963311	2.00743677750703e-06	2.86161051611933e-05
ENSMUSG00000062329	Cytl1	5:37735519-37739820	0.354899	0.036773	2.91398269510849	2.02546610144003e-06	2.88447095764348e-05
ENSMUSG00000085504	Gm14055	2:137288503-137329126	0.296631	0.060988	2.12126110625726	2.03926353487489e-06	2.90269212692713e-05
ENSMUSG00000060572	Mfap2	4:141010418-141015984	1.909545	0.325776	2.35061970164703	2.07657927761249e-06	2.95145425848978e-05
ENSMUSG00000026222	Sp100	1:85649988-85710326	14.240816	3.122491	2.02635768922427	2.09349035374372e-06	2.97403006484731e-05
ENSMUSG00000020674	Pxdn	12:29937608-30017658	3.028938	0.776515	2.06240871988257	2.09763579920046e-06	2.97774447356123e-05
ENSMUSG00000025355	Mmp19	10:128790910-128800824	1.184077	0.224978	2.18097183727317	2.09816203580579e-06	2.97774447356123e-05
ENSMUSG00000034463	Scara3	14:65919394-65953935	7.170985	1.656901	2.02184599239289	2.13139114474456e-06	3.02046189048676e-05
ENSMUSG00000048186	Bend7	2:4717831-4802142	0.451427	1.522429	-2.02809867942349	2.14201956562271e-06	3.03403867240258e-05
ENSMUSG00000036273	Lrrk2	15:91673175-91816120	1.130339	0.317105	2.03317817127278	2.18676089601511e-06	3.09438423565149e-05
ENSMUSG00000091625	Lsm5	6:56701063-56704710	0.013444	0.209991	-3.84000699840808	2.20060604174718e-06	3.11245462240666e-05
ENSMUSG00000052854	Nrk	X:138914430-139010532	0.048989	0.008758	2.28339189461511	2.20381374780232e-06	3.11546951300648e-05
ENSMUSG00000018169	Mfng	15:78755882-78773475	1.258602	0.191877	2.11735599871026	2.20615609768199e-06	3.11725872816442e-05
ENSMUSG00000029761	Cald1	6:34598500-34775473	4.744494	1.093969	2.03248782129451	2.26459399961667e-06	3.19671016464661e-05
ENSMUSG00000070691	Runx3	4:135120652-135177990	0.301425	0.018137	2.32947607087526	2.28502866209064e-06	3.22398390959299e-05
ENSMUSG00000074264	Amy1	3:113555710-113606699	2.532595	0.30171	2.03853907234423	2.29993256232903e-06	3.24189012763927e-05
ENSMUSG00000046709	Mapk10	5:102907948-103211334	0.100633	0.013459	2.77773835469107	2.29995935416243e-06	3.24189012763927e-05
ENSMUSG00000024598	Fbn2	18:58008623-58210487	0.796634	0.185311	2.02695892349102	2.33024283998576e-06	3.28297764979405e-05
ENSMUSG00000086547	Gm11755	11:119123011-119138421	0	0.027804	-7.69610500522529	2.40376685247575e-06	3.35069128131333e-05
ENSMUSG00000084940	Gm15935	14:21741543-21746632	0.164639	0	7.71785924635212	2.40376685247575e-06	3.35069128131333e-05
ENSMUSG00000097633	Gm16617	14:51984917-51988929	0.367978	0	7.71785924635212	2.40376685247575e-06	3.35069128131333e-05
ENSMUSG00000040420	Cdh18	15:22549022-23474418	0.026928	0	7.71785924635212	2.40376685247575e-06	3.35069128131333e-05
XLOC_036667	XLOC_036667	15:34691691-34692498	0	0.535054	-7.69610500522529	2.40376685247575e-06	3.35069128131333e-05
ENSMUSG00000085010	Gssos1	2:155592319-155594955	0	0.166648	-7.69610500522529	2.40376685247575e-06	3.35069128131333e-05
ENSMUSG00000099995	1700036G14Rik	3:85317519-85332030	0.034082	0	7.71785924635212	2.40376685247575e-06	3.35069128131333e-05
ENSMUSG00000108930	Gm10648	7:28859587-28876331	0	0.025557	-7.69610500522529	2.40376685247575e-06	3.35069128131333e-05
ENSMUSG00000085051	Gm11542	11:94677565-94687664	0.048902	0	7.71785924635212	2.40376685247575e-06	3.35069128131333e-05
ENSMUSG00000058488	Kl	5:150952607-150993817	0.021656	0	7.71785924635212	2.40376685247575e-06	3.35069128131333e-05
XLOC_108010	XLOC_108010	X:145371014-145372377	0.355243	0	7.71785924635212	2.40376685247575e-06	3.35069128131333e-05
ENSMUSG00000025333	Gpr143	X:152781921-152808646	0.039686	0	7.71785924635212	2.40376685247575e-06	3.35069128131333e-05
ENSMUSG00000090079	Gm15849	1:132361203-132391171	0.50386	0.104774	2.10557500652012	2.46172490473589e-06	3.4281798673359e-05
ENSMUSG00000090329	Gm17160	13:102762435-102764785	0.006158	0.225336	-4.87412640268749	2.58666343015109e-06	3.59697788807562e-05
ENSMUSG00000091492	Gm17025	15:81415560-81419188	0.473706	0.060728	2.75357183137682	2.59581657286462e-06	3.60797318375307e-05
ENSMUSG00000108218	Olfr1372-ps1	11:52154722-52168159	0.408604	0.041612	2.36148872872337	2.61344834286838e-06	3.62899551188131e-05
ENSMUSG00000004105	Angptl2	2:33216069-33247717	5.096403	1.114618	2.00907798622895	2.63945425456635e-06	3.66334993184108e-05
ENSMUSG00000031875	Cmtm3	8:104339410-104347672	4.358425	0.828763	2.06805795625684	2.65515899989087e-06	3.68338109079255e-05
ENSMUSG00000004098	Col5a3	9:20770050-20815067	2.261435	0.494646	2.00732641163646	2.6623566970835e-06	3.69159727461502e-05
ENSMUSG00000085582	3110099E03Rik	2:115493513-115527744	0.08384	0.013321	2.4492117925473	2.74229623838849e-06	3.7988019470729e-05
ENSMUSG00000051401	Kctd16	18:40256962-40531630	0.208742	0.037324	2.43121307678794	2.76395104562578e-06	3.82696846833848e-05
ENSMUSG00000104829	Gm43685	5:52538484-52554556	1.011948	0.114358	2.958006896089	2.76889454084994e-06	3.83198062842674e-05
ENSMUSG00000029576	Radil	5:142484839-142551098	1.168139	0.232769	2.01637241472698	2.82150751955294e-06	3.90292812738159e-05
ENSMUSG00000104763	9830132P13Rik	3:127916172-127955220	1.135052	0.217863	2.32980269942114	2.87082680711705e-06	3.96546649425825e-05
ENSMUSG00000027204	Fbn1	2:125300594-125507993	7.158136	1.53567	1.99082969751319	2.87475904139423e-06	3.96900447145663e-05
ENSMUSG00000090386	Mir99ahg	16:77236317-77773427	4.290644	0.893629	2.00560337017087	2.90487400860563e-06	4.00867074819591e-05
ENSMUSG00000107736	Gm44148	6:121255203-121272685	0.680837	0.143901	2.08317814156867	2.93354214211237e-06	4.04245178954961e-05
ENSMUSG00000048814	Lonrf2	1:38793645-38836711	0.343319	0.077036	2.09851206854598	2.99252004020818e-06	4.11588789568205e-05
ENSMUSG00000097635	Gm26826	6:122813619-122833734	0.717512	0.20228	2.11007857845513	3.01764463057819e-06	4.14650438274797e-05
ENSMUSG00000036103	Colec12	18:9707595-9882644	2.062402	0.457322	1.98777548032473	3.07278385724039e-06	4.21826639330601e-05
ENSMUSG00000066861	Oas1g	5:120876142-120887613	4.69667	0.900361	2.02318769181514	3.08780494968895e-06	4.23687814708031e-05
ENSMUSG00000117922	AC124518.1	18:39633103-39734959	0.67623	0.15185	1.99553231617839	3.1157000123254e-06	4.27305750968876e-05
ENSMUSG00000035459	Stab2	10:86841198-87008025	0.044309	0.008145	2.26843077501769	3.11954191716631e-06	4.27305750968876e-05
ENSMUSG00000047146	Tet1	10:62804570-62908996	0.815666	0.186152	2.0479914587009	3.12007584121374e-06	4.27305750968876e-05
ENSMUSG00000026764	Kif5c	2:49619298-49774778	0.085145	0.086254	2.07536751509404	3.15095860247057e-06	4.31331222027082e-05
ENSMUSG00000026921	Egfl7	2:26580014-26593120	7.796838	1.715045	2.08889198015797	3.15829694359199e-06	4.32131441922851e-05
ENSMUSG00000048852	Gm12185	11:48904656-48992226	0.197988	0.040147	2.14541600882291	3.16452274936975e-06	4.3277875597427e-05
ENSMUSG00000004661	Arid3b	9:57790353-57836793	0.556056	0.159574	2.07268388999682	3.18415208547115e-06	4.3525765428971e-05
ENSMUSG00000036523	Greb1	12:16670615-16800886	0.045496	0.008742	2.20379775563732	3.2652741504852e-06	4.45715309782402e-05
XLOC_027864	XLOC_027864	13:40405189-40414197	0.08989	0.38285	-2.24112304971093	3.35904755418481e-06	4.58083583555151e-05
ENSMUSG00000023236	Scg5	2:113776362-113829121	0.23876	0.049949	2.09061312183486	3.37140601800734e-06	4.59552481324616e-05
ENSMUSG00000020651	Slc26a4	12:31519827-31559969	1.104692	0.247702	1.99760053981938	3.47605792999921e-06	4.73594490302763e-05
ENSMUSG00000026443	Lrrn2	1:132880273-132940005	0.274467	1.009923	-1.9884989695394	3.50123671573975e-06	4.76800589812311e-05
ENSMUSG00000101172	Gm28535	1:93305964-93317309	0.041468	0	7.66367500709084	3.60565027871362e-06	4.8284360254078e-05
ENSMUSG00000019865	Nmbr	10:14705591-14770850	0.072062	0	7.66367500709084	3.60565027871362e-06	4.8284360254078e-05
ENSMUSG00000036168	Ccdc38	10:93540632-93584327	0	0.014588	-7.63750115810284	3.60565027871362e-06	4.8284360254078e-05
ENSMUSG00000111923	Gm34777	10:99233117-99243062	0	0.042182	-7.63750115810284	3.60565027871362e-06	4.8284360254078e-05
XLOC_024130	XLOC_024130	12:109576701-109577644	0	0.44585	-7.63750115810284	3.60565027871362e-06	4.8284360254078e-05
ENSMUSG00000089833	Fhitos	14:10738535-10783076	0.011781	0	7.66367500709084	3.60565027871362e-06	4.8284360254078e-05
ENSMUSG00000039154	Shd	17:55970467-55976625	0	0.186306	-7.63750115810284	3.60565027871362e-06	4.8284360254078e-05
ENSMUSG00000086921	Gm13189	2:4137774-4144102	0.0747	0	7.66367500709084	3.60565027871362e-06	4.8284360254078e-05
ENSMUSG00000085274	BC046401	2:165857684-165859034	0.348919	0	7.66367500709084	3.60565027871362e-06	4.8284360254078e-05
ENSMUSG00000105876	Gm43572	3:149005496-149007443	0.245763	0	7.66367500709084	3.60565027871362e-06	4.8284360254078e-05
ENSMUSG00000070985	Acnat1	4:49447105-49473912	0.024647	0	7.66367500709084	3.60565027871362e-06	4.8284360254078e-05
XLOC_069371	XLOC_069371	4:115267922-115269062	0	0.35941	-7.63750115810284	3.60565027871362e-06	4.8284360254078e-05
ENSMUSG00000097224	Gm26716	4:130824394-130826313	0.248628	0	7.66367500709084	3.60565027871362e-06	4.8284360254078e-05
ENSMUSG00000109473	B930025P03Rik	8:10870422-10882454	0	0.034252	-7.63750115810284	3.60565027871362e-06	4.8284360254078e-05
ENSMUSG00000005864	Cnga2	X:71991849-72010218	0	0.022991	-7.63750115810284	3.60565027871362e-06	4.8284360254078e-05
ENSMUSG00000111488	Gm31378	10:38116245-38122061	0.081524	0	7.66367500709084	3.60565027871362e-06	4.8284360254078e-05
ENSMUSG00000112907	Gm47015	10:79412962-79417905	0.095329	0	7.66367500709084	3.60565027871362e-06	4.8284360254078e-05
ENSMUSG00000036557	Stpg4	17:87389571-87427741	0.087238	0	7.66367500709084	3.60565027871362e-06	4.8284360254078e-05
ENSMUSG00000086096	Gm12688	4:99653607-99654983	0.344044	0	7.66367500709084	3.60565027871362e-06	4.8284360254078e-05
ENSMUSG00000030310	Slc6a1	6:114282635-114317532	0.048303	0	7.66367500709084	3.60565027871362e-06	4.8284360254078e-05
ENSMUSG00000030219	Erp27	6:136907311-136922180	0.090859	0	7.66367500709084	3.60565027871362e-06	4.8284360254078e-05
ENSMUSG00000111059	Gm33838	9:35301476-35307599	0.078607	0	7.66367500709084	3.60565027871362e-06	4.8284360254078e-05
ENSMUSG00000109589	Gm45267	8:27151381-27174642	0.432144	1.280558	-2.12886377297978	3.6285814184014e-06	4.85689732896706e-05
ENSMUSG00000075463	4930594M22Rik	14:122913021-122937469	1.894447	0.310455	2.1285485458796	3.78254100400209e-06	5.05829686595236e-05
ENSMUSG00000037860	Aim2	1:173350879-173466040	0.293695	0.031611	2.1239047607322	3.82191879323851e-06	5.10623871259074e-05
ENSMUSG00000039497	Dse	10:34151393-34207715	2.197698	0.652497	1.97362969142554	3.84945329383199e-06	5.13828362208501e-05
ENSMUSG00000092183	4930515G01Rik	5:114773737-114774983	0.149043	1.033692	-2.82475143056242	3.85484382829246e-06	5.14310776574761e-05
ENSMUSG00000089652	Gm16025	1:85326729-85342615	0.802749	0.312946	2.06108373601817	3.87816009401061e-06	5.17183284393344e-05
ENSMUSG00000030116	Mfap5	6:122505845-122529290	4.370539	0.974576	1.98510706242494	3.92394736344351e-06	5.23048453344459e-05
XLOC_060374	XLOC_060374	2:147690145-147699484	0.129682	0.522551	-2.1615338765036	3.95436394199375e-06	5.2686030763278e-05
ENSMUSG00000115186	Gm49417	14:70205324-70255287	0.864486	0.168205	2.02065304492257	3.97810093128015e-06	5.2977910838281e-05
XLOC_016785	XLOC_016785	11:31726246-31727202	0.698748	0.036112	4.04045816078194	4.01499138766693e-06	5.33955124739242e-05
ENSMUSG00000085152	Gm11496	11:88993040-88996544	0.86672	0.154273	2.31845312010049	4.05967101855546e-06	5.39401538913345e-05
XLOC_017375	XLOC_017375	11:59639951-59641508	0.177053	0.971732	-2.59823638122861	4.08819084567293e-06	5.42941749375792e-05
ENSMUSG00000037994	Slc9b2	3:135307700-135345387	0.227025	0.113437	2.18227494324017	4.0900695126733e-06	5.42942194089488e-05
ENSMUSG00000035407	Kank4	4:98754898-98817537	0.727196	0.164958	1.98134562722274	4.0932388573509e-06	5.43113892749877e-05
ENSMUSG00000001123	Lgals9	11:78962974-78984946	7.116628	1.602085	1.96457896524039	4.10170232240188e-06	5.43800470536323e-05
ENSMUSG00000037712	Fermt2	14:45458795-45530118	3.058527	0.689564	1.96395566415088	4.10216989379431e-06	5.43800470536323e-05
ENSMUSG00000033460	Armcx1	X:134717963-134721917	0.410987	0.049029	3.23042907988251	4.10875457616808e-06	5.44424084618848e-05
ENSMUSG00000075318	Scn2a	2:65620771-65767447	0.250291	0.06701	2.05152537991065	4.12287780320616e-06	5.4604555424714e-05
ENSMUSG00000066760	Psg16	7:17074040-17133450	0.051097	0.031286	2.66285429190541	4.13276447071502e-06	5.47104695729956e-05
ENSMUSG00000116597	Gm536	16:31617735-31638979	0.062697	0.007292	2.9143707292369	4.14606904927022e-06	5.48114114677952e-05
XLOC_061231	XLOC_061231	2:172292458-172294553	0.062459	0.510188	-2.99971858402522	4.14606904927022e-06	5.48114114677952e-05
ENSMUSG00000034387	Ssu2	6:112359324-112388023	0.192219	0.016685	2.9143707292369	4.14606904927022e-06	5.48114114677952e-05
ENSMUSG00000025978	Rftn2	1:55170159-55226782	0.880009	0.467007	2.01456654238589	4.24759450919168e-06	5.61279581150695e-05
ENSMUSG00000020581	Agr2	12:35992907-36004087	2.014345	0.430075	2.03061503695033	4.31021496310896e-06	5.69294450784355e-05
ENSMUSG00000085253	Gm16833	9:9059049-9260883	0.479461	0.107043	2.0038672340196	4.37263956524834e-06	5.77013038710437e-05
ENSMUSG00000020614	Fam20a	11:109669749-109722279	0.465145	0.120994	1.99907933642874	4.38873659265306e-06	5.78609753326463e-05
ENSMUSG00000031207	Msn	X:96096042-96168552	5.030785	1.143823	1.95421578517441	4.39949300375686e-06	5.79763866384928e-05
ENSMUSG00000040003	Magi2	5:19227036-20704792	0.69938	0.172353	1.99977774513711	4.53831985127323e-06	5.96971541726773e-05
ENSMUSG00000022790	Igsf11	16:38892671-39027159	0.079585	0.01023	2.70479392757468	4.58839216240748e-06	6.03283968601368e-05
ENSMUSG00000020333	Acsl6	11:54303798-54364756	0.679413	0.258309	2.07283603082066	4.62129339510701e-06	6.07334028030587e-05
ENSMUSG00000032740	Ccdc88a	11:29373631-29510808	2.713613	0.231506	1.95574923939244	4.72483072023598e-06	6.19815582293938e-05
ENSMUSG00000024084	Qpct	17:79051906-79090378	1.229773	0.304188	1.97108670927721	4.75686755643099e-06	6.23453279736487e-05
ENSMUSG00000027318	Adam33	2:131050591-131063814	3.249573	0.760868	2.00312856038807	4.78994405008046e-06	6.27220534318994e-05
ENSMUSG00000116743	Gm49573	16:17233601-17276718	0.796885	0.181936	1.9714980812124	4.79969520640931e-06	6.28213271319903e-05
ENSMUSG00000038608	Dock10	1:80501073-80758527	1.035419	0.209816	1.99636185832027	4.84744948132365e-06	6.34176942536295e-05
ENSMUSG00000022129	Dct	14:118012790-118052244	11.330999	2.576184	1.94888239797376	5.02956915046576e-06	6.57408966339886e-05
ENSMUSG00000053063	Clec12a	6:129342691-129365303	0.239533	0.042233	2.36986861260657	5.11822294676005e-06	6.68694904127243e-05
ENSMUSG00000097039	Pvt1	15:62037986-62378096	0.642935	0.10411	2.38607736913063	5.16510709343056e-06	6.73604416977484e-05
ENSMUSG00000033597	Caskin1	17:24488601-24508671	0.156377	0.026196	2.38607736913063	5.16510709343056e-06	6.73604416977484e-05
ENSMUSG00000026288	Inpp5d	1:87620312-87720507	1.354308	0.145292	2.069068772851	5.2528648591218e-06	6.84432688574682e-05
ENSMUSG00000013936	Myl2	5:122100951-122113472	3.365492	0.740287	2.02782579230096	5.28651237248345e-06	6.88197420000634e-05
ENSMUSG00000086868	Gm15883	7:27119978-27133792	5.419487	1.234949	1.9802669645079	5.29624325225241e-06	6.89154312985221e-05
ENSMUSG00000086608	4930562D21Rik	9:79631251-79699501	0.859251	0.197631	1.96008261433896	5.34115771156555e-06	6.94686424372173e-05
ENSMUSG00000090564	A430057M04Rik	14:21847578-21856931	0.105056	0.435705	-2.41730457824316	5.35078019520376e-06	6.95625452229633e-05
ENSMUSG00000026012	Cd28	1:60716800-60773359	0.042127	0	7.60737605300252	5.44526776785323e-06	6.97572532809233e-05
ENSMUSG00000038916	Soga3	10:29143839-29199630	0.00891	0	7.60737605300252	5.44526776785323e-06	6.97572532809233e-05
ENSMUSG00000112842	Gm30232	10:78487056-78498353	0.041841	0	7.60737605300252	5.44526776785323e-06	6.97572532809233e-05
ENSMUSG00000060284	Sp7	15:102356606-102367182	0.047638	0	7.60737605300252	5.44526776785323e-06	6.97572532809233e-05
ENSMUSG00000086146	Gm15729	16:32108865-32113743	0	0.081172	-7.57641559298451	5.44526776785323e-06	6.97572532809233e-05
ENSMUSG00000089755	0610012D04Rik	17:87362239-87364462	0	0.180292	-7.57641559298451	5.44526776785323e-06	6.97572532809233e-05
ENSMUSG00000118391	Gm19519	18:57688646-57792360	0.024955	0	7.60737605300252	5.44526776785323e-06	6.97572532809233e-05
ENSMUSG00000114469	C730002L08Rik	19:20410544-20552330	0.021974	0	7.60737605300252	5.44526776785323e-06	6.97572532809233e-05
ENSMUSG00000086519	Gm13393	2:29088666-29094501	0	0.067348	-7.57641559298451	5.44526776785323e-06	6.97572532809233e-05
XLOC_060884	XLOC_060884	2:161368875-161369611	0	0.541135	-7.57641559298451	5.44526776785323e-06	6.97572532809233e-05
ENSMUSG00000087439	Gm15788	5:110262161-110277267	0.037289	0	7.60737605300252	5.44526776785323e-06	6.97572532809233e-05
ENSMUSG00000110667	Gm45720	8:118610989-118615879	0	0.081748	-7.57641559298451	5.44526776785323e-06	6.97572532809233e-05
XLOC_022390	XLOC_022390	12:16869209-16870269	0.427938	0	7.60737605300252	5.44526776785323e-06	6.97572532809233e-05
ENSMUSG00000036172	Cd200r3	16:44943678-44981380	0.049211	0	7.60737605300252	5.44526776785323e-06	6.97572532809233e-05
ENSMUSG00000040276	Pacsin1	17:27655509-27711482	0.104299	0	7.60737605300252	5.44526776785323e-06	6.97572532809233e-05
ENSMUSG00000075316	Scn9a	2:66480080-66634962	0.003755	0	7.60737605300252	5.44526776785323e-06	6.97572532809233e-05
XLOC_063458	XLOC_063458	3:102587111-102588479	0.33284	0	7.60737605300252	5.44526776785323e-06	6.97572532809233e-05
ENSMUSG00000037492	Zmat4	8:23636019-24156585	0.017564	0	7.60737605300252	5.44526776785323e-06	6.97572532809233e-05
ENSMUSG00000026546	Cfap45	1:172520801-172557869	0.830976	0.034805	2.52913583011803	5.47314292811881e-06	7.00523581144544e-05
ENSMUSG00000038521	C1s1	6:124530345-124542359	7.505896	1.729807	1.93549488414552	5.76273249021155e-06	7.3563770307145e-05
ENSMUSG00000031355	Arhgap6	X:168795099-169304435	0.599268	0.121463	2.04700692978456	5.81668894348352e-06	7.42198229580145e-05
ENSMUSG00000068697	Myoz1	14:20649107-20656540	12.091326	2.927936	1.94105381787298	5.87273864149389e-06	7.49019952196173e-05
ENSMUSG00000063796	Slc22a8	19:8591254-8611835	0.172133	0.020454	2.4107446218877	5.88912337212956e-06	7.50778951430625e-05
XLOC_020693	XLOC_020693	12:59530344-59537475	0.546449	0.105438	2.20248419550227	6.19748515879155e-06	7.8904833033128e-05
ENSMUSG00000028073	Pear1	3:87747890-87824306	1.100084	0.233181	1.96654096606655	6.20467526136327e-06	7.89616519415338e-05
ENSMUSG00000024238	Zeb1	18:5591860-5775467	4.19051	0.956468	1.93520070798701	6.30417202543548e-06	8.01222074101879e-05
ENSMUSG00000097828	6430562O15Rik	13:99396924-99415457	0.783471	0.091206	2.54565992736728	6.31866246740289e-06	8.02711346012499e-05
ENSMUSG00000068794	Col28a1	6:7997808-8192617	0.295704	0.036525	1.95990103059425	6.34917231083751e-06	8.05880038331292e-05
ENSMUSG00000017418	Arl5b	2:15049395-15082456	4.135834	14.513447	-1.92000477274146	6.36148191984515e-06	8.07088626395078e-05
ENSMUSG00000054226	Tprkb	6:85911865-85930284	7.320499	1.843273	1.94324660369092	6.42617255700431e-06	8.14938886861098e-05
ENSMUSG00000092241	Gm20522	17:35122738-35126440	0.566952	0.073563	2.68865183591312	6.51720957029286e-06	8.26121941677404e-05
ENSMUSG00000047867	Gimap6	6:48701582-48708225	1.272339	0.323199	2.16371444314603	6.54375542046949e-06	8.29123881546751e-05
ENSMUSG00000067276	Capn6	X:143802231-143827414	1.255822	0.288641	1.98053029722566	6.55442654702243e-06	8.30112674494284e-05
ENSMUSG00000020642	Rnf144a	12:26300964-26415254	0.719693	0.176314	1.9313868631059	6.57795080672628e-06	8.32727729586092e-05
ENSMUSG00000019843	Fyn	10:39368855-39565381	2.030614	0.438257	1.97508283219452	6.62451272158529e-06	8.38255648231369e-05
ENSMUSG00000038884	A230050P20Rik	9:20868642-20874307	1.157329	0.181056	2.16852680742032	6.63022874860874e-06	8.38612419090084e-05
ENSMUSG00000033044	Dhrs7c	11:67798187-67816002	1.292056	0.292277	1.99969689603247	6.71736161913827e-06	8.48891547783899e-05
ENSMUSG00000096996	Gm26792	19:46331886-46338617	0.929769	0.138262	3.17286198562437	6.7468724695161e-06	8.51877242640341e-05
ENSMUSG00000022053	Ebf2	14:67233292-67430918	0.486258	0.205155	1.92116691447151	6.77263001309822e-06	8.54756687616477e-05
ENSMUSG00000105355	Gm40117	3:104994032-105038885	0.882246	0.524655	1.94027578192266	6.79788003735907e-06	8.57196092515766e-05
ENSMUSG00000025702	March8	6:116338024-116409540	17.413029	34.443195	-1.9113226360496	6.84104476008226e-06	8.61513387968254e-05
ENSMUSG00000063919	Srrm4	5:116439275-116591817	0.21112	0.047123	2.0003382438903	6.91908948715979e-06	8.702062503573e-05
ENSMUSG00000010476	Ebf3	7:137193673-137314445	0.79907	0.169434	1.94648971167937	7.19531530313855e-06	9.04161322293694e-05
ENSMUSG00000052142	Rasal3	17:32390659-32403583	0.128235	0.015424	3.02845152370638	7.19999223810925e-06	9.04356508797133e-05
ENSMUSG00000026565	Pou2f1	1:165865154-166002678	11.622024	4.563867	1.90907242309274	7.2441008852115e-06	9.09502206542252e-05
ENSMUSG00000043635	Adamts3	5:89677087-89883334	0.141477	0.027317	2.1906942785706	7.28884158806469e-06	9.14722764012348e-05
ENSMUSG00000110165	Gm4032	14:56665605-56668124	0.778543	0.118121	2.93990246497549	7.4980262020023e-06	9.3884821765428e-05
ENSMUSG00000079018	Ly6c1	15:75044018-75048830	8.029402	1.792054	1.99726738022045	7.50053857223801e-06	9.3884821765428e-05
ENSMUSG00000057101	Zfp180	7:24081924-24107713	8.127934	4.17304	1.90466222969491	7.50719082735356e-06	9.39274800490666e-05
ENSMUSG00000044276	4933427E11Rik	15:74707227-74710425	0.09176	0.45707	-2.55624016630038	7.66358321676696e-06	9.57187494787907e-05
ENSMUSG00000085399	Foxd2os	4:114909257-114921967	0.11788	0.015588	2.67119168195026	7.66358321676696e-06	9.57187494787907e-05
ENSMUSG00000061535	C1qtnf7	5:43515538-43618803	2.532593	0.556628	1.9115136966464	7.72367664034193e-06	9.642772147097e-05
ENSMUSG00000025993	Slc40a1	1:45908068-45926523	0.623461	0.128891	2.14078810420434	7.78213492863759e-06	9.71156769197911e-05
ENSMUSG00000017652	Cd40	2:165055627-165072948	0.703071	0.099992	2.18954405728224	8.03022418814985e-06	0.000100082243088814
XLOC_009176	XLOC_009176	10:93417768-93424353	1.034566	0.222059	2.04441181557067	8.06009175917553e-06	0.000100411263602259
ENSMUSG00000054320	Lrrc36	8:105413571-105464086	0.527649	0.142257	1.94053080905884	8.13125542916466e-06	0.000101210708162156
ENSMUSG00000026405	C4bp	1:130634773-130661632	0.036399	0	7.54879058941904	8.28134473027677e-06	0.000101550822800073
ENSMUSG00000097281	Gm26685	1:164503309-164514882	0	0.032983	-7.51262879120262	8.28134473027677e-06	0.000101550822800073
ENSMUSG00000111171	Gm47815	10:43034993-43050219	0.03264	0	7.54879058941904	8.28134473027677e-06	0.000101550822800073
ENSMUSG00000110353	Gm33543	10:95823973-95842930	0	0.020454	-7.51262879120262	8.28134473027677e-06	0.000101550822800073
ENSMUSG00000035910	Dcdc2a	13:25056004-25210706	0	0.01502	-7.51262879120262	8.28134473027677e-06	0.000101550822800073
ENSMUSG00000097461	Gm26735	13:28943048-28951671	0.050283	0	7.54879058941904	8.28134473027677e-06	0.000101550822800073
ENSMUSG00000113619	Gm47118	13:42302298-42304991	0.163389	0	7.54879058941904	8.28134473027677e-06	0.000101550822800073
ENSMUSG00000094732	1500015L24Rik	19:20324856-20444883	0	0.036051	-7.51262879120262	8.28134473027677e-06	0.000101550822800073
ENSMUSG00000038543	BC028528	3:95883954-95892005	0.12059	0	7.54879058941904	8.28134473027677e-06	0.000101550822800073
ENSMUSG00000054061	Gm9934	7:93052081-93081027	0.106668	0	7.54879058941904	8.28134473027677e-06	0.000101550822800073
ENSMUSG00000079146	Gm15353	8:12879878-12883726	0	0.098866	-7.51262879120262	8.28134473027677e-06	0.000101550822800073
ENSMUSG00000097695	Gm26905	8:58171435-58298866	0.003341	0	7.54879058941904	8.28134473027677e-06	0.000101550822800073
ENSMUSG00000031779	Ccl22	8:94745590-94751699	0	0.063578	-7.51262879120262	8.28134473027677e-06	0.000101550822800073
ENSMUSG00000111415	Gm39325	9:44066766-44071468	0.09182	0	7.54879058941904	8.28134473027677e-06	0.000101550822800073
ENSMUSG00000050296	Abca12	1:71242276-71414910	0.004044	0	7.54879058941904	8.28134473027677e-06	0.000101550822800073
XLOC_011915	XLOC_011915	10:88855950-88856943	0.435036	0	7.54879058941904	8.28134473027677e-06	0.000101550822800073
XLOC_041352	XLOC_041352	16:49307614-49308836	0.355636	0	7.54879058941904	8.28134473027677e-06	0.000101550822800073
ENSMUSG00000086470	Gm12580	4:58648392-58658592	0.042199	0	7.54879058941904	8.28134473027677e-06	0.000101550822800073
ENSMUSG00000043621	Ubxn10	4:138709837-138737167	0.022364	0	7.54879058941904	8.28134473027677e-06	0.000101550822800073
ENSMUSG00000039860	Srrm3	5:135806890-135874772	0.037584	0	7.54879058941904	8.28134473027677e-06	0.000101550822800073
ENSMUSG00000047342	Zfp286	11:62752577-62789462	0.467727	0.038509	2.37573420880399	8.29049186732756e-06	0.000101619949425431
ENSMUSG00000028680	Plk3	4:117128655-117133963	1.310917	4.522599	-1.92142251350542	8.6184264599876e-06	0.000105570162515157
ENSMUSG00000090086	AI480526	5:123132000-123147701	4.334921	1.4438	1.91200116051323	8.62005609926193e-06	0.000105570162515157
ENSMUSG00000029126	Nsg1	5:38137192-38159907	0.624735	0.116468	1.99088374482924	8.63988013521695e-06	0.000105768207050656
ENSMUSG00000021578	Ccdc127	13:74350309-74365783	4.352763	1.43214	1.90351773692062	8.65475186435012e-06	0.000105860741857484
ENSMUSG00000112148	Lilrb4a	10:51490956-51496611	0.366636	0.017841	3.14319347543317	8.6740484668824e-06	0.000106007197641697
ENSMUSG00000038319	Kcnh2	5:24319589-24351604	0.127013	0.01227	2.40201077031627	8.68205363019919e-06	0.000106060260211615
ENSMUSG00000095174	Gm20069	12:102584322-102704884	0.507932	0.098953	2.16790690626239	8.78347593400468e-06	0.000107253983653017
ENSMUSG00000115410	2810457G06Rik	14:46883698-47016339	0.240507	0.057166	1.91398280385209	8.94003489614869e-06	0.000109073700089885
ENSMUSG00000068748	Ptprz1	6:22875502-23052916	1.754865	0.388361	1.88926260943868	8.99953047947368e-06	0.00010975333043038
ENSMUSG00000029757	Dync1i1	6:5725639-6028039	0.239129	0.061367	1.89831619854901	9.08924759147971e-06	0.000110754165096179
ENSMUSG00000042109	Csdc2	15:81936759-81950941	0.624373	0.13084	2.09857780801528	9.11715011413711e-06	0.000111026004743099
ENSMUSG00000100189	Gm28096	4:95151740-95157503	0.105304	0.446515	-2.24001645442608	9.11922628070908e-06	0.000111026004743099
ENSMUSG00000043633	Fam221b	4:43659622-43669145	0.132192	0.296984	-2.24446743918266	9.33977694645276e-06	0.000113567921946115
ENSMUSG00000023047	Amhr2	15:102445367-102454633	0.019064	0.126813	-2.77382629385365	9.41047051994693e-06	0.000114331490765213
ENSMUSG00000028524	Sgip1	4:102741297-102973628	1.256627	0.213283	1.90593281404323	9.44483393949762e-06	0.000114700852439738
ENSMUSG00000045215	Asxl3	18:22344883-22530227	0.081748	0.017968	2.21101544750355	9.50828596637787e-06	0.000115374641784816
ENSMUSG00000024518	Rax	18:65928277-65939787	0.574528	0.064843	2.5017740020786	9.58678526818956e-06	0.000116278427769009
ENSMUSG00000020886	Dlg4	11:70016942-70047522	1.865988	0.503124	2.03998946119208	9.655846361629e-06	0.000117067028417874
ENSMUSG00000024620	Pdgfrb	18:61045150-61085061	5.765786	1.557244	1.87689209638291	9.92270989233713e-06	0.00012025211251693
ENSMUSG00000086446	Prkag2os1	5:24878709-24947668	0.840164	0.164062	2.05341443038447	1.02754557316105e-05	0.000124275148660736
ENSMUSG00000020154	Ptprb	10:116275523-116389535	3.857229	0.846475	1.86993094027101	1.03855327965088e-05	0.000125493299467663
ENSMUSG00000028926	Cdk14	5:4803391-5420312	1.540375	0.406658	1.90626837206351	1.04055855023326e-05	0.000125683150381116
ENSMUSG00000037621	Atoh8	6:72206177-72235577	0.328193	0.076041	1.97892767369586	1.04171437477803e-05	0.000125770285982374
ENSMUSG00000085574	Gm13053	4:142042912-142048578	0.6455	2.215107	-1.93688056753281	1.04851855626745e-05	0.000126539013093185
ENSMUSG00000000530	Acvrl1	15:101128522-101145336	3.352434	1.48593	1.91037594753702	1.06957574658988e-05	0.000128901442894019
ENSMUSG00000030074	Gxylt2	6:100704734-100810913	0.809978	0.150218	1.87894310570739	1.0982159699293e-05	0.000132096172668854
ENSMUSG00000030433	Sbk2	7:4940512-4964406	0.429004	0.047047	2.3087492594993	1.09976396005914e-05	0.000132227434267576
ENSMUSG00000003617	Cp	3:19957054-20009145	7.162252	2.662105	1.87048515573986	1.10727935778347e-05	0.000133075765739092
ENSMUSG00000057280	Musk	4:58285960-58374303	0.778648	0.138594	1.91624607204771	1.10893448330893e-05	0.000133219382409793
ENSMUSG00000027474	Ccm2l	2:153065955-153081735	0.618396	0.140891	1.96574982490579	1.13742623550191e-05	0.000136415759611646
ENSMUSG00000055235	Wdr86	5:24711738-24730727	0.252038	0.02728	2.27115759173319	1.15034945487649e-05	0.000137908560735337
ENSMUSG00000024420	Zfp521	18:13687013-13972787	2.841186	0.64709	1.85962250838815	1.15549293073491e-05	0.000138467844911578
ENSMUSG00000074476	Spc24	9:21755442-21760303	2.530102	0.787137	1.99031111692836	1.17995327887846e-05	0.000141107010863648
ENSMUSG00000116627	Gm30124	12:20990536-21040428	0.244768	0.057317	1.93199581652707	1.18375904536342e-05	0.000141503682416853
ENSMUSG00000032802	Srxn1	2:152105516-152111376	7.263803	4.447693	1.87703209158843	1.1853096657847e-05	0.000141630563119268
ENSMUSG00000031673	Cdh11	8:102632095-102785642	6.451395	1.73621	1.85479644382069	1.19990485602538e-05	0.000143315368777421
ENSMUSG00000038248	Sobp	10:43002500-43174530	0.428178	0.105093	1.86786606731408	1.21587615553212e-05	0.000145163078164807
ENSMUSG00000042249	Grk3	5:112910482-113015791	0.648324	0.091636	1.88813379381194	1.21812793554289e-05	0.000145371970279628
ENSMUSG00000097324	Carmn	18:61649625-61665537	2.71374	0.634755	1.89044582583009	1.21929237683393e-05	0.000145450980198171
ENSMUSG00000020101	Vsir	10:60346851-60372684	1.268232	0.297278	1.93041165672015	1.23692128986124e-05	0.000147493184448363
ENSMUSG00000097673	Gm26608	5:28019465-28071105	0.026385	0.100591	-2.08633263282871	1.24227161650907e-05	0.000148070184607536
XLOC_010945	XLOC_010945	10:45065304-45066883	0.915935	0.131327	2.61750638313256	1.25266457875926e-05	0.000149186116348161
ENSMUSG00000026828	Galnt5	2:57997884-58045860	0.179942	0.04108	1.9728417870499	1.26180970230491e-05	0.000149306585966356
ENSMUSG00000112586	Gm6729	10:86526299-86536337	0	0.036706	-7.44589075482538	1.26863153314878e-05	0.000149306585966356
ENSMUSG00000084860	2610204G07Rik	13:104684931-104694994	0	0.035506	-7.44589075482538	1.26863153314878e-05	0.000149306585966356
ENSMUSG00000090709	Gm17173	14:44972268-45006900	0.0128	0	7.4877249977674	1.26863153314878e-05	0.000149306585966356
ENSMUSG00000117994	AC110730.1	18:38892458-38971276	0.118607	0	7.4877249977674	1.26863153314878e-05	0.000149306585966356
ENSMUSG00000096946	Fmr1os	X:68667514-68678399	0	0.033343	-7.44589075482538	1.26863153314878e-05	0.000149306585966356
ENSMUSG00000053318	Slamf8	1:172581758-172590568	0.091313	0	7.4877249977674	1.26863153314878e-05	0.000149306585966356
ENSMUSG00000015316	Slamf1	1:171767127-171801184	0.016717	0	7.4877249977674	1.26863153314878e-05	0.000149306585966356
ENSMUSG00000096977	Gm10827	10:18235053-18246019	0.042098	0	7.4877249977674	1.26863153314878e-05	0.000149306585966356
ENSMUSG00000115231	4930402D18Rik	15:60912974-60955320	0.009875	0	7.4877249977674	1.26863153314878e-05	0.000149306585966356
ENSMUSG00000116210	Spn-ps	15:90891402-90899022	0.066688	0	7.4877249977674	1.26863153314878e-05	0.000149306585966356
ENSMUSG00000092171	4833427F10Rik	17:35772450-35780687	0.050012	0	7.4877249977674	1.26863153314878e-05	0.000149306585966356
ENSMUSG00000110210	Gm33756	19:59389784-59399207	0.044052	0	7.4877249977674	1.26863153314878e-05	0.000149306585966356
XLOC_058456	XLOC_058456	2:57437081-57438176	0.378279	0	7.4877249977674	1.26863153314878e-05	0.000149306585966356
ENSMUSG00000106577	Gm31026	3:53924835-53943528	0.021927	0	7.4877249977674	1.26863153314878e-05	0.000149306585966356
ENSMUSG00000029206	Nsun7	5:66259897-66298026	0.015568	0	7.4877249977674	1.26863153314878e-05	0.000149306585966356
ENSMUSG00000030125	Lrrc23	6:124769863-124779727	0.050266	0	7.4877249977674	1.26863153314878e-05	0.000149306585966356
ENSMUSG00000032094	Cd3d	9:44981786-44987339	0.170635	0	7.4877249977674	1.26863153314878e-05	0.000149306585966356
ENSMUSG00000097770	Gm26776	2:5137749-5230976	1.75766	0.434128	1.8528071897478	1.2691630399569e-05	0.000149308445074491
ENSMUSG00000028469	Npr2	4:43631935-43651244	3.934565	1.33041	1.87024992446482	1.27927614848357e-05	0.00015043705544637
ENSMUSG00000030796	Tead2	7:45215753-45233644	0.781182	0.313322	2.16810192663662	1.30890617742025e-05	0.000153858918589814
ENSMUSG00000091994	E130317F20Rik	10:79851381-79854971	0.382264	0.053974	2.58795818446787	1.33398626786358e-05	0.000156616262883967
ENSMUSG00000086279	Gm15634	8:46152610-46156100	0.089399	0.50066	-2.5574954541848	1.33398626786358e-05	0.000156616262883967
ENSMUSG00000000031	H19	7:142575529-142578143	4.184817	0.850579	1.96631564670746	1.34853163915371e-05	0.000158259781178672
ENSMUSG00000085596	Gm11476	2:167553314-167631973	0.340074	0.796573	-1.85247198438706	1.35598520954323e-05	0.000159005604644373
ENSMUSG00000020681	Ace	11:105967945-105989964	3.081297	0.81255	1.85615915323182	1.39133311801894e-05	0.000163084519971192
ENSMUSG00000030671	Pde3b	7:114415281-114539251	0.669156	0.197944	1.86273631231267	1.39218000485155e-05	0.000163117747877224
ENSMUSG00000060487	Samd5	10:9622936-9675208	0.533972	0.127107	1.87415893357467	1.40344281290679e-05	0.000164370858896753
ENSMUSG00000021281	Tnfaip2	12:111442469-111455018	1.530493	0.581447	1.9539754936892	1.40597017339842e-05	0.000164600276830696
ENSMUSG00000008658	Rbfox1	16:5885355-7412447	3.338818	1.371884	1.86604287409641	1.40993200555534e-05	0.000164971907658782
ENSMUSG00000020904	Cfap52	11:67924806-67965651	0.016801	0.069131	-2.16316938006087	1.42695373152436e-05	0.000166854460561766
ENSMUSG00000032085	Tagln	9:45925853-45936058	4.482056	0.759329	1.87460170152751	1.46576331180083e-05	0.000171323291898496
ENSMUSG00000031147	Magix	X:7673164-7681251	0.186105	0.025431	2.59915797450812	1.47822003788325e-05	0.000172709550188845
ENSMUSG00000050211	Pla2g4e	2:120166412-120245335	0.342152	0.070922	1.89606003339239	1.5060185301352e-05	0.000175815518082558
ENSMUSG00000028369	Svep1	4:58042442-58206859	2.019129	0.385558	1.83299811233871	1.54450843886408e-05	0.000180236228625526
ENSMUSG00000004698	Hdac9	12:34047580-34917095	0.44288	0.08698	1.96272934387026	1.5496542307382e-05	0.000180763856923176
ENSMUSG00000055022	Cntn1	15:92051165-92341967	0.391182	0.08894	1.9749014806721	1.55418364960763e-05	0.000181170832316008
ENSMUSG00000023411	Nfatc4	14:55823144-55833943	3.406957	0.800213	1.88080821325311	1.55439467903068e-05	0.000181170832316008
ENSMUSG00000026825	Dnm1	2:32308471-32353338	4.118986	0.957766	1.83276665508649	1.57569749342344e-05	0.000183579854445052
ENSMUSG00000106367	Gm34078	3:144101904-144135754	0.117717	0.397588	-1.91371094682685	1.57648710428629e-05	0.000183597967189448
ENSMUSG00000053093	Myh7	14:54970684-54994626	5.04127	1.708742	1.84175360634234	1.5778337467403e-05	0.000183680911281163
ENSMUSG00000010311	Optc	1:133897199-133907999	0.987748	0.207634	1.97228785732109	1.61135219320983e-05	0.00018743217636726
ENSMUSG00000052336	Cx3cr1	9:119894914-120069879	1.678032	0.628061	1.83152941691133	1.61846510388454e-05	0.000188183942520743
ENSMUSG00000058806	Col13a1	10:61838236-61979108	0.554778	0.244085	1.84206916314172	1.6478677900016e-05	0.000191448909535017
ENSMUSG00000023885	Thbs2	17:14665500-14694235	9.947478	2.524451	1.82460694442468	1.66049223835393e-05	0.000192760911326476
ENSMUSG00000086587	Gm11837	4:14929908-14953030	0.501738	0.072632	2.53914992969481	1.66708047247777e-05	0.000193448151660026
ENSMUSG00000040016	Ptger3	3:157566892-157645888	0.177979	0.045361	1.9688494767736	1.71146997365015e-05	0.000198360603191029
ENSMUSG00000026365	Cfh	1:140084708-140183764	4.176058	1.052465	1.8219270352012	1.7139951292156e-05	0.000198568088566208
ENSMUSG00000014303	Glis2	16:4594713-4624924	4.706573	1.167591	1.84142181407945	1.7146318783349e-05	0.000198568088566208
ENSMUSG00000024610	Cd74	18:60803848-60812652	8.523741	2.133138	1.83511608196325	1.71803641167481e-05	0.00019888280764018
ENSMUSG00000021779	Thrb	14:17659244-18038090	3.762548	6.094577	-1.83505208056268	1.74740238722286e-05	0.000202120630902422
ENSMUSG00000040812	Agbl2	2:90782727-90834437	0.247482	0.058821	1.98425124209713	1.74830333372635e-05	0.000202144081941075
ENSMUSG00000026786	Apbb1ip	2:22774094-22875653	0.943431	0.215625	1.85094515817435	1.77060537952945e-05	0.000204559325411558
ENSMUSG00000087639	Gm15512	14:33358785-33376771	0.847143	1.151743	-1.86622946252434	1.804481139465e-05	0.000208389860190629
ENSMUSG00000025478	Dpysl4	7:139086001-139102704	0.191389	0.033157	2.32339094086992	1.82073094085031e-05	0.000210182624399913
ENSMUSG00000020701	Tmem132e	11:82388900-82446332	0.409339	0.024092	2.81014361091599	1.83216147223422e-05	0.000211333621291335
ENSMUSG00000115580	Gm41230	14:99452113-99577924	0.068291	0.534558	-3.16085708854934	1.86808673285513e-05	0.000215305919942762
ENSMUSG00000006720	Zfp184	13:21945094-21960779	0.132037	0.023129	2.3420353869762	1.91176194918274e-05	0.000220069419488229
ENSMUSG00000025810	Nrp1	8:128358604-128503363	6.503319	1.674308	1.80954682093148	1.91245737576812e-05	0.000220069419488229
ENSMUSG00000034959	Rubcnl	14:75016027-75052532	0.134838	0.028111	2.1291404348425	1.92566645810177e-05	0.000221276586777345
ENSMUSG00000030889	Vwa3a	7:120739318-120805742	0.040066	0.008498	2.42552713603205	1.94525308953503e-05	0.000221276586777345
ENSMUSG00000031448	Adprhl1	8:13221663-13254162	0.350378	0.092045	1.91592577237156	1.94975025879985e-05	0.000221276586777345
ENSMUSG00000112336	Gm47766	12:80196948-80260611	0.422855	0.102108	1.86005025384826	1.95809176350387e-05	0.000221276586777345
ENSMUSG00000026065	Slc9a4	1:40580081-40630725	0.009325	0	7.42395997496337	1.95810519246877e-05	0.000221276586777345
ENSMUSG00000089844	A530032D15Rik	1:85026560-85155634	0.976899	0	7.42395997496337	1.95810519246877e-05	0.000221276586777345
ENSMUSG00000087651	1500009L16Rik	10:83722865-83762762	0	0.025428	-7.37591508911536	1.95810519246877e-05	0.000221276586777345
ENSMUSG00000112441	Gm48898	12:8291024-8293694	0.152152	0	7.42395997496337	1.95810519246877e-05	0.000221276586777345
ENSMUSG00000113313	Gm32036	13:20445286-20473490	0.014005	0	7.42395997496337	1.95810519246877e-05	0.000221276586777345
ENSMUSG00000114264	Gm48095	13:67658669-67667943	0.041999	0	7.42395997496337	1.95810519246877e-05	0.000221276586777345
ENSMUSG00000116771	Gm49691	17:21422649-21450267	0	0.318159	-7.37591508911536	1.95810519246877e-05	0.000221276586777345
ENSMUSG00000117226	Gm31084	17:74055731-74080293	0	0.02722	-7.37591508911536	1.95810519246877e-05	0.000221276586777345
ENSMUSG00000074852	Hpse2	19:42786539-43388355	0.068304	0	7.42395997496337	1.95810519246877e-05	0.000221276586777345
ENSMUSG00000118236	AC138790.3	19:43645750-43652535	0	0.063066	-7.37591508911536	1.95810519246877e-05	0.000221276586777345
ENSMUSG00000086203	Gm13985	2:117806678-117812813	0	0.056718	-7.37591508911536	1.95810519246877e-05	0.000221276586777345
ENSMUSG00000023216	Epb42	2:121017891-121037072	0.041126	0	7.42395997496337	1.95810519246877e-05	0.000221276586777345
ENSMUSG00000033368	Trim69	2:122160700-122179027	0	0.019754	-7.37591508911536	1.95810519246877e-05	0.000221276586777345
ENSMUSG00000105427	Gm31678	3:137795265-137803469	0	0.041423	-7.37591508911536	1.95810519246877e-05	0.000221276586777345
ENSMUSG00000108129	4930417O13Rik	6:125265476-125287286	0	0.020371	-7.37591508911536	1.95810519246877e-05	0.000221276586777345
ENSMUSG00000109491	Gm15396	7:44579968-44590624	0	0.032344	-7.37591508911536	1.95810519246877e-05	0.000221276586777345
ENSMUSG00000005540	Fcer2a	8:3681737-3694175	0	0.040444	-7.37591508911536	1.95810519246877e-05	0.000221276586777345
XLOC_111389	XLOC_111389	Y:42512638-42512997	0	0.947367	-7.37591508911536	1.95810519246877e-05	0.000221276586777345
ENSMUSG00000114566	Gm48500	13:60463586-60481298	0.023562	0	7.42395997496337	1.95810519246877e-05	0.000221276586777345
ENSMUSG00000092591	Gm20429	17:37246961-37263064	0.047214	0	7.42395997496337	1.95810519246877e-05	0.000221276586777345
XLOC_067064	XLOC_067064	3:137563325-137564411	0.35969	0	7.42395997496337	1.95810519246877e-05	0.000221276586777345
ENSMUSG00000106036	Gm43608	3:121701501-121710246	0.045173	0	7.42395997496337	1.95810519246877e-05	0.000221276586777345
ENSMUSG00000108356	9130221F21Rik	6:72013896-72042528	0.014089	0	7.42395997496337	1.95810519246877e-05	0.000221276586777345
XLOC_094622	XLOC_094622	7:129919186-129920332	0.344639	0	7.42395997496337	1.95810519246877e-05	0.000221276586777345
ENSMUSG00000111610	Gm34829	9:77992599-78002261	0.041188	0	7.42395997496337	1.95810519246877e-05	0.000221276586777345
ENSMUSG00000094985	Topaz1	9:122747346-122802135	0.007345	0	7.42395997496337	1.95810519246877e-05	0.000221276586777345
ENSMUSG00000089940	Gm4117	13:89739460-89887166	0.014759	0.002677	2.25163984019872	2.00126564767275e-05	0.000226065716080458
ENSMUSG00000040705	A930016O22Rik	7:19411115-19421581	12.399302	3.131197	1.82513294883495	2.00750719279364e-05	0.000226682325451488
ENSMUSG00000087013	2610027K06Rik	11:85791661-85832223	0.310517	0.033933	1.98560339934704	2.0219070256481e-05	0.000228219306848202
ENSMUSG00000030283	St8sia1	6:142821545-142964452	0.065733	0.01567	1.90391017606306	2.0386123772922e-05	0.000230015220371644
ENSMUSG00000046242	Nme9	9:99451475-99474751	0.025623	0.119758	-2.36795856867764	2.05163542743745e-05	0.000231304318127605
ENSMUSG00000040569	Slc26a7	4:14502430-14621805	2.239744	0.480234	1.80279875734911	2.08462458568261e-05	0.000234840665387871
ENSMUSG00000020604	Arsg	11:109440110-109573330	1.192669	0.227772	1.86814022096685	2.09223423899051e-05	0.000235606245380214
ENSMUSG00000074715	Ccl28	13:119623819-119654359	0.1381	0.028316	2.09008210224009	2.12278460897913e-05	0.000238767909864661
ENSMUSG00000073051	Gm14812	X:99405331-99443797	0.020594	0.078533	-2.08587118972456	2.13278613524807e-05	0.000239799705583309
ENSMUSG00000105471	A430073D23Rik	5:109769407-109796298	0.057151	0.198718	-1.94314581815645	2.16247252391956e-05	0.000243043107579655
ENSMUSG00000079450	Cldn34c1	X:123103495-123188795	0.354215	0.022674	1.98132615144079	2.18987915833646e-05	0.000245992688653193
ENSMUSG00000038239	Hrc	7:45335290-45338974	4.60128	1.18627	1.85082830928443	2.19041569269111e-05	0.000245992688653193
ENSMUSG00000095609	Gm21188	13:120034605-120052194	0.315399	0.044512	2.21569241527751	2.26595558651252e-05	0.000254278861010506
XLOC_096099	XLOC_096099	8:57741512-57770677	0.526747	0.130583	1.84913431519772	2.27592394887551e-05	0.000255298528352746
ENSMUSG00000031740	Mmp2	8:92827291-92853420	24.375181	6.232806	1.78878099536516	2.33203051766119e-05	0.000261389653686902
ENSMUSG00000017412	Cacnb4	2:52428320-52676831	0.128222	0.032597	1.81605351634621	2.35716325588748e-05	0.000264104452726216
ENSMUSG00000029223	Uchl1	5:66676091-66687234	1.133145	0.49058	1.90240082449821	2.4095556088997e-05	0.00026966159253523
ENSMUSG00000096948	Gm4221	18:54990265-55079414	0.363051	0.036485	3.19435306016168	2.41466979102479e-05	0.000269920925829149
ENSMUSG00000049191	Rtl5	X:102066544-102071304	0.166694	0.015114	3.19435306016168	2.41466979102479e-05	0.000269920925829149
ENSMUSG00000099411	2310015D24Rik	16:13514131-13521107	0.120958	0.012075	3.01801370711116	2.42340888962399e-05	0.000270744520730972
ENSMUSG00000025529	Zfp711	X:112600526-112635070	0.051166	0.00761	2.54266962339027	2.44221023331815e-05	0.000272683650887108
ENSMUSG00000022887	Masp1	16:23449417-23520815	1.005228	0.239808	1.83976868016772	2.53450441989377e-05	0.000282552837754195
ENSMUSG00000047810	Ccdc88b	19:6844623-6858211	0.514922	0.106546	1.99900539350781	2.56529216491531e-05	0.000285765058709612
ENSMUSG00000085788	4930470G03Rik	13:21440471-21445934	0.027162	0.177505	-2.70920981126891	2.58959063110891e-05	0.000288360876737943
ENSMUSG00000098255	Gm27223	14:69249462-69305355	0.181872	0.572918	-1.81141148486221	2.61171023536796e-05	0.000290600440946861
ENSMUSG00000026840	Lamc3	2:31887291-31946539	0.584863	0.152625	1.81116373198215	2.61928250489926e-05	0.000291331029895671
ENSMUSG00000039740	Alg2	4:47465067-47474333	5.735301	8.725929	-1.78438383900521	2.64037703098934e-05	0.000293564500004621
ENSMUSG00000021464	Ror2	13:53109312-53286124	0.769245	0.173113	1.78144103206725	2.64795450542795e-05	0.000294293968680039
ENSMUSG00000027716	Trpc3	3:36620482-36690167	0.763267	0.178706	1.80388127094451	2.65586299533177e-05	0.000295059652497488
ENSMUSG00000022840	Adcy5	16:35154877-35305738	0.797536	0.194377	1.78101736348883	2.65995169361302e-05	0.000295400542514323
ENSMUSG00000052951	C130021I20Rik	2:33567306-33646354	2.593328	0.538097	1.77619079254558	2.73540183148733e-05	0.000303430474426134
ENSMUSG00000039194	Rlbp1	7:79374870-79387048	0.664924	0.098524	2.00581573066887	2.76956467515267e-05	0.000306984825708347
ENSMUSG00000030399	Ckm	7:19404776-19422841	53.648479	14.085934	1.77102722915673	2.78694383329099e-05	0.000308792950101189
ENSMUSG00000036570	Fxyd1	7:31051678-31057199	2.375558	0.564722	2.03680997269411	2.79876403128146e-05	0.000309983994772994
ENSMUSG00000046718	Bst2	8:71534255-71537456	6.907917	1.739613	1.81519088527363	2.79999703894881e-05	0.000310001966621973
ENSMUSG00000022150	Dab2	15:6299788-6440712	3.480152	0.658947	1.79206361655624	2.87190271913322e-05	0.000317841466071655
ENSMUSG00000110754	4930405J17Rik	10:20199240-20201838	0.01355	0.194703	-3.86308494447998	2.88486442935632e-05	0.000319032066305288
ENSMUSG00000079657	Rab26	17:24527241-24534210	0.189723	0.009232	3.78616989871688	2.88486442935632e-05	0.000319032066305288
ENSMUSG00000030834	Abcc6	7:45967555-46030302	0.377847	0.076784	1.82012923282883	2.91140065124327e-05	0.000321843725295132
ENSMUSG00000085457	1110046J04Rik	13:33935567-33960181	0.177307	0.098484	2.04372992463347	2.96120502834325e-05	0.000326974858812333
ENSMUSG00000085526	Gm16083	1:130462576-130557075	0.361821	0.146759	1.85266685886604	2.9816542779917e-05	0.00032898191561134
ENSMUSG00000028487	Bnc2	4:84275095-84675275	2.720137	1.002848	1.77676553642512	3.04226442724669e-05	0.000329175422609175
ENSMUSG00000102055	Gm28913	1:131263330-131266749	0.109165	0	7.35724577947912	3.04594141050698e-05	0.000329175422609175
ENSMUSG00000112902	Gm48884	10:99232794-99237616	0.07409	0	7.28729632394347	3.04594141050698e-05	0.000329175422609175
XLOC_013885	XLOC_013885	11:53738485-53739325	0.429596	0	7.28729632394347	3.04594141050698e-05	0.000329175422609175
ENSMUSG00000078952	Lncenc1	13:97434970-97497007	0.032458	0	7.35724577947912	3.04594141050698e-05	0.000329175422609175
XLOC_030963	XLOC_030963	14:55793185-55793826	0.592239	0	7.35724577947912	3.04594141050698e-05	0.000329175422609175
ENSMUSG00000024353	Mzb1	18:35647267-35649367	0.256453	0	7.28729632394347	3.04594141050698e-05	0.000329175422609175
ENSMUSG00000026866	Kynu	2:43555329-43682715	0.00642	0	7.28729632394347	3.04594141050698e-05	0.000329175422609175
ENSMUSG00000100303	2600014E21Rik	2:75138843-75317820	0.031585	0	7.28729632394347	3.04594141050698e-05	0.000329175422609175
ENSMUSG00000097818	Gm26681	2:150748281-150750762	0.148512	0	7.28729632394347	3.04594141050698e-05	0.000329175422609175
ENSMUSG00000106441	Gm42921	3:37761037-37767297	0.056405	0	7.28729632394347	3.04594141050698e-05	0.000329175422609175
ENSMUSG00000028011	Tdo2	3:81957090-81976202	0.021536	0	7.28729632394347	3.04594141050698e-05	0.000329175422609175
XLOC_072009	XLOC_072009	4:66965763-66966449	0.55327	0	7.35724577947912	3.04594141050698e-05	0.000329175422609175
ENSMUSG00000085382	Gm13861	6:34651354-34653894	0.149274	0	7.35724577947912	3.04594141050698e-05	0.000329175422609175
ENSMUSG00000048636	A730049H05Rik	6:92816478-92847174	0.021483	0	7.35724577947912	3.04594141050698e-05	0.000329175422609175
ENSMUSG00000025461	Cd163l1	7:140218267-140231145	0.093993	0	7.28729632394347	3.04594141050698e-05	0.000329175422609175
ENSMUSG00000085745	Gm14372	7:144368048-144406933	0.009883	0	7.35724577947912	3.04594141050698e-05	0.000329175422609175
ENSMUSG00000098322	5830468F06Rik	8:15015092-15018907	0.100395	0	7.35724577947912	3.04594141050698e-05	0.000329175422609175
ENSMUSG00000085168	Gm16252	9:103472084-103493249	0.083436	0	7.35724577947912	3.04594141050698e-05	0.000329175422609175
ENSMUSG00000054418	2900041M22Rik	11:117611247-117613857	0.13461	0	7.28729632394347	3.04594141050698e-05	0.000329175422609175
XLOC_014389	XLOC_014389	11:70048488-70049310	0.47064	0	7.35724577947912	3.04594141050698e-05	0.000329175422609175
ENSMUSG00000062391	4932435O22Rik	11:114413401-114448860	0.010847	0	7.35724577947912	3.04594141050698e-05	0.000329175422609175
ENSMUSG00000115140	Gm32764	15:33046021-33073523	0.0293	0	7.28729632394347	3.04594141050698e-05	0.000329175422609175
ENSMUSG00000099735	1700122H20Rik	17:6895940-6901718	0.066899	0	7.35724577947912	3.04594141050698e-05	0.000329175422609175
ENSMUSG00000028008	Asic5	3:81982290-82021233	0.012525	0	7.28729632394347	3.04594141050698e-05	0.000329175422609175
ENSMUSG00000096225	Lhx8	3:154306294-154330659	0.017796	0	7.28729632394347	3.04594141050698e-05	0.000329175422609175
ENSMUSG00000028876	Epha10	4:124880899-124917800	0.015856	0	7.35724577947912	3.04594141050698e-05	0.000329175422609175
ENSMUSG00000086498	Gm12681	4:99146914-99161642	0.025787	0	7.35724577947912	3.04594141050698e-05	0.000329175422609175
XLOC_098176	XLOC_098176	8:33144908-33145636	0.521501	0	7.35724577947912	3.04594141050698e-05	0.000329175422609175
XLOC_097997	XLOC_097997	8:24457946-24458291	1.055579	0	7.28729632394347	3.04594141050698e-05	0.000329175422609175
ENSMUSG00000041372	B4galnt3	6:120203073-120294559	0.029566	0.006038	2.10206036791453	3.04957110388688e-05	0.000329444711193034
ENSMUSG00000021567	Nkd2	13:73818534-73847631	1.307389	0.349766	1.78643447847102	3.11659867880597e-05	0.000336309224557549
ENSMUSG00000075254	Heg1	16:33684370-33771576	7.240182	2.130643	1.76381421053244	3.14252463388334e-05	0.000338980526081187
ENSMUSG00000097274	Gm47512	10:34295912-34298907	0.022514	0.316516	-3.49321482780492	3.14645781359552e-05	0.000339278385918873
ENSMUSG00000092572	Serpinb10	1:107529003-107549271	2.003329	0.251582	1.7998145317965	3.16556064778351e-05	0.000341211138773746
ENSMUSG00000063611	Gm10134	2:28506095-28507773	0.429962	0.042056	3.15794596860248	3.2059680526858e-05	0.0003453094756747
ENSMUSG00000063253	Scoc	8:83430084-83458391	8.669749	4.593239	1.76551032779693	3.22083991210294e-05	0.000346782287598379
ENSMUSG00000032826	Ank2	3:126921612-127499350	4.562181	1.034829	1.76467307683534	3.22278795148313e-05	0.000346863036324683
ENSMUSG00000030022	Adamts9	6:92772699-92943492	0.6329	0.130273	1.78918741730712	3.23343523458952e-05	0.000347879661508122
ENSMUSG00000022860	Chodl	16:78930948-78951733	0.853775	0.207236	1.86426024381069	3.26764962697024e-05	0.000351430133729726
ENSMUSG00000022330	Osr2	15:35296098-35303305	7.784019	2.38212	1.78668382670444	3.27073613762088e-05	0.000351631461776456
ENSMUSG00000106734	Gm20559	6:3333194-3346128	16.970356	4.795983	1.76263461147503	3.32584383651266e-05	0.000357290652151074
ENSMUSG00000084910	C630043F03Rik	4:72201348-72215352	0.085886	0.013647	2.48280317711631	3.34347075220194e-05	0.000359051057929342
ENSMUSG00000115008	4933429O19Rik	14:48878586-48887112	0.105006	0.001234	4.45343589162721	3.36527359346605e-05	0.000361258439295621
ENSMUSG00000024211	Grm8	6:27275119-28135178	0.096162	0.022542	1.89636762321685	3.4114054678794e-05	0.000365939277903091
ENSMUSG00000047996	Prrg1	X:78449613-78583896	0.886362	0.301904	1.79476313493616	3.41471873752996e-05	0.000366159025514695
ENSMUSG00000039621	Prex1	2:166566342-166713832	2.728056	0.59424	1.7525064451905	3.42164668983345e-05	0.000366766067989848
ENSMUSG00000043631	Ecm2	13:49504810-49532789	1.834869	0.366854	1.76885318163707	3.46213108063966e-05	0.00037096824221569
ENSMUSG00000038173	Enpp6	8:46986887-47096762	0.19223	0.127299	1.99920902896008	3.48248409830202e-05	0.000373011023359378
ENSMUSG00000016918	Sulf1	1:12692277-12861192	4.190191	1.158162	1.74959025256932	3.56096267553424e-05	0.00038113490344572
ENSMUSG00000035916	Ptprq	10:107517049-107720051	0.674904	0.178737	1.75908185164973	3.63001352951226e-05	0.000388381935352693
ENSMUSG00000022043	Trim35	14:66297031-66311424	7.888864	1.928737	1.75185741496656	3.66859133518148e-05	0.000392219558109949
ENSMUSG00000041329	Atp1b2	11:69599736-69605942	0.908633	0.161547	2.08161495133341	3.68688029529062e-05	0.000393883979000938
ENSMUSG00000059049	Frem1	4:82897920-83052339	1.38569	0.13133	1.7586655976651	3.68902879028263e-05	0.000393968135508162
ENSMUSG00000064158	Izumo1	7:45621811-45628823	0.052517	0.270013	-2.51385418932528	3.71033404023609e-05	0.000396097312437003
ENSMUSG00000027800	Tm4sf1	3:57285611-57301988	2.59234	0.610059	1.77685893726958	3.77146059174663e-05	0.000402326186633193
ENSMUSG00000039116	Adgrg6	10:14402583-14545659	1.478227	0.386503	1.77176030558977	3.8041665584121e-05	0.000405665672925035
ENSMUSG00000051735	Rinl	7:28788969-28798963	0.655675	0.114032	2.06654724819678	3.82541966360747e-05	0.000407781848677333
ENSMUSG00000097668	Gm26761	5:64695461-64698521	0.276368	0.032137	2.82462541354441	3.88578273266701e-05	0.000413911632362676
ENSMUSG00000102098	2310016D03Rik	12:30410559-30467358	0.094932	0.022768	1.88947550694655	3.91489895529868e-05	0.000416859707810987
ENSMUSG00000036896	C1qc	4:136889804-136893065	2.016547	0.447678	1.9560881435297	4.01220596477435e-05	0.000427063923132893
ENSMUSG00000001870	Ltbp1	17:75005568-75392512	6.935835	1.865624	1.73210601835354	4.03618309930761e-05	0.000429142758322269
ENSMUSG00000024501	Dpysl3	18:43320984-43438286	5.214709	1.392424	1.74400666508449	4.04095087747135e-05	0.000429491959634914
ENSMUSG00000039997	Ifi203	1:173920407-173942672	2.735548	0.670865	1.76208604730751	4.10356149445254e-05	0.00043582653113496
ENSMUSG00000087125	A230108P19Rik	2:6165002-6321611	0.013007	0.359517	-3.05682436372078	4.10671899051831e-05	0.000435921882183301
ENSMUSG00000021684	Pde8b	13:95024454-95250336	0.220759	0.042341	1.88856786143888	4.10747062239585e-05	0.000435921882183301
ENSMUSG00000005628	Tmod4	3:95124476-95129209	3.744037	1.180195	1.80950020768525	4.15636446494891e-05	0.000440949300070358
ENSMUSG00000028780	Sema3c	5:17574281-17730268	6.95321	1.721246	1.72896291635492	4.17831824794935e-05	0.000443116007013295
ENSMUSG00000100707	Gm28523	6:141246920-141250009	0.226068	0.02218	3.12059628889883	4.26832547310322e-05	0.000452330011337058
ENSMUSG00000085900	A930041C12Rik	5:107620691-107633850	0.022367	0.503541	-3.44898559124359	4.29727092755819e-05	0.000455230837521641
ENSMUSG00000043572	Pars2	4:106651069-106655282	1.528507	0.776139	1.85993687805153	4.31833886912528e-05	0.000457295343595154
ENSMUSG00000037892	Pcdh18	3:49743296-49757325	2.865139	0.755971	1.74798539154923	4.34899385943841e-05	0.000460373200067498
ENSMUSG00000084769	Gm12061	11:23891760-23895488	0.147701	0.661825	-2.2784561279931	4.3542819487078e-05	0.000460764513812091
ENSMUSG00000049421	Zfp260	7:30094777-30107622	8.181641	3.057858	1.73447514918376	4.39183864078624e-05	0.000464568916068847
ENSMUSG00000041828	Abca8a	11:110025634-110095978	6.096443	2.118737	1.72547629425443	4.40144032051222e-05	0.000465269998294455
ENSMUSG00000021835	Bmp4	14:46383520-46390669	1.365782	0.290105	1.83845618706356	4.40168045498934e-05	0.000465269998294455
ENSMUSG00000007122	Casq1	1:172209894-172219868	14.682008	4.070827	1.72559925326994	4.50361700330574e-05	0.000475697626704516
ENSMUSG00000032186	Tmod2	9:75565621-75611325	1.124798	0.2351	1.76439554570609	4.56825118180216e-05	0.000482348680581824
ENSMUSG00000020788	Atp2a3	11:72961169-72993044	0.903459	0.247523	1.76025430024822	4.60261002206174e-05	0.000485799363320202
ENSMUSG00000056162	Cndp1	18:84610509-84650095	0.362578	0.082407	1.88260736446013	4.62319539755975e-05	0.000487616587067942
ENSMUSG00000094447	9430069I07Rik	15:34349051-34388803	0.251003	0.062939	1.83148880092968	4.70849244704949e-05	0.000496251450043599
ENSMUSG00000039109	F13a1	13:36867178-37050244	1.672594	0.547992	1.72215600406845	4.73528241008526e-05	0.000497986063790287
ENSMUSG00000084849	Gm16105	10:81461159-81463790	0	0.740289	-7.30237157528912	4.77658993920415e-05	0.000497986063790287
ENSMUSG00000097372	Gm26876	10:128645884-128649811	0.085127	0	7.21378176122497	4.77658993920415e-05	0.000497986063790287
ENSMUSG00000113845	Gm39473	12:74825345-74827722	0	0.134951	-7.30237157528912	4.77658993920415e-05	0.000497986063790287
ENSMUSG00000085499	Gm15713	16:43410518-43420196	0.035618	0	7.21378176122497	4.77658993920415e-05	0.000497986063790287
ENSMUSG00000117254	Gm34567	17:14249851-14277755	0	0.011879	-7.30237157528912	4.77658993920415e-05	0.000497986063790287
ENSMUSG00000024517	Grp	18:65872820-65886596	0	0.026704	-7.30237157528912	4.77658993920415e-05	0.000497986063790287
ENSMUSG00000026805	Barhl1	2:28907679-28916668	0.041312	0	7.21378176122497	4.77658993920415e-05	0.000497986063790287
ENSMUSG00000114832	Gm21388	3:34826616-34879284	0.010994	0	7.21378176122497	4.77658993920415e-05	0.000497986063790287
ENSMUSG00000087241	Gm11844	4:15022582-15031987	0	0.034476	-7.30237157528912	4.77658993920415e-05	0.000497986063790287
ENSMUSG00000042388	Dlgap3	4:127169204-127237022	0.042926	0	7.21378176122497	4.77658993920415e-05	0.000497986063790287
ENSMUSG00000098230	1700095B10Rik	5:112793292-112801701	0.060538	0	7.21378176122497	4.77658993920415e-05	0.000497986063790287
ENSMUSG00000056370	Sftpb	6:72304610-72314371	0	0.040925	-7.30237157528912	4.77658993920415e-05	0.000497986063790287
ENSMUSG00000094152	Slc6a16	7:45241085-45273367	0	0.010722	-7.30237157528912	4.77658993920415e-05	0.000497986063790287
ENSMUSG00000097701	Gm17508	9:31080617-31082475	0	0.176706	-7.30237157528912	4.77658993920415e-05	0.000497986063790287
ENSMUSG00000111840	Gm48832	9:85332352-85348065	0	0.021135	-7.30237157528912	4.77658993920415e-05	0.000497986063790287
ENSMUSG00000061718	Ppp1r1b	11:98348404-98357796	0.145495	0	7.21378176122497	4.77658993920415e-05	0.000497986063790287
ENSMUSG00000086487	Gm11638	11:105363252-105390642	0.012545	0	7.21378176122497	4.77658993920415e-05	0.000497986063790287
ENSMUSG00000113186	A330076C08Rik	13:44185760-44216487	0.038147	0	7.21378176122497	4.77658993920415e-05	0.000497986063790287
ENSMUSG00000078161	Erich3	3:154663859-154767790	0.010678	0	7.21378176122497	4.77658993920415e-05	0.000497986063790287
ENSMUSG00000046683	0610025J13Rik	4:98321398-98331791	0.051817	0	7.21378176122497	4.77658993920415e-05	0.000497986063790287
ENSMUSG00000000791	Il12rb1	8:70808449-70821424	0.07541	0	7.21378176122497	4.77658993920415e-05	0.000497986063790287
ENSMUSG00000056427	Slit3	11:35121224-35708507	5.003084	1.389609	1.71273301276575	4.85678067653121e-05	0.00050579774670793
ENSMUSG00000114608	Gm36161	13:120010390-120018931	0.227776	0.044037	2.17314707828204	4.85846757942371e-05	0.00050579774670793
ENSMUSG00000023868	Pde10a	17:8525372-8986648	0.36493	0.051132	2.43849690835713	4.86554255623447e-05	0.000506352221740116
ENSMUSG00000037406	Htra4	8:25024929-25038962	0.037815	0.150978	-2.1103634516531	4.89735034964571e-05	0.000509479293291206
ENSMUSG00000030123	Plxnd1	6:115954811-115995005	3.402485	0.932719	1.71752210658606	4.91862521358913e-05	0.000510958152794519
ENSMUSG00000022220	Adcy4	14:55769057-55784095	1.239163	0.408888	1.79054128457343	5.13381511316922e-05	0.000532548244917503
ENSMUSG00000038540	Tmc3	7:83584927-83625614	0.575809	0.108786	1.7973955447273	5.14876504677236e-05	0.000533907756569317
ENSMUSG00000022032	Scara5	14:65666403-65764826	3.240183	0.879773	1.71532480309869	5.26963593668723e-05	0.000546245970780411
ENSMUSG00000061414	Cracr2a	6:127561338-127674248	0.120612	0.017153	1.82011649862976	5.34245092176287e-05	0.000553595701814168
ENSMUSG00000072653	Zfp783	6:47943171-47955913	0.918456	0.683443	1.83063623510335	5.35643347291237e-05	0.000554846017559066
ENSMUSG00000086454	Platr14	2:104559163-104571429	0.459168	0.051043	2.9164423176623	5.36473632541516e-05	0.000555308709665426
ENSMUSG00000029587	Zfp12	5:143235163-143248834	7.552596	2.606479	1.71020388712885	5.45660518942532e-05	0.000564616273925096
ENSMUSG00000018417	Myo1b	1:51749765-51916071	2.724399	0.826504	1.70734383978059	5.47369877778828e-05	0.000565750323032938
ENSMUSG00000033707	Lrrc24	15:76715276-76722173	0.080682	0.357455	-2.09720262272562	5.47538133855448e-05	0.000565750323032938
ENSMUSG00000032246	Calml4	9:62858080-62875921	0.696019	0.135794	2.10710336274919	5.47538133855448e-05	0.000565750323032938
ENSMUSG00000028033	Kcnq5	1:21398403-21961942	0.956614	0.265962	1.71071225037845	5.4896155858031e-05	0.000567018731502573
ENSMUSG00000115317	Gm32618	15:32778904-32796006	0.226209	0.052807	1.92216138698854	5.51891310691466e-05	0.00056984155588942
ENSMUSG00000015950	Ncf1	5:134220053-134229625	0.695599	0.105023	1.95525396403436	5.55344599251365e-05	0.000572998461779241
ENSMUSG00000025092	Hspa12a	19:58795750-58943654	0.856049	0.334998	1.72832879369873	5.58308687314592e-05	0.00057564647845912
ENSMUSG00000103270	Gm37915	1:40771385-40785343	0.005242	0.043204	-3.17769599192255	5.69853636256562e-05	0.00058671417058677
ENSMUSG00000026832	Cytip	2:58129137-58195532	0.068891	0.005765	3.0822539132178	5.69853636256562e-05	0.00058671417058677
ENSMUSG00000115284	Gm34678	15:51877563-51897041	0.023134	0.110276	-2.31563875626723	5.74145556509045e-05	0.000590712940726719
ENSMUSG00000055370	Gm9968	16:43345887-43363666	0.071985	0.01178	2.44331069092972	5.74145556509045e-05	0.000590712940726719
ENSMUSG00000064210	Ano6	15:95790843-95974751	4.292876	1.279202	1.71283721538479	5.77713763408158e-05	0.000594172961925151
ENSMUSG00000027852	Nras	3:103058285-103067914	28.395964	16.279505	1.69512028307941	5.93900057908347e-05	0.000608658211559733
ENSMUSG00000029913	Prdm5	6:65778988-65937010	2.15923	0.607182	1.70518983686337	6.0240813827427e-05	0.000616940941610069
ENSMUSG00000029659	Medag	5:149411749-149431723	3.048671	0.794827	1.74521599563656	6.06438847816549e-05	0.000620849275883476
ENSMUSG00000028427	Aqp7	4:41033074-41048139	0.673128	0.147777	1.80035287556236	6.15448968984112e-05	0.000628818014209457
ENSMUSG00000097391	Mirg	12:109729764-109749460	0.579768	0.116026	1.97569149479805	6.15525784840288e-05	0.000628818014209457
ENSMUSG00000061186	Sfmbt2	2:10370510-10595253	0.045055	0.007909	1.93051206070895	6.28916886085112e-05	0.000642045193439216
ENSMUSG00000042097	Zfp239	6:117862100-117873291	1.115305	0.536732	1.942442850978	6.30219840711102e-05	0.00064314856638237
ENSMUSG00000060201	Spink7	18:62592194-62596327	3.278779	9.56434	-1.7018605173225	6.34550902852209e-05	0.000647112283880844
ENSMUSG00000002076	Hsf2bp	17:31944769-32036349	0.017791	0.061498	-1.92519593441355	6.42512104583627e-05	0.00065500036802483
ENSMUSG00000018604	Tbx3	5:119670669-119684724	0.6068	0.073096	1.96326516165291	6.43019964153991e-05	0.000655287363681322
ENSMUSG00000041592	Sdk2	11:113776374-114067046	0.14537	0.051212	1.71571747818047	6.43862905599973e-05	0.000655915511714652
ENSMUSG00000046314	Stxbp6	12:44852484-45074709	1.047572	0.312916	1.6886416023396	6.48464396427376e-05	0.000660370777536595
ENSMUSG00000001946	Esam	9:37528078-37538319	3.758764	0.979276	1.74936775798413	6.78480023761196e-05	0.000690451797818423
ENSMUSG00000035121	Neil2	14:63182443-63193856	0.331057	0.05524	2.22514314867508	6.8544677813442e-05	0.000697296385121143
ENSMUSG00000022665	Ccdc80	16:45093402-45128077	2.565974	0.704339	1.68396261323283	6.9693136907356e-05	0.000708730488142526
ENSMUSG00000020176	Grb10	11:11930508-12038683	3.079818	0.814236	1.67808304030533	7.06471728754902e-05	0.00071818010852921
ENSMUSG00000043099	Hic1	11:75164565-75169519	1.245727	0.248885	1.84751609578901	7.09254939068613e-05	0.000720756370512969
ENSMUSG00000019194	Scn1b	7:31116524-31127003	6.442995	1.873049	1.68600075511958	7.17026305700498e-05	0.000728398091320731
ENSMUSG00000003420	Fcgrt	7:45092990-45103851	7.469826	1.793474	1.68347805504901	7.19718571538187e-05	0.000730876607617453
ENSMUSG00000113321	Gm8075	12:73793483-73808411	0.073159	0.269482	-2.00633744971414	7.22494841911181e-05	0.000733438662798475
ENSMUSG00000001773	Folh1	7:86718977-86775943	0.0285	0.089831	-1.8060232491226	7.42540874661299e-05	0.000749722522386728
ENSMUSG00000093456	Gm20662	9:107996349-108045270	0.203502	0.62441	-1.76979585395115	7.43706405646363e-05	0.000749722522386728
ENSMUSG00000017802	Retreg3	11:101096322-101119893	19.172001	53.216728	-1.66819017434684	7.44744710213223e-05	0.000749722522386728
ENSMUSG00000086631	Gm12784	7:34544472-34581691	0.244535	0.055987	1.94580858288153	7.46334656900806e-05	0.000749722522386728
ENSMUSG00000097069	Gm16998	10:54075922-54081081	0	0.060927	-7.22487674641988	7.55367711316001e-05	0.000749722522386728
ENSMUSG00000097407	4933408J17Rik	10:93589413-93605245	0.019874	0	7.1363190780686	7.55367711316001e-05	0.000749722522386728
ENSMUSG00000021620	Acot12	13:91741512-91786148	0.012081	0	7.1363190780686	7.55367711316001e-05	0.000749722522386728
ENSMUSG00000114883	Gm48860	14:14328004-14347264	0.016664	0	7.1363190780686	7.55367711316001e-05	0.000749722522386728
ENSMUSG00000086601	Rapgef3os1	15:97760408-97766961	0.050067	0	7.1363190780686	7.55367711316001e-05	0.000749722522386728
ENSMUSG00000116249	Gm49484	15:99457934-99465328	0	0.04856	-7.22487674641988	7.55367711316001e-05	0.000749722522386728
ENSMUSG00000090223	Pcp4	16:96467606-96525793	0.229971	0	7.1363190780686	7.55367711316001e-05	0.000749722522386728
ENSMUSG00000058869	Gm4832	17:88125512-88131113	0	0.065324	-7.22487674641988	7.55367711316001e-05	0.000749722522386728
ENSMUSG00000117702	AC131719.1	19:47694671-47696533	0	0.161981	-7.22487674641988	7.55367711316001e-05	0.000749722522386728
ENSMUSG00000085716	Gm13388	2:6431786-6436033	0	0.071148	-7.22487674641988	7.55367711316001e-05	0.000749722522386728
ENSMUSG00000087442	Gm14453	2:173025685-173034580	0	0.034386	-7.22487674641988	7.55367711316001e-05	0.000749722522386728
ENSMUSG00000055138	Gm4861	3:137550045-137552622	0.122815	0	7.1363190780686	7.55367711316001e-05	0.000749722522386728
ENSMUSG00000067919	Rex2	4:147021850-147060794	0.036865	0	7.1363190780686	7.55367711316001e-05	0.000749722522386728
ENSMUSG00000105283	Gm33370	5:96910341-96922175	0	0.026453	-7.22487674641988	7.55367711316001e-05	0.000749722522386728
ENSMUSG00000029556	Hnf1a	5:114948980-114971094	0.023156	0	7.1363190780686	7.55367711316001e-05	0.000749722522386728
ENSMUSG00000097834	Gm26911	6:101198569-101220141	0	0.020278	-7.22487674641988	7.55367711316001e-05	0.000749722522386728
ENSMUSG00000090576	Gm17055	6:108656917-108659537	0.131697	0	7.1363190780686	7.55367711316001e-05	0.000749722522386728
ENSMUSG00000030406	Gipr	7:19156061-19166127	0.034832	0	7.1363190780686	7.55367711316001e-05	0.000749722522386728
ENSMUSG00000110652	Gm33023	8:104630817-104636492	0	0.524522	-7.22487674641988	7.55367711316001e-05	0.000749722522386728
ENSMUSG00000033409	Syce1l	8:113643213-113655533	0	0.032778	-7.22487674641988	7.55367711316001e-05	0.000749722522386728
ENSMUSG00000032181	Scg3	9:75643189-75684056	0	0.010758	-7.22487674641988	7.55367711316001e-05	0.000749722522386728
ENSMUSG00000097592	4930500F10Rik	9:106247960-106249413	0.217309	0	7.1363190780686	7.55367711316001e-05	0.000749722522386728
ENSMUSG00000100580	4933436I20Rik	1:83659550-83911644	0.035515	0	7.1363190780686	7.55367711316001e-05	0.000749722522386728
ENSMUSG00000114355	Gm40916	13:37633938-37648236	0.023003	0	7.1363190780686	7.55367711316001e-05	0.000749722522386728
ENSMUSG00000033595	Lgi3	14:70530685-70538324	0.052276	0	7.1363190780686	7.55367711316001e-05	0.000749722522386728
ENSMUSG00000041703	Zic5	14:122456795-122465677	0.038389	0	7.1363190780686	7.55367711316001e-05	0.000749722522386728
ENSMUSG00000117545	Gm30794	17:87454969-87460364	0.071448	0	7.1363190780686	7.55367711316001e-05	0.000749722522386728
ENSMUSG00000024386	Proc	18:32123126-32139570	0.031696	0	7.1363190780686	7.55367711316001e-05	0.000749722522386728
ENSMUSG00000118060	AC115789.2	18:83417654-83423479	0.055123	0	7.1363190780686	7.55367711316001e-05	0.000749722522386728
ENSMUSG00000102785	Gm2447	3:52739716-52776656	0.038545	0	7.1363190780686	7.55367711316001e-05	0.000749722522386728
ENSMUSG00000028753	Vwa5b1	4:138565360-138635884	0.004877	0	7.1363190780686	7.55367711316001e-05	0.000749722522386728
XLOC_078540	XLOC_078540	5:58777714-58778143	0.763992	0	7.1363190780686	7.55367711316001e-05	0.000749722522386728
ENSMUSG00000064109	Hcst	7:30417712-30419854	0.251479	0	7.1363190780686	7.55367711316001e-05	0.000749722522386728
ENSMUSG00000031722	Hp	8:109575128-109579172	0.094309	0	7.1363190780686	7.55367711316001e-05	0.000749722522386728
XLOC_101440	XLOC_101440	9:63096861-63097667	0.393609	0	7.1363190780686	7.55367711316001e-05	0.000749722522386728
ENSMUSG00000111649	Gm48945	9:46607255-46612726	0.058217	0	7.1363190780686	7.55367711316001e-05	0.000749722522386728
ENSMUSG00000087358	4930453H23Rik	X:21206580-21221665	0.021492	0	7.1363190780686	7.55367711316001e-05	0.000749722522386728
ENSMUSG00000010342	Tex14	11:87405065-87555823	0.049501	0.126615	-2.09858687062618	7.66895490572286e-05	0.000760121815920877
ENSMUSG00000079465	Col4a3	1:82586921-82722059	0.230124	0.059488	1.69790908809249	7.75974540565614e-05	0.00076833156287468
ENSMUSG00000035875	AI182371	2:35081861-35101543	0.358346	0.084596	1.90083883717309	7.82986997812597e-05	0.000775009899510096
ENSMUSG00000110298	Gm8189	19:8473313-8541798	0.027772	0.005629	2.11772065908063	7.91510770843193e-05	0.000783179078518528
ENSMUSG00000067219	Nipal1	5:72647795-72671078	0.04392	0.146574	-1.87094441036788	7.92977964013452e-05	0.000784094877531334
ENSMUSG00000057895	Zfp105	9:122923072-122931028	1.720142	0.950179	1.74890080974004	8.00423924512058e-05	0.000791118179414882
ENSMUSG00000109729	Gm45418	8:61921394-61928028	0.988387	0.25664	1.78131292686999	8.06909696735635e-05	0.000797053890818496
ENSMUSG00000031662	Snx20	8:88626563-88636128	0.193679	0.020731	3.2745533100312	8.09767363312018e-05	0.000799331220682221
ENSMUSG00000110670	Gm30132	8:93415537-93427628	0.004219	0.044244	-3.35623886268807	8.09767363312018e-05	0.000799331220682221
ENSMUSG00000020143	Dock2	11:34226815-34783892	0.548522	0.143125	1.69659661371345	8.11718804010697e-05	0.000800984417645457
ENSMUSG00000044071	Tafa2	10:123263996-123741204	0.008466	0.002045	1.88036723268057	8.1229712092847e-05	0.00080128198450157
ENSMUSG00000074867	Zfp808	13:62054750-62236144	1.344115	0.47013	1.77607661382694	8.17032119184071e-05	0.000805403946701301
ENSMUSG00000015340	Cybb	X:9435252-9487771	0.613526	0.201193	1.68641537680556	8.21907449050007e-05	0.000809934120656767
ENSMUSG00000024371	C2	17:34862604-34898265	3.057296	1.295037	1.68787525012451	8.23171419765617e-05	0.00081062785527395
ENSMUSG00000039629	Strip2	6:29917012-29959681	0.06603	0.009995	2.72760936130376	8.24462174689735e-05	0.000811071317757975
ENSMUSG00000089728	Clec2f	6:129014112-129020527	1.69281	0.458037	1.72606561346905	8.40351968174381e-05	0.000825779174849162
ENSMUSG00000095334	Gm21984	7:126942144-126952873	0.167117	0.519437	-1.78145706792465	8.45489504085026e-05	0.000829783461771853
ENSMUSG00000001504	Irx2	13:72628820-72634198	1.218234	0.239221	1.90798154272052	8.56103452494274e-05	0.000839915525469815
ENSMUSG00000032366	Tpm1	9:67022590-67049406	42.499756	11.647094	1.65597553428857	8.58801544920231e-05	0.000842168287656302
ENSMUSG00000079550	Mpp4	1:59120935-59163389	0.022689	0.123787	-2.23863617455088	8.5898140143999e-05	0.000842168287656302
ENSMUSG00000038486	Sv2a	3:96181151-96195521	0.332142	0.083505	1.82773066626198	8.63386332832555e-05	0.000845914081494691
ENSMUSG00000049288	Lix1l	3:96601149-96626171	2.926346	0.806279	1.6616031623273	8.77410337596842e-05	0.000859072847281155
ENSMUSG00000024245	Tmem178	17:80944632-81004548	0.591535	0.424386	1.70069357603673	8.83450722340992e-05	0.000864402342454086
ENSMUSG00000037940	Inpp4b	8:81342556-82127914	1.466925	0.534083	1.65467332348553	8.8813949609762e-05	0.000868696442264132
ENSMUSG00000060227	Casc4	2:121866970-121936220	3.801209	2.312496	1.69759691561817	8.89573661785686e-05	0.000869805358190449
ENSMUSG00000040127	Sdr9c7	10:127898518-127911761	2.252795	6.043613	-1.65531724812817	9.05309362387704e-05	0.000884292157980308
ENSMUSG00000114875	Gm30363	14:21449949-21473360	0.131187	0.007822	2.45303759372854	9.0561144252957e-05	0.000884292157980308
ENSMUSG00000055373	Fut9	4:25609332-25800244	1.588101	0.34766	1.64967228779092	9.11854906740126e-05	0.000889788448262222
ENSMUSG00000070034	Sp110	1:85576799-85598817	1.116904	0.357033	1.73959410317988	9.16145399115709e-05	0.000893673908194003
ENSMUSG00000038677	Scube3	17:28142141-28174854	0.088352	0.019191	2.00568346616013	9.16961342506998e-05	0.000893867501288303
ENSMUSG00000001156	Mxd1	6:86647042-86669161	28.126505	49.758667	-1.64590224404862	9.23150323183349e-05	0.000899295025464479
ENSMUSG00000039316	Rftn1	17:49992257-50190674	1.013046	0.256582	1.64875095799825	9.26516754876903e-05	0.000902270874106831
ENSMUSG00000041540	Sox5	6:143828425-144781977	0.24947	0.062285	1.66606496124506	9.27925649778633e-05	0.000903339052198755
ENSMUSG00000101257	2310015K22Rik	1:80225044-80228792	0.374749	0.067131	2.26153163589192	9.40518252189043e-05	0.000914675325407362
ENSMUSG00000026674	Ddr2	1:169972307-170110762	11.302967	3.325989	1.64363269558287	9.42276960125542e-05	0.000916077990246968
ENSMUSG00000070287	Slc35g2	9:100552188-100571090	0.184339	0.044305	1.88545441679127	9.50658725611866e-05	0.000923916462702744
ENSMUSG00000027669	Gnb4	3:32580332-32616585	1.293844	0.525812	1.68936874565576	9.51939047548846e-05	0.000924850312236047
ENSMUSG00000048960	Prex2	1:10993465-11303681	1.9711	0.504938	1.6446824170141	9.53376890961364e-05	0.000925936522882033
ENSMUSG00000029648	Flt1	5:147561604-147726011	3.0961	0.840941	1.64626691168239	9.57998290215273e-05	0.000930112893974265
ENSMUSG00000001948	Spa17	9:37603290-37613722	0.2464	0.04825	2.13675278438685	9.62654747239784e-05	0.000934007380766965
ENSMUSG00000020388	Pdlim4	11:54054928-54069014	2.626392	0.702522	1.68776864613402	9.63508175160758e-05	0.00093452223407887
ENSMUSG00000032816	Igdcc4	9:65101486-65137940	2.118179	0.514301	1.65825202632192	9.72060576241786e-05	0.000942186066399471
ENSMUSG00000027861	Casq2	3:102086415-102146514	1.629099	0.485435	1.64793535431182	9.78442062735015e-05	0.000948054036154757
ENSMUSG00000097772	5430416N02Rik	5:100419215-100429535	2.065517	3.550704	-1.66943476315836	9.82647898312235e-05	0.000951810704313677
ENSMUSG00000031431	Tsc22d3	X:140539528-140600659	26.556292	75.825523	-1.63803133937914	9.85979957776979e-05	0.000954718787209334
ENSMUSG00000075702	Selenom	11:3514684-3517351	3.561064	0.788668	1.80452511449168	9.90884926647978e-05	0.000958826884903484
ENSMUSG00000039167	Adgrl4	3:151437887-151545086	2.19483	0.758431	1.67598116069221	9.92549151969349e-05	0.000960116373131192
ENSMUSG00000022537	Tmem44	16:30511855-30550842	0.747509	0.26486	1.69518717498132	9.97815764112887e-05	0.000964566343993199
ENSMUSG00000105789	Gm42997	3:130730460-130771643	0.14228	0.035759	1.81879900246248	0.000100454070682033	0.000970743075562823
ENSMUSG00000114033	Gm47705	12:25181768-25189630	0.674819	0.174426	1.79375685467831	0.000100744227993773	0.000973222185143713
ENSMUSG00000086259	Tmem150cos	5:100077962-100095273	0.585749	0.139079	1.73578781350715	0.000100866736697232	0.000974080640713231
ENSMUSG00000020135	Apc2	10:80295977-80318263	0.385515	0.062979	1.87709703878001	0.000100959760369824	0.000974653878701954
ENSMUSG00000030921	Trim30a	7:104409025-104465193	11.061956	2.961829	1.63640441793105	0.000101110608649171	0.000975784780536935
ENSMUSG00000035934	Pknox2	9:36890982-37147407	0.902574	0.208559	1.65994096521681	0.000102115927339442	0.00098483022262876
ENSMUSG00000021565	Slc6a19	13:73679745-73704865	0.314518	0.067836	1.78376649577147	0.000102352770647773	0.000986229967246892
XLOC_099296	XLOC_099296	8:93445990-93454355	0.19056	0.587195	-1.76884123731306	0.000102352770647773	0.000986229967246892
ENSMUSG00000087305	A430035B10Rik	6:8488795-8510430	0.244013	0.063615	3.00236965687417	0.000102431386830319	0.000986229967246892
ENSMUSG00000020826	Nos2	11:78920787-78960254	0.170984	0.041255	1.87095730413233	0.000102793554335441	0.000989387960478615
ENSMUSG00000109394	A230057D06Rik	7:61704519-61928690	0.16556	0.025011	2.06799136928081	0.000103578436251458	0.000996611128731208
ENSMUSG00000020431	Adcy1	11:7063489-7178506	0.653608	0.187762	1.64161883512451	0.000103790983771466	0.000998324439252982
ENSMUSG00000039959	Hip1	5:135406531-135545120	2.829876	0.828122	1.65900945310923	0.000104329271727115	0.00100316873963581
ENSMUSG00000020892	Aloxe3	11:69125896-69149115	0.187485	0.104526	2.2834120832155	0.000105987354809566	0.00101842332364187
ENSMUSG00000055214	Pld5	1:175962306-176275312	0.314974	0.083109	1.68257332268662	0.000106021273053903	0.00101842332364187
ENSMUSG00000049001	Ndnf	6:65671590-65712326	0.309775	0.059267	1.71277605116295	0.000106057016183134	0.00101842876700965
XLOC_071032	XLOC_071032	4:15237234-15242203	1.811803	0.489323	1.72174796195434	0.000106933046995718	0.00102582027058318
ENSMUSG00000087623	Gm12404	4:41520694-41569426	0.621098	0.164931	1.73900471240047	0.000107861725948735	0.00103370165166097
ENSMUSG00000092274	Neat1	19:5824652-5845478	23.32534	46.664322	-1.6273173770965	0.000109309305130627	0.00104688157530331
ENSMUSG00000036466	Megf11	9:64385626-64709205	0.276118	0.074719	1.78538981404669	0.000109513300485464	0.00104848845094417
ENSMUSG00000087410	2310065F04Rik	11:67112461-67120301	0.442835	0.080868	1.93933924100523	0.000109636716599803	0.00104932304760248
ENSMUSG00000031438	Rnf128	X:139563316-139673145	1.27027	0.343704	1.70060534551372	0.000110086572017168	0.00105328038104463
ENSMUSG00000046722	Cdc42se1	3:95228732-95236409	18.490036	52.4632	-1.62831292932204	0.000110398815468866	0.00105591889839928
ENSMUSG00000028078	Dclk2	3:86786151-86920852	0.146603	0.053142	1.68159028600014	0.000110766165746333	0.00105908257288238
ENSMUSG00000015053	Gata2	6:88193891-88207032	0.82964	0.05918	1.99658746872668	0.000111480820880256	0.00106521212083339
ENSMUSG00000071112	Spx	6:142413441-142419730	0.166777	0.115851	2.42562414799826	0.00011210626709542	0.00107048174305627
ENSMUSG00000036502	Tmem255a	X:38196573-38252439	0.059459	0.009532	2.42562414799826	0.00011210626709542	0.00107048174305627
ENSMUSG00000051177	Plcb1	2:134786067-135475258	0.932055	0.395026	1.62714350199735	0.00011372441112409	0.00108557505798373
ENSMUSG00000017300	Tnnc2	2:164777161-164779967	11.019279	3.148526	1.64916421513305	0.000115419287238754	0.00110066508700145
ENSMUSG00000062184	Hs6st2	X:51387212-51681856	0.174459	0.106467	1.64720553907489	0.000116144280187103	0.00110684963791212
ENSMUSG00000087163	Gm16230	10:127671390-127676724	0.570451	0.127869	1.96539395240842	0.000116325514847683	0.00110821201246137
ENSMUSG00000026768	Itga8	2:12106632-12301922	0.717168	0.174186	1.65332284939236	0.000117375149459656	0.00111710891753976
ENSMUSG00000026442	Nfasc	1:132564690-132741797	0.402331	0.0763	1.66007661112191	0.000117828637294952	0.00112105642686936
ENSMUSG00000074269	Rec114	9:58652850-58743964	0.055382	0.019987	1.85578119325541	0.000117870718201203	0.00112108838152472
ENSMUSG00000030313	Dennd5b	6:148988071-149101680	1.146967	0.270592	1.65357446192976	0.000118673333550387	0.00112502126850586
[truncated: 14,800 more rows]
