# Supplementary material for: Long Non-coding RNAs Gabarapl2 and Chrnb2 Positively Regulate Inflammatory Signaling in a Mouse Model of Dry Eye
Source: Front Med (Lausanne). 2021 Dec 10;8:808940. doi: 10.3389/fmed.2021.808940 (PMC8703135; doi:10.3389/fmed.2021.808940)
Supplement: Supplementary file 6 [file Table_6.xls]

Category	ID	Description	GeneRatio	BgRatio	pvalue	padj	geneID	Count
BP	GO:0044057	regulation of system process	146/3044	392/15699	5.69113095980531e-17	2.61678201531848e-13	Asic2/Adra1b/Nlgn1/Cysltr1/Agtr1a/Nmu/Grm3/Ptpro/Gja5/Adra1a/Hgf/Arg2/P2rx1/Chrna7/Pex5l/Kcnj10/Kcnq1/Tacr3/Trpv1/Grm1/Wisp1/Tnr/Mecp2/Igf1/Abcg5/Mtnr1b/Kdr/Ncmap/Rab8b/Uts2/Nos3/Mrvi1/Adra1d/Stc1/Tmem100/Crhbp/Kcna1/Cd38/Myrf/Tacr1/Trf/Oxtr/Agtr2/Pi16/Glp1r/Chrm2/Ptprm/Edn3/C1qtnf1/Ctnna3/Ncam1/Abat/Ptafr/Hrh2/Cacna1c/Gucy1a3/Avpr1a/Actn3/Corin/Myocd/Kcnh6/Tgfb2/Col14a1/Cald1/Tbxa2r/Hrh1/Kcnj2/I…	146
BP	GO:0003013	circulatory system process	135/3044	358/15699	2.71494640032502e-16	6.24166177434723e-13	Asic2/Adra1b/Cysltr1/Agtr1a/Ptpro/Gja5/Pon1/Adra1a/Htr7/P2rx1/Chrna7/Acta2/Nox1/Kcnq1/Nts/Postn/Ar/Tacr3/Ramp3/F5/Mecp2/Mtnr1b/Kdr/Angpt1/Slc4a5/Uts2/Nos3/Mrvi1/Adra1d/Stc1/Ednra/Cd34/Smpd3/Atp1a3/Npr1/Cd38/Tacr1/Oxtr/Agtr2/Glp1r/Chrm2/Ptprm/Edn3/Ctnna3/Foxc2/Cyp4f18/Abat/Ptafr/Hrh2/Tbx20/Cacna1c/Gucy1a3/Avpr1a/Pde3a/Cxcr4/Corin/Kcnj8/Eng/Vegfc/Kcnh6/Tgfb2/C3ar1/Tbxa2r/Hrh1/Kcnj2/Myl2/Kcnh2/Acvrl…	135
BP	GO:0008015	blood circulation	133/3044	355/15699	8.31022710859058e-16	1.27368080817665e-12	Asic2/Adra1b/Cysltr1/Agtr1a/Ptpro/Gja5/Pon1/Adra1a/Htr7/P2rx1/Chrna7/Acta2/Nox1/Kcnq1/Nts/Postn/Ar/Tacr3/F5/Mecp2/Mtnr1b/Kdr/Angpt1/Slc4a5/Uts2/Nos3/Mrvi1/Adra1d/Stc1/Ednra/Cd34/Smpd3/Atp1a3/Npr1/Cd38/Tacr1/Oxtr/Agtr2/Glp1r/Chrm2/Ptprm/Edn3/Ctnna3/Foxc2/Cyp4f18/Abat/Ptafr/Hrh2/Tbx20/Cacna1c/Gucy1a3/Avpr1a/Pde3a/Cxcr4/Corin/Kcnj8/Eng/Vegfc/Kcnh6/Tgfb2/C3ar1/Tbxa2r/Hrh1/Kcnj2/Myl2/Kcnh2/Acvrl1/Htr2…	133
BP	GO:0007600	sensory perception	153/3044	432/15699	1.73803231948212e-15	1.99786815124469e-12	Asic2/Cntn5/Otogl/Gucy2f/Nmu/Grm3/Htr7/Opn5/Ccr2/Crym/Coch/Kcnj10/Rgs9/Trpv1/Ppef1/Grm1/Mcoln3/Rgr/Mme/Chrm5/Gabrb2/Mecp2/Kcnq4/Igf1/Gabrb3/Lef1/Olfr10/Olfr56/Sema5b/Ednra/Tmem100/Cdh23/Gjc1/Clrn1/Kcna1/Tacr1/Il12b/Myo3b/Pde1c/Tub/Serpine2/Chrm2/Slc45a2/Grm7/Hpn/Aqp4/Kcna2/Ncam1/Ano1/Ptafr/Hrh2/Chrm1/Mfrp/Abca4/Tbx18/Rpe65/Penk/Zic2/Plcb2/Cnga2/Hrh1/Fyn/Gng13/Srrm4/Olfr558/Sobp/Htr2a/Ace/Olfr684/…	153
BP	GO:0006936	muscle contraction	91/3044	212/15699	2.6256920160711e-15	2.41458637797898e-12	Adra1b/Nmu/Gja5/Adra1a/Arg2/Htr7/P2rx1/Acta2/Kcnq1/Tacr3/Trpv1/Mrvi1/Adra1d/Stc1/Ednra/Smpd3/Myh11/Atp1a3/Kcna1/Tacr1/Oxtr/Chrm2/Edn3/Abat/Ptafr/Tbx20/Cacna1c/Gucy1a3/Actn3/Ryr3/Cxcr4/Myocd/Cald1/Tbxa2r/Kcnj2/Myl2/Kcnh2/Myh1/Htr2a/Myh7/Ptger3/Scn5a/Hrc/Fxyd1/Ank2/Sulf1/Tmod4/Casq1/Tmod2/Myh4/Ncf1/Scn1b/Npy2r/Tpm1/Lmod3/Casq2/Ednrb/Tnnc2/Tnni3k/Mybpc2/Mylk2/Tnnt3/Trim63/Pgam2/Dmd/Actc1/Calcrl/Jsrp…	91
BP	GO:0055074	calcium ion homeostasis	117/3044	311/15699	3.29097402818107e-14	2.26051792005317e-11	Adra1b/Gng3/Kcnk3/Agtr1a/S100b/Adra1a/Cd4/Trpc5/Atp7b/Chrna7/Clec4b1/Tfap2b/Trpv1/Grm1/Rgn/Ccr5/Ptprc/Mtnr1b/Kdr/Cxcl13/Uts2/Adra1d/Stc1/Ednra/Ccl3/Cdh23/Thy1/Smpd3/Cd38/Tacr1/Oxtr/Glp1r/Atp2b3/Edn3/C1qtnf1/Itgb3/Ccr1/Cacna1c/Avpr1a/Ryr3/Tgfb2/Kl/C3ar1/Tbxa2r/Epor/Pvalb/Fam20a/Dhrs7c/S1pr1/Cd40/Dlg4/Htr2a/Ptger3/Trhr/Xcr1/Ccl28/Hrc/Cacnb4/Trpc3/Fxyd1/Nmur2/Ank2/Bmp4/Casq1/Atp2a3/Mchr1/Gipr/Npy2r/…	117
BP	GO:1901342	regulation of vasculature development	84/3044	196/15699	3.44141484131626e-14	2.26051792005317e-11	Cysltr1/Angpt4/Hgf/Ccr2/Chrna7/Pik3r6/Adgra3/Angpt2/Ccr5/Hc/Ecscr/Sfrp2/Ccl11/Kdr/Gata6/Uts2/Nos3/Tmem100/Cd34/Mmrn2/Ptn/Tek/Pdgfd/Pf4/Ism1/Ptprm/Foxc2/Itgb3/Cysltr2/Srpx2/Ppp1r16b/Pgf/Eng/Myocd/Vegfc/C3ar1/Tbxa2r/Cyp1b1/Itgb2/Acvrl1/Tnmd/Pde3b/Hdac9/Optc/Cx3cr1/Thbs2/Sulf1/Bmp4/Plxnd1/Col4a3/Flt1/Gata2/Fasl/Hhex/Adamts1/Stab1/Fgf1/Ccbe1/Ets1/C5ar1/Chil1/Grem1/Vash1/Adgrb3/Aqp1/Notch4/Crhr2/Lrg1/…	84
BP	GO:0045765	regulation of angiogenesis	79/3044	180/15699	4.19678233020891e-14	2.41210064428757e-11	Cysltr1/Angpt4/Hgf/Ccr2/Chrna7/Pik3r6/Adgra3/Angpt2/Ccr5/Hc/Ecscr/Sfrp2/Ccl11/Kdr/Gata6/Uts2/Nos3/Cd34/Mmrn2/Ptn/Tek/Pf4/Ism1/Ptprm/Foxc2/Itgb3/Cysltr2/Srpx2/Ppp1r16b/Pgf/Eng/Vegfc/C3ar1/Tbxa2r/Cyp1b1/Itgb2/Acvrl1/Tnmd/Pde3b/Hdac9/Optc/Cx3cr1/Thbs2/Sulf1/Plxnd1/Col4a3/Flt1/Gata2/Fasl/Hhex/Adamts1/Stab1/Fgf1/Ccbe1/Ets1/C5ar1/Chil1/Grem1/Vash1/Adgrb3/Aqp1/Notch4/Crhr2/Lrg1/Ptgis/Enpp2/Ramp2/Prkcb/C…	79
BP	GO:0003012	muscle system process	108/3044	280/15699	4.7331787566323e-14	2.41812843588837e-11	Adra1b/Nmu/Gja5/Adra1a/Arg2/Htr7/P2rx1/Acta2/Kcnq1/Ar/Tacr3/Trpv1/Wisp1/Igf1/Gata6/Nos3/Mrvi1/Adra1d/Stc1/Ednra/Smpd3/Myh11/Atp1a3/Kcna1/Tacr1/Oxtr/Agtr2/Pi16/Chrm2/Edn3/Abat/Ptafr/Tbx20/Cacna1c/Gucy1a3/Actn3/Ryr3/Cxcr4/Myocd/Col14a1/Cald1/Tbxa2r/Kcnj2/Myl2/Kcnh2/Myh1/Htr2a/Myh7/Ptger3/Scn5a/Hrc/Trpc3/Fxyd1/Ank2/Sulf1/Tmod4/Casq1/Tmod2/Myh4/Ncf1/Scn1b/Npy2r/Tpm1/Lmod3/Casq2/Ednrb/Tnnc2/Tnni3k/Myb…	108
BP	GO:0006874	cellular calcium ion homeostasis	113/3044	299/15699	6.31406080875234e-14	2.90320515986432e-11	Adra1b/Gng3/Kcnk3/Agtr1a/S100b/Adra1a/Cd4/Trpc5/Atp7b/Chrna7/Clec4b1/Trpv1/Grm1/Rgn/Ccr5/Ptprc/Mtnr1b/Kdr/Cxcl13/Uts2/Adra1d/Stc1/Ednra/Ccl3/Cdh23/Thy1/Smpd3/Cd38/Tacr1/Oxtr/Glp1r/Atp2b3/Edn3/C1qtnf1/Itgb3/Ccr1/Cacna1c/Avpr1a/Ryr3/Tgfb2/C3ar1/Tbxa2r/Epor/Pvalb/Dhrs7c/S1pr1/Cd40/Dlg4/Htr2a/Ptger3/Trhr/Xcr1/Ccl28/Hrc/Cacnb4/Trpc3/Fxyd1/Nmur2/Ank2/Bmp4/Casq1/Atp2a3/Mchr1/Gipr/Npy2r/Sv2a/Inpp4b/Casq2…	113
BP	GO:0055065	metal ion homeostasis	150/3044	439/15699	9.87053976209928e-14	4.1258856205575e-11	Adra1b/Gng3/Kcnk3/Agtr1a/S100b/Adra1a/Cd4/Trpc5/Atp7b/Chrna7/Clec4b1/Kcnj10/Rhd/Tfap2b/Trpv1/Grm1/Rgn/Scn7a/Ccr5/Ptprc/Atp1a4/Mtnr1b/Kdr/Cxcl13/B2m/Uts2/Adra1d/Stc1/Ednra/Ccl3/Cdh23/Thy1/Smpd3/Atp1a3/Kcna1/Cd38/Tacr1/Trf/Oxtr/Agtr2/Ank1/Glp1r/Atp2b3/Edn3/C1qtnf1/Itgb3/Ccr1/Bdh2/Cacna1c/Avpr1a/Ryr3/Corin/Tgfb2/Slc30a2/Kl/Mfi2/C3ar1/Tbxa2r/Rhag/Epor/Pvalb/Fam20a/Dhrs7c/S1pr1/Slc40a1/Cd40/Kcnh2/Dlg4…	150
BP	GO:0006935	chemotaxis	137/3044	393/15699	2.14520658385713e-13	8.21971656047923e-11	Dcc/Cysltr1/Agtr1a/Cxcl17/Dpysl5/Ptpro/Sema4f/Hgf/Ccr2/Ccl21a/Gfra3/Sema6a/Adgra3/Cxcl12/Angpt2/Rgr/Slit1/Cxcl9/Ccr5/Hc/Ecscr/Ccl11/Lef1/Kdr/Spp1/Angpt1/Cxcl13/Sema5b/Ednra/Ccl3/Gdf7/Gata3/Pdgfd/Bmpr1b/Pf4/Lgi1/Ptprm/Reln/Edn3/Fcgr3/Vcam1/Itgb3/Il16/Ccr1/Ptafr/Csf3r/Cmtm8/Ntrk3/Rarres2/Plxna4/Nrp2/Rac2/Fgf18/Fgf7/Cxcr4/Cxcl5/Zic2/Csf1r/Eng/Vegfc/Lbp/Robo2/Tgfb2/Rnf165/Runx3/Cmtm3/Ackr2/C3ar1/Kif5…	137
BP	GO:0042330	taxis	137/3044	394/15699	2.67212287718783e-13	9.45109306869972e-11	Dcc/Cysltr1/Agtr1a/Cxcl17/Dpysl5/Ptpro/Sema4f/Hgf/Ccr2/Ccl21a/Gfra3/Sema6a/Adgra3/Cxcl12/Angpt2/Rgr/Slit1/Cxcl9/Ccr5/Hc/Ecscr/Ccl11/Lef1/Kdr/Spp1/Angpt1/Cxcl13/Sema5b/Ednra/Ccl3/Gdf7/Gata3/Pdgfd/Bmpr1b/Pf4/Lgi1/Ptprm/Reln/Edn3/Fcgr3/Vcam1/Itgb3/Il16/Ccr1/Ptafr/Csf3r/Cmtm8/Ntrk3/Rarres2/Plxna4/Nrp2/Rac2/Fgf18/Fgf7/Cxcr4/Cxcl5/Zic2/Csf1r/Eng/Vegfc/Lbp/Robo2/Tgfb2/Rnf165/Runx3/Cmtm3/Ackr2/C3ar1/Kif5…	137
BP	GO:0051480	cytosolic calcium ion homeostasis	88/3044	219/15699	7.33397232303403e-13	2.40868605295075e-10	Adra1b/Gng3/Kcnk3/Agtr1a/Adra1a/Cd4/Trpc5/Clec4b1/Trpv1/Grm1/Ccr5/Ptprc/Mtnr1b/Kdr/Cxcl13/Uts2/Adra1d/Ednra/Ccl3/Cdh23/Thy1/Smpd3/Cd38/Tacr1/Oxtr/Glp1r/C1qtnf1/Itgb3/Ccr1/Cacna1c/Avpr1a/Ryr3/Tgfb2/C3ar1/Tbxa2r/Epor/Pvalb/Dhrs7c/S1pr1/Dlg4/Htr2a/Ptger3/Trhr/Xcr1/Ccl28/Hrc/Trpc3/Fxyd1/Nmur2/Ank2/Bmp4/Casq1/Mchr1/Gipr/Npy2r/Casq2/Ednrb/Gata2/C5ar1/Dmd/Npsr1/Xcl1/Itpr1/Oxt/Jph2/Pde6b/Trpc6/Cxcl2/Chrn…	88
BP	GO:0001525	angiogenesis	130/3044	374/15699	1.12811927172686e-12	3.45806160760008e-10	Cysltr1/Rspo3/Angpt4/Cxcl17/Hgf/Ccr2/Chrna7/Pik3r6/Nox1/Adgra3/Cxcl12/Ramp3/Angpt2/Flt4/Ccr5/Lepr/Hc/Ecscr/Sfrp2/Ccl11/Lef1/Kdr/Gata6/Angpt1/Uts2/Nos3/Ednra/Tmem100/Thsd7a/Thy1/Cd34/Mmrn2/Col18a1/Ptn/Mcam/Tek/Pf4/Ism1/Ptprm/Foxc2/Itgb3/Sox18/Cysltr2/Tbx20/Srpx2/Ppp1r16b/Nrp2/Ihh/Fgf18/Cxcr4/Pgf/Eng/Vegfc/Fap/Mmp19/C3ar1/Egfl7/Tbxa2r/Loxl2/Cyp1b1/S1pr1/Itgb2/Pdgfrb/Ptprb/Acvrl1/Tnmd/Ace/Pde3b/Tnfa…	130
BP	GO:0072503	cellular divalent inorganic cation homeostasis	115/3044	318/15699	1.20882998640955e-12	3.47387517344443e-10	Adra1b/Gng3/Kcnk3/Agtr1a/S100b/Adra1a/Cd4/Trpc5/Atp7b/Chrna7/Clec4b1/Trpv1/Grm1/Rgn/Ccr5/Ptprc/Mtnr1b/Kdr/Cxcl13/Uts2/Adra1d/Stc1/Ednra/Ccl3/Cdh23/Thy1/Smpd3/Cd38/Tacr1/Oxtr/Glp1r/Atp2b3/Edn3/C1qtnf1/Itgb3/Ccr1/Cacna1c/Avpr1a/Ryr3/Tgfb2/Slc30a2/C3ar1/Tbxa2r/Epor/Pvalb/Dhrs7c/S1pr1/Cd40/Dlg4/Htr2a/Ptger3/Trhr/Xcr1/Ccl28/Hrc/Cacnb4/Trpc3/Fxyd1/Nmur2/Ank2/Bmp4/Casq1/Atp2a3/Mchr1/Gipr/Npy2r/Sv2a/Inpp…	115
BP	GO:0072507	divalent inorganic cation homeostasis	120/3044	338/15699	1.66374779200812e-12	4.49994843979607e-10	Adra1b/Gng3/Kcnk3/Agtr1a/S100b/Adra1a/Cd4/Trpc5/Atp7b/Chrna7/Clec4b1/Tfap2b/Trpv1/Grm1/Rgn/Ccr5/Ptprc/Mtnr1b/Kdr/Cxcl13/Uts2/Adra1d/Stc1/Ednra/Ccl3/Cdh23/Thy1/Smpd3/Kcna1/Cd38/Tacr1/Oxtr/Glp1r/Atp2b3/Edn3/C1qtnf1/Itgb3/Ccr1/Cacna1c/Avpr1a/Ryr3/Tgfb2/Slc30a2/Kl/C3ar1/Tbxa2r/Epor/Pvalb/Fam20a/Dhrs7c/S1pr1/Cd40/Dlg4/Htr2a/Ptger3/Trhr/Xcr1/Ccl28/Hrc/Cacnb4/Trpc3/Fxyd1/Nmur2/Ank2/Bmp4/Casq1/Atp2a3/Mch…	120
BP	GO:0050900	leukocyte migration	84/3044	208/15699	1.76718344102769e-12	4.5141719232474e-10	Ptpro/Ccr2/Ccl21a/Cxcl12/Cxcl9/Hc/Itga4/Ccl11/Spp1/Cxcl13/Ednra/Ccl3/Cd34/Selp/Tacr1/Gata3/Pdgfd/Pf4/Plvap/Podxl/Edn3/Fcgr3/Vcam1/Itgb3/Il16/Ccr1/Ptafr/Csf3r/Nlrp12/Rarres2/Sele/Pecam1/Gcnt1/Rac2/Cxcl5/Vegfc/Lbp/C3ar1/Hrh1/Lgals9/Msn/S1pr1/Itgb2/Cx3cr1/Ptger3/Cd74/Ccl28/Tnfsf18/Prex1/Ano6/Flt1/Ednrb/Plcb1/Icam1/Aoc3/Nbl1/Vav1/Nckap1l/C5ar1/Itga9/Xcl1/Grem1/Jam3/Amica1/Ccl4/Podxl2/Tnf/Itga1/Cmklr1…	84
BP	GO:0048514	blood vessel morphogenesis	150/3044	457/15699	3.59163301030425e-12	8.69175188493627e-10	Cysltr1/Cdh2/Rspo3/Angpt4/Cxcl17/Gja5/Hgf/Ccr2/Chrna7/Pik3r6/Nox1/Tfap2b/Adgra3/Cxcl12/Ramp3/Angpt2/Flt4/Ccr5/Lepr/Hc/Ecscr/Sfrp2/Ccl11/Lef1/Kdr/Gata6/Angpt1/Uts2/Nos3/Ednra/Tmem100/Thsd7a/Thy1/Cd34/Mmrn2/Col18a1/Gjc1/Ptn/Mcam/Tek/Prox1/Pf4/Has2/Ism1/Ptprm/Zfpm2/Foxc2/Col3a1/Itgb3/Sox18/Hpgd/Cysltr2/Tbx20/Prrx1/Srpx2/Ppp1r16b/Nrp2/Ihh/Fgf18/Cxcr4/Pgf/Eng/Myocd/Vegfc/Fap/Mmp19/C3ar1/Egfl7/Tbxa2r/E…	150
BP	GO:0008217	regulation of blood pressure	63/3044	142/15699	8.77432592224836e-12	2.0172175295249e-09	Asic2/Adra1b/Agtr1a/Ptpro/Gja5/Adra1a/P2rx1/Chrna7/Acta2/Nox1/Postn/Ar/Tacr3/Mecp2/Slc4a5/Uts2/Nos3/Adra1d/Cd34/Tacr1/Oxtr/Agtr2/Glp1r/Edn3/Cyp4f18/Abat/Ptafr/Cacna1c/Gucy1a3/Avpr1a/Corin/Eng/Vegfc/C3ar1/Tbxa2r/Acvrl1/Ace/Cacna1b/Tpm1/Mcpt4/Nos2/Ednrb/Spx/Aoc3/Ncald/Oxt/Klk1b26/Calca/Myh6/Crhr2/Grip2/Hsd11b2/Ramp2/Cd36/Nppb/Olfr78/Npy1r/Pparg/Atp1a2/Col1a2/Lep/Adamts16/Npy	63
BP	GO:0006873	cellular ion homeostasis	142/3044	432/15699	1.21392692206192e-11	2.65792189887652e-09	Adra1b/Gng3/Kcnk3/Slc4a10/Agtr1a/S100b/Adra1a/Cd4/Trpc5/Atp7b/Chrna7/Clec4b1/Nox1/Tfap2b/Trpv1/Grm1/Rgn/Ccr5/Ptprc/Atp1a4/Mtnr1b/Kdr/Cxcl13/Slc4a5/Uts2/Adra1d/Stc1/Ednra/Ccl3/Cdh23/Thy1/Smpd3/Atp1a3/Cd38/Tacr1/Slc26a9/Trf/Oxtr/Agtr2/Glp1r/Atp2b3/Edn3/C1qtnf1/Itgb3/Ccr1/Cacna1c/Avpr1a/Ryr3/Ckb/Tgfb2/Slc30a2/C3ar1/Tbxa2r/Slc26a4/Rhag/Epor/Pvalb/Dhrs7c/S1pr1/Slc40a1/Cd40/Dlg4/Htr2a/Slamf8/Ptger3/Trh…	142
BP	GO:0030003	cellular cation homeostasis	139/3044	421/15699	1.40282750584854e-11	2.93190948722345e-09	Adra1b/Gng3/Kcnk3/Slc4a10/Agtr1a/S100b/Adra1a/Cd4/Trpc5/Atp7b/Chrna7/Clec4b1/Nox1/Tfap2b/Trpv1/Grm1/Rgn/Ccr5/Ptprc/Atp1a4/Mtnr1b/Kdr/Cxcl13/Slc4a5/Uts2/Adra1d/Stc1/Ednra/Ccl3/Cdh23/Thy1/Smpd3/Atp1a3/Cd38/Tacr1/Slc26a9/Trf/Oxtr/Agtr2/Glp1r/Atp2b3/Edn3/C1qtnf1/Itgb3/Ccr1/Cacna1c/Avpr1a/Ryr3/Tgfb2/Slc30a2/C3ar1/Tbxa2r/Slc26a4/Epor/Pvalb/Dhrs7c/S1pr1/Slc40a1/Cd40/Dlg4/Htr2a/Slamf8/Ptger3/Trhr/Xcr1/Sl…	139
BP	GO:0006875	cellular metal ion homeostasis	126/3044	371/15699	1.53681674929467e-11	3.07229713619864e-09	Adra1b/Gng3/Kcnk3/Agtr1a/S100b/Adra1a/Cd4/Trpc5/Atp7b/Chrna7/Clec4b1/Trpv1/Grm1/Rgn/Ccr5/Ptprc/Atp1a4/Mtnr1b/Kdr/Cxcl13/Uts2/Adra1d/Stc1/Ednra/Ccl3/Cdh23/Thy1/Smpd3/Atp1a3/Cd38/Tacr1/Trf/Oxtr/Agtr2/Glp1r/Atp2b3/Edn3/C1qtnf1/Itgb3/Ccr1/Cacna1c/Avpr1a/Ryr3/Tgfb2/Slc30a2/C3ar1/Tbxa2r/Epor/Pvalb/Dhrs7c/S1pr1/Slc40a1/Cd40/Dlg4/Htr2a/Ptger3/Trhr/Xcr1/Ccl28/Hrc/Cacnb4/Trpc3/Fxyd1/Nmur2/Ank2/Atp1b2/Bmp4/…	126
BP	GO:0006816	calcium ion transport	109/3044	307/15699	1.74415646833965e-11	3.34151310059405e-09	Cacng4/Cysltr1/Adra1a/Cd4/Trpc5/Gpm6a/P2ry12/P2rx1/Chrna7/Cacng7/Clec4b1/Cxcl12/Trpv1/Ramp3/Cacng5/Rgn/Ccr5/Ptprc/Igf1/Nos3/Stc1/Ednra/Cdh23/Thy1/Glp1r/Tlr9/Itgb3/Ccr1/Cacna1c/Ryr3/Bhlha15/Cxcr4/Fgf14/Tgfb2/Dhrs7c/Pdgfrb/Htr2a/Ace/Ptger3/Cacng8/Xcr1/Hrc/Cacnb4/Trpc3/Rcvrn/Nmur2/Cacna1b/Ank2/Bmp4/Casq1/Atp2a3/Mchr1/Cracr2a/Ano6/Casq2/Icam1/Ramp1/Wnk3/Casr/Myo5a/Tspan13/Cacna1e/Dmd/Npsr1/Xcl1/Calcr…	109
BP	GO:0007204	positive regulation of cytosolic calcium ion concentration	78/3044	195/15699	1.92123905358646e-11	3.53354286735622e-09	Adra1b/Gng3/Agtr1a/Adra1a/Cd4/Trpc5/Clec4b1/Trpv1/Grm1/Ccr5/Ptprc/Kdr/Cxcl13/Uts2/Adra1d/Ednra/Ccl3/Thy1/Cd38/Tacr1/Oxtr/Glp1r/C1qtnf1/Itgb3/Ccr1/Cacna1c/Avpr1a/Tgfb2/C3ar1/Tbxa2r/Epor/Dhrs7c/S1pr1/Dlg4/Htr2a/Ptger3/Trhr/Xcr1/Ccl28/Hrc/Trpc3/Nmur2/Ank2/Bmp4/Casq1/Mchr1/Gipr/Npy2r/Casq2/Ednrb/Gata2/C5ar1/Dmd/Npsr1/Xcl1/Itpr1/Oxt/Jph2/Trpc6/Cxcl2/Chrna10/Pik3cg/Lck/Cckbr/Vmn2r81/Slc8a2/Prkg1/Pln/Cx…	78
BP	GO:0098660	inorganic ion transmembrane transport	145/3044	449/15699	3.17342735251498e-11	5.61208421802457e-09	Asic2/Cacng4/Slc22a3/Kcnk3/Slc4a10/Kcnmb2/Slc39a12/Kcnj16/Atp6v0d2/Trpc5/Gpm6a/P2ry12/Atp7b/Cacng7/Slc9a3/Kcnn3/Kcnj10/Kcnq1/Trpv1/Cacng5/Fxyd5/Gabrg2/Rgn/Scn7a/Kcns3/Atp1a4/Gabrb2/Kcna6/Kcnq4/Mtnr1b/Gabrb3/Fgf12/Slc4a5/Kcnab1/Kcnn2/Kcng4/Atp1a3/Kcna1/Slc26a9/Kcnj5/Slc9a7/Edn3/Tlr9/Hpn/Kcna2/Ano1/Ptafr/Cacna1c/Kcnh4/Ryr3/Slc39a2/Kcnip4/Kcnj8/Kcnh6/Abcc9/Fgf14/Fxyd7/Kcng2/Slc30a2/Slc26a4/Cnga2/Rha…	145
BP	GO:0045087	innate immune response	133/3044	405/15699	5.8925463565051e-11	1.00347882026705e-08	Iigp1/Gbp10/Tgtp1/Cd226/Hist1h2be/Mx1/Blk/Gbp5/Gbp9/Pik3ap1/Pik3r6/Nlrc5/C1s2/Ifit2/Coch/Fcgr1/Bpifb1/Cfb/Myo1f/Bmx/Zap70/Gbp6/Ciita/Btk/Naip5/Clec7a/Hc/H2-Ab1/H2-Aa/Irg1/Ly86/Itk/Mx2/Zbp1/Gbp4/Trem2/Gata3/Tbkbp1/Raet1a/Raet1b/Raet1d/Il12b/Gbp3/Mrc1/Gbp2b/Tlr9/Rsad2/Ticam2/Gbp8/Ifit1/Klrb1b/Aqp4/Ccr1/Trim31/Cd55b/Clec4e/Txk/C1qb/H60b/Ifitm3/Oas2/Serping1/Irgm2/C1ra/Ifit3/Csf1r/H2-Eb1/Lbp/Colec12/…	133
BP	GO:0070838	divalent metal ion transport	118/3044	353/15699	2.09853792197195e-10	3.44609905900965e-08	Cacng4/Cysltr1/Slc39a12/Adra1a/Cd4/Trpc5/Gpm6a/P2ry12/P2rx1/Chrna7/Cacng7/Clec4b1/Cxcl12/Trpv1/Ramp3/Cacng5/Rgn/Ccr5/Ptprc/Igf1/B2m/Nos3/Stc1/Ednra/Cdh23/Thy1/Trf/Glp1r/Tlr9/Itgb3/Ccr1/Cacna1c/Ryr3/Bhlha15/Cxcr4/Slc39a2/Fgf14/Tgfb2/Slc30a2/Kcnj2/Dhrs7c/Slc40a1/Pdgfrb/Htr2a/Ace/Ptger3/Cacng8/Xcr1/Hrc/Cacnb4/Trpc3/Rcvrn/Nmur2/Cacna1b/Ank2/Bmp4/Casq1/Atp2a3/Mchr1/Cracr2a/Ano6/Nipal1/Casq2/Icam1/Ramp…	118
BP	GO:0072511	divalent inorganic cation transport	118/3044	354/15699	2.55692362691243e-10	4.05404649535978e-08	Cacng4/Cysltr1/Slc39a12/Adra1a/Cd4/Trpc5/Gpm6a/P2ry12/P2rx1/Chrna7/Cacng7/Clec4b1/Cxcl12/Trpv1/Ramp3/Cacng5/Rgn/Ccr5/Ptprc/Igf1/B2m/Nos3/Stc1/Ednra/Cdh23/Thy1/Trf/Glp1r/Tlr9/Itgb3/Ccr1/Cacna1c/Ryr3/Bhlha15/Cxcr4/Slc39a2/Fgf14/Tgfb2/Slc30a2/Kcnj2/Dhrs7c/Slc40a1/Pdgfrb/Htr2a/Ace/Ptger3/Cacng8/Xcr1/Hrc/Cacnb4/Trpc3/Rcvrn/Nmur2/Cacna1b/Ank2/Bmp4/Casq1/Atp2a3/Mchr1/Cracr2a/Ano6/Nipal1/Casq2/Icam1/Ramp…	118
BP	GO:1904018	positive regulation of vasculature development	52/3044	116/15699	3.5749647986031e-10	5.40533436709568e-08	Cysltr1/Angpt4/Hgf/Chrna7/Pik3r6/Angpt2/Ccr5/Hc/Sfrp2/Ccl11/Kdr/Gata6/Uts2/Nos3/Tmem100/Cd34/Tek/Pdgfd/Foxc2/Itgb3/Cysltr2/Srpx2/Ppp1r16b/Pgf/Eng/Myocd/Vegfc/C3ar1/Tbxa2r/Cyp1b1/Itgb2/Acvrl1/Hdac9/Cx3cr1/Flt1/Gata2/Fgf1/Ccbe1/Ets1/C5ar1/Chil1/Grem1/Aqp1/Notch4/Lrg1/Ptgis/Ramp2/Prkcb/Serpine1/Psg22/Vegfa/Tgfbr2	52
BP	GO:0098662	inorganic cation transmembrane transport	130/3044	403/15699	3.64430981687617e-10	5.40533436709568e-08	Asic2/Cacng4/Slc22a3/Kcnk3/Slc4a10/Kcnmb2/Slc39a12/Kcnj16/Atp6v0d2/Trpc5/Gpm6a/P2ry12/Atp7b/Cacng7/Slc9a3/Kcnn3/Kcnj10/Kcnq1/Trpv1/Cacng5/Fxyd5/Rgn/Scn7a/Kcns3/Atp1a4/Kcna6/Kcnq4/Mtnr1b/Fgf12/Slc4a5/Kcnab1/Kcnn2/Kcng4/Atp1a3/Kcna1/Kcnj5/Slc9a7/Edn3/Tlr9/Hpn/Kcna2/Cacna1c/Kcnh4/Ryr3/Slc39a2/Kcnip4/Kcnj8/Kcnh6/Abcc9/Fgf14/Fxyd7/Kcng2/Slc30a2/Cnga2/Rhag/Hrh1/Scn2a1/Kcnj2/Scn9a/Slc40a1/Kcna3/Kcnh2/Kc…	130
BP	GO:0045766	positive regulation of angiogenesis	49/3044	107/15699	4.62115292238406e-10	6.6400191053506e-08	Cysltr1/Angpt4/Hgf/Chrna7/Pik3r6/Angpt2/Ccr5/Hc/Sfrp2/Ccl11/Kdr/Gata6/Uts2/Nos3/Cd34/Tek/Foxc2/Itgb3/Cysltr2/Srpx2/Ppp1r16b/Pgf/Eng/Vegfc/C3ar1/Tbxa2r/Cyp1b1/Itgb2/Acvrl1/Hdac9/Cx3cr1/Flt1/Gata2/Fgf1/Ccbe1/Ets1/C5ar1/Chil1/Grem1/Aqp1/Notch4/Lrg1/Ptgis/Ramp2/Prkcb/Serpine1/Psg22/Vegfa/Tgfbr2	49
BP	GO:0019932	second-messenger-mediated signaling	68/3044	171/15699	4.99748270365181e-10	6.96315923375486e-08	Adcy8/Agtr1a/Cd4/Pex5l/Zap70/Grm1/Rgn/Ccr5/Igf1/Kdr/Nos3/Mrvi1/Tmem100/Selp/Trem2/Glp1r/Pf4/Edn3/Gucy1b3/Vcam1/Ncam1/Gucy1a3/Avpr1a/Pde3a/Actn3/Chp2/Bhlha15/Cxcr4/Lrrk2/Gpr143/Tbxa2r/Nfatc4/Hrc/Adcy5/Nmur2/Ank2/Mafa/Casq1/Pde10a/Adcy4/Rcan3/Trat1/Npy2r/Casq2/Nos2/Adcy1/Ednrb/Ncald/Ntrk2/Dmd/Cd8a/Cmya5/Tox3/Itpr1/Crhr2/Atp2b4/Ccl4/Ptgfr/Adcy7/Tnf/Cmklr1/Cd36/Prkg1/Pln/Cxcl10/Pde2a/Rgs2/Ppp1r9a	68
BP	GO:1903522	regulation of blood circulation	75/3044	198/15699	9.1787972160234e-10	1.24129734115516e-07	Asic2/Adra1b/Cysltr1/Agtr1a/Gja5/Adra1a/P2rx1/Chrna7/Kcnq1/Tacr3/Mtnr1b/Kdr/Uts2/Nos3/Adra1d/Stc1/Cd38/Tacr1/Oxtr/Agtr2/Glp1r/Chrm2/Ptprm/Edn3/Ctnna3/Ptafr/Hrh2/Cacna1c/Avpr1a/Kcnh6/Tgfb2/Tbxa2r/Hrh1/Kcnj2/Kcnh2/Htr2a/Hopx/Myh7/Ptger3/Thrb/Scn5a/Hrc/Mmp2/Fxyd1/Cacna1b/Ank2/Scn1b/Tpm1/Casq2/Nos2/Spx/Icam1/Tnni3k/Bves/Casr/Cacna1e/Dmd/Oxt/Calca/Myh6/Crhr2/Atp2b4/Sema3a/Sp4/Olfr78/Prkg1/Pln/Cacna1g/…	75
BP	GO:0043062	extracellular structure organization	73/3044	191/15699	9.63748731581205e-10	1.26609047651725e-07	Creb3l1/Col19a1/Muc5ac/Fgfr4/Nox1/Postn/Smoc1/Tnr/Sfrp2/Adamts14/Reck/Acan/Eln/Col18a1/Col4a4/Myh11/Has2/Dmp1/Tnxb/Hpn/Foxc2/Col3a1/2300002M23Rik/Ihh/Olfml2b/Col27a1/Eng/Fap/Tgfb2/Col14a1/Pxdn/Mfi2/Col5a3/Loxl2/Mfap5/Cyp1b1/Hpse2/Ecm2/Sulf1/Foxf2/Ccdc80/Tex14/Col4a3/Dpt/Ddr2/Ndnf/Itga8/Ltbp2/Foxf1/Adamts2/Crispld2/Ets1/Fbln5/Grem1/Abi3bp/Emilin1/Tcf15/Col2a1/Dpp4/Col5a2/Lcp1/Tnf/Ramp2/Col4a6/Col4…	73
BP	GO:0098655	cation transmembrane transport	141/3044	453/15699	1.01459085351439e-09	1.29585798457199e-07	Asic2/Cacng4/Slc22a3/Kcnk3/Slc4a10/Kcnmb2/Slc39a12/Kcnj16/Atp6v0d2/Trpc5/Gpm6a/P2ry12/Atp7b/P2rx1/Chrna7/Cacng7/Slc9a3/Kcnn3/Pex5l/Kcnj10/Kcnq1/Trpv1/Cacng5/Fxyd5/Rgn/Scn7a/Kcns3/Atp1a4/Kcna6/Kcnq4/Mtnr1b/Fgf12/Slc4a5/Kcnab1/Kcnn2/Kcng4/Atp1a3/Kcna1/Kcnj5/Atp2b3/Slc9a7/Edn3/Tlr9/Hpn/Kcna2/Ano1/Slc7a2/Slc36a2/Cacna1c/Kcnh4/Ryr3/Slc39a2/Kcnip4/Kcnj8/Kcnh6/Abcc9/Fgf14/Fxyd7/Kcng2/Slc30a2/Cnga2/Rhag/…	141
BP	GO:0018958	phenol-containing compound metabolic process	39/3044	78/15699	1.15840505102431e-09	1.43955308773237e-07	Agtr1a/Tyr/Tyrp1/Crym/Tacr3/Tph2/Tph1/Pde1b/Tpo/Gcnt4/Npr1/Gata3/Oca2/Agtr2/Slc45a2/Reln/Hpn/Hdc/Dio2/Abat/Tg/Zeb2/Tgfb2/Dct/Cited1/a/Myo5a/Maob/Duox2/Crhr2/Cdh3/Sult1b1/Dio3/Grin2a/Ddc/Slc24a5/Ly6e/Cyp2d22/Sncaip	39
BP	GO:0034765	regulation of ion transmembrane transport	102/3044	300/15699	1.24375647528811e-09	1.50494533509861e-07	Asic2/Cacng4/Nlgn1/Grik1/Kcnj16/Gja5/Cacng7/Kcnj10/Kcnq1/Cacng5/Fxyd5/Rgn/Kcns3/Kcna6/Kcnq4/Mtnr1b/Fgf12/Stc1/Kcnab1/Crhbp/Kcng4/Kcna1/Kcnj5/Reln/Edn3/Tlr9/Kcna2/Ptafr/Cacna1c/Kcnip4/Kcnj8/Fgf14/Fxyd7/Kcnj2/Acsl6/Scn9a/Kcna3/Kcnh2/Dlg4/Pdgfrb/Ace/Kcnh5/Ptger3/Scn5a/Cacng8/Hrc/Cacnb4/Fxyd1/Cacna1b/Ank2/Atp1b2/Bmp4/Cracr2a/Kcnq5/Ano6/Kcns1/Scn1b/Kcnc4/Cybb/Gsg1l/Casq2/Plcb1/Nlgn3/Wnk3/Casr/Myo5a/Ts…	102
BP	GO:0007268	synaptic transmission	135/3044	431/15699	1.46939705920793e-09	1.73238145595848e-07	Nlgn1/Grik1/S100b/Nmu/Grik3/Kcnmb2/Grm3/Adra1a/Htr7/Unc13c/Syn1/P2rx1/Chrna7/Dlgap2/Kcnj10/Grm1/Kcnmb1/Apba2/Hcrtr2/Gabrg2/Tnr/Chrm5/Gabrb2/Mecp2/Kcnq4/Gabrb3/Kdr/Pcdh17/Rab8b/Gabra3/Fgf12/Uts2/Syt4/Grid1/Bche/Kcnn2/Crhbp/Clstn3/Gjc1/Cd38/Tacr1/Oxtr/Serpine2/Chrm2/Sv2b/Lgi1/Grm7/Reln/Edn3/Sv2c/Gpr1/Abat/Syt15/Hrh2/Chrm1/Cacna1c/Gria2/Rph3a/Fgf14/Syn2/Dlgap1/Lrrk2/Slc6a1/Hrh1/Htr6/2610042L04Rik/St…	135
BP	GO:0050795	regulation of behavior	75/3044	200/15699	1.55579283954757e-09	1.78838386905993e-07	Nlgn1/Htr7/Ccr2/Ccl21a/Adgra3/Tacr3/Cxcl12/Angpt2/Hcrtr2/Slit1/Cxcl9/Hc/Mtnr1b/Kdr/Cxcl13/Uts2/Ednra/Pdgfd/Ptgds/Pf4/Reln/Edn3/Casp1/Kcna2/Il16/Ccr1/Ntrk3/Rarres2/Plxna4/Penk/Rac2/Fgf18/Cxcr4/Cxcl5/Vegfc/Lbp/Robo2/C3ar1/S1pr1/Sgip1/Dlg4/Pdgfrb/Htr2a/Ptger3/Cd74/Nrp1/Tnfsf18/Mchr1/Ano6/Npy2r/Stra6/Nbl1/Casr/Fgf1/Nckap1l/C5ar1/Mdk/Npsr1/Xcl1/Grem1/Jam3/Crhr2/Sema3a/Ccl4/Cmklr1/Cxcl2/Ccl12/F7/Mef2c/…	75
BP	GO:0003018	vascular process in circulatory system	62/3044	154/15699	1.61341993610394e-09	1.80939143078193e-07	Asic2/Adra1b/Cysltr1/Agtr1a/Gja5/Adra1a/Htr7/P2rx1/Acta2/Nts/Mtnr1b/Kdr/Angpt1/Uts2/Nos3/Mrvi1/Adra1d/Ednra/Smpd3/Npr1/Cd38/Tacr1/Oxtr/Agtr2/Ptprm/Edn3/Foxc2/Ptafr/Hrh2/Cacna1c/Gucy1a3/Avpr1a/Pde3a/Kcnj8/Tbxa2r/Hrh1/Htr2a/Ace/Ptger3/Mmp2/Nos2/Ednrb/Icam1/Casr/Calca/Ccl4/Grip2/Itga1/Ramp2/Nppb/Prkg1/Amot/Cacna1g/Mylk3/Npy1r/Cftr/Pde2a/Atp1a2/Lep/Rgs2/Adra2c/Vegfa	62
BP	GO:0030198	extracellular matrix organization	72/3044	190/15699	1.93790745059785e-09	2.12154725186879e-07	Creb3l1/Col19a1/Muc5ac/Fgfr4/Nox1/Postn/Smoc1/Tnr/Sfrp2/Adamts14/Reck/Acan/Eln/Col18a1/Col4a4/Myh11/Has2/Dmp1/Tnxb/Hpn/Foxc2/Col3a1/2300002M23Rik/Ihh/Olfml2b/Col27a1/Eng/Fap/Tgfb2/Col14a1/Pxdn/Mfi2/Col5a3/Loxl2/Mfap5/Cyp1b1/Hpse2/Ecm2/Sulf1/Foxf2/Ccdc80/Col4a3/Dpt/Ddr2/Ndnf/Itga8/Ltbp2/Foxf1/Adamts2/Crispld2/Ets1/Fbln5/Grem1/Abi3bp/Emilin1/Tcf15/Col2a1/Dpp4/Col5a2/Lcp1/Tnf/Ramp2/Col4a6/Col4a1/Cts…	72
BP	GO:0019233	sensory perception of pain	48/3044	108/15699	2.39588078875473e-09	2.56192089923122e-07	Nmu/Grm3/Htr7/Ccr2/Kcnj10/Trpv1/Grm1/Mme/Mecp2/Ednra/Tmem100/Kcna1/Tacr1/Il12b/Kcna2/Ncam1/Ano1/Ptafr/Penk/Fyn/Htr2a/Ace/Uchl1/Fcgr4/Cacna1b/Grm8/Npy2r/Aloxe3/Ednrb/Spx/Nipsnap1/Cacna1e/Scn3a/Oxt/Calca/Aqp1/Fgfr1/Crhr2/Tnf/Cacna1h/Grin2a/Cckbr/Ctss/Npy1r/Npvf/Cck/Mmp24/Adra2c	48
BP	GO:0030595	leukocyte chemotaxis	54/3044	128/15699	2.49330390895127e-09	2.60550258485407e-07	Ptpro/Ccr2/Cxcl12/Cxcl9/Hc/Ccl11/Spp1/Cxcl13/Ednra/Ccl3/Pf4/Edn3/Fcgr3/Il16/Ccr1/Csf3r/Rarres2/Rac2/Cxcl5/Vegfc/Lbp/C3ar1/Hrh1/Itgb2/Cx3cr1/Cd74/Tnfsf18/Prex1/Ano6/Flt1/Ednrb/Nbl1/Vav1/Nckap1l/C5ar1/Itga9/Xcl1/Grem1/Jam3/Amica1/Ccl4/Itga1/Cmklr1/S100a9/Cxcl2/Ccl12/Pik3cg/Fcer1g/F7/Serpine1/Cxcl10/Coro1a/Cxcl14/Vegfa	54
BP	GO:0050776	regulation of immune response	136/3044	441/15699	3.89515325636123e-09	3.97998103838865e-07	Samsn1/Card11/Cd226/Blk/Klhl6/Sash3/Ccr2/Cd300lh/Pik3ap1/Pik3r6/Nlrc5/C1s2/Coch/Was/Fcgr1/Bpifb1/Cfb/Myo1f/Zap70/C4b/Phf11a/Btk/Clec7a/Il13ra2/Hc/Ptprc/H2-Ab1/Il27ra/Lcp2/Irg1/Angpt1/B2m/Itk/Fcgr2b/Thy1/Zbp1/Btla/Cd38/Nfam1/Gata3/Raet1b/Il7r/Il12b/Clec2i/Tek/Fcgr3/Tlr9/Rsad2/Ticam2/Themis/Klrb1b/Col3a1/Ccr1/Ptafr/Cd55b/Clec4e/Txk/C1qb/Serping1/C1ra/Lbp/Tgfb2/Cmtm3/Colec12/C3ar1/Aim2/Lgals9/Rftn2/…	136
BP	GO:0060326	cell chemotaxis	69/3044	182/15699	4.09095107942057e-09	4.08917240503822e-07	Agtr1a/Ptpro/Hgf/Ccr2/Cxcl12/Cxcl9/Hc/Ccl11/Lef1/Spp1/Cxcl13/Ednra/Ccl3/Pdgfd/Pf4/Edn3/Fcgr3/Vcam1/Il16/Ccr1/Csf3r/Rarres2/Rac2/Fgf18/Cxcl5/Eng/Vegfc/Lbp/C3ar1/Hrh1/Itgb2/Pdgfrb/Cx3cr1/Cd74/Nrp1/Ccl28/Tnfsf18/Prex1/Ano6/Flt1/Ednrb/Nbl1/Dock4/Vav1/Fgf1/Nckap1l/C5ar1/Itga9/Xcl1/Grem1/Jam3/Amica1/Ccl4/Itga1/Cmklr1/S100a9/Enpp2/Cxcl2/Ccl12/Pik3cg/Fcer1g/Nr4a1/F7/Serpine1/Ccl6/Cxcl10/Coro1a/Cxcl14/Veg…	69
BP	GO:0002250	adaptive immune response	91/3044	264/15699	4.46611334556676e-09	4.36918918359914e-07	Samsn1/Cd226/Cd4/Klhl6/Sash3/Ccr2/C1s2/Was/Fcgr1/Bmx/Zap70/C4b/Btk/Il13ra2/Hc/Ptprc/H2-Ab1/Il27ra/Lef1/Pirb/B2m/Itk/Fcgr2b/Batf/Treml4/Btla/Raet1a/Raet1b/Raet1d/Il7r/Il12b/Fcgr3/Rsad2/Themis/Fas/Cd55b/Txk/C1qb/H60b/Serping1/C1ra/C3ar1/Inpp5d/Cd28/C1qa/C1s1/Fyn/March8/Cd40/C4bp/4632428N05Rik/Cd74/Fcer2a/Tnfsf18/Lax1/Cd8b1/Rnf125/C1qc/Il12rb1/Cracr2a/Tlr6/Trat1/C2/Rftn1/Serpinb9/Skap1/Icam1/Adgre1/…	91
BP	GO:0034762	regulation of transmembrane transport	104/3044	315/15699	5.27528166792734e-09	5.05328023106873e-07	Asic2/Cacng4/Nlgn1/Grik1/Kcnj16/Gja5/Cacng7/Kcnj10/Kcnq1/Cacng5/Fxyd5/Rgn/Kcns3/Kcna6/Kcnq4/Mtnr1b/Fgf12/Stc1/Kcnab1/Crhbp/Kcng4/Kcna1/Kcnj5/Reln/Edn3/Tlr9/Kcna2/Ptafr/Cacna1c/Kcnip4/Kcnj8/Fgf14/Fxyd7/Kcnj2/Acsl6/Scn9a/Kcna3/Kcnh2/Dlg4/Pdgfrb/Ace/Kcnh5/Ptger3/Scn5a/Cacng8/Hrc/Cacnb4/Fxyd1/Cacna1b/Ank2/Atp1b2/Bmp4/Cracr2a/Kcnq5/Ano6/Kcns1/Scn1b/Kcnc4/Twist1/Cybb/Gsg1l/Casq2/Plcb1/Nlgn3/Wnk3/Casr/M…	104
BP	GO:0006937	regulation of muscle contraction	53/3044	127/15699	5.52292738388009e-09	5.18253471654707e-07	Adra1b/Nmu/Gja5/Adra1a/Arg2/P2rx1/Kcnq1/Tacr3/Mrvi1/Adra1d/Stc1/Kcna1/Tacr1/Oxtr/Chrm2/Ctnna3/Abat/Ptafr/Gucy1a3/Actn3/Myocd/Cald1/Tbxa2r/Kcnj2/Kcnh2/Myh7/Ptger3/Scn5a/Hrc/Fxyd1/Ank2/Casq1/Ncf1/Scn1b/Npy2r/Casq2/Tnni3k/Mylk2/Tnnt3/Dmd/Calcrl/Oxt/Calca/Tnnt1/Lck/Atp2a1/Prkg1/Pln/Ryr1/Tnni1/Atp1a2/Rgs2/Adra2c	53
BP	GO:0015672	monovalent inorganic cation transport	135/3044	440/15699	6.35203023473553e-09	5.84132700386279e-07	Asic2/Slc22a3/Kcnk3/Slc4a10/Klhl3/Kcnmb2/Kcnj16/Gja5/Atp6v0d2/Htr7/P2ry12/P2rx1/Slc9a3/Kcnn3/Nox1/Kcnj10/Kcnq1/Rhd/Cxcl12/Kcnmb1/Chrna6/Btk/Fxyd5/Scn7a/Kcns3/Chrm5/Abcb1a/Atp1a4/Kcna6/Kcnq4/Mtnr1b/Fgf12/Slc4a5/Nos3/Kcnab1/Ednra/Kcnn2/Smpd3/Kcng4/Atp1a3/Kcna1/Ank1/Kcnj5/Serpine2/Slc9a7/Edn3/Fcgr3/Hpn/Slc38a8/Slc18a2/Kcna2/Abat/Slc38a4/AI317395/Slc36a2/Kcnh4/Kcnt2/Chp2/Slc38a11/Kcnip4/Kcnj8/Kcnh6/A…	135
BP	GO:0006939	smooth muscle contraction	41/3044	89/15699	9.64495640129193e-09	8.69559010453731e-07	Adra1b/Nmu/Adra1a/Htr7/P2rx1/Acta2/Tacr3/Trpv1/Mrvi1/Adra1d/Ednra/Smpd3/Myh11/Tacr1/Oxtr/Chrm2/Edn3/Abat/Ptafr/Cacna1c/Gucy1a3/Myocd/Cald1/Tbxa2r/Htr2a/Ptger3/Sulf1/Ncf1/Npy2r/Ednrb/Calcrl/Oxt/Calca/Grip2/Lck/Prkg1/Cacna1g/Npy1r/Atp1a2/Rgs2/Adra2c	41
BP	GO:0034341	response to interferon-gamma	29/3044	53/15699	1.11065639461204e-08	9.82076558158881e-07	Gbp10/Tgtp1/Gbp5/Gbp9/Nlrc5/Gbp6/Ciita/H2-Ab1/H2-Aa/Irg1/Gbp4/Il12b/Gbp3/Mrc1/Gbp2b/Gbp8/Aqp4/Txk/Ifitm3/Irgm2/H2-Eb1/Bst2/Kynu/Cited1/Il12rb1/Nos2/Ifitm2/Gbp7/Pparg	29
BP	GO:0009187	cyclic nucleotide metabolic process	58/3044	148/15699	1.72756708445676e-08	1.49874593477966e-06	Adcy8/Gucy2f/Gucy1a2/Ramp3/Pde1b/Mtnr1b/Pde1a/Nos3/Ednra/Vipr2/Npr1/Adgrd1/Pde1c/Pf4/Grm7/Gucy1b3/Hrh2/Gucy1a3/Pde3a/Gpr65/Mrap/Akap12/Npr2/Pde3b/Pde11a/Ptger3/Cacnb4/Adcy5/Grm8/Pde10a/Adcy4/Gipr/Npy2r/Nos2/Adcy1/Ramp1/Gucy2d/Calcrl/Timp2/Calca/Aqp1/Crhr2/Adcy7/Acr/Tshr/Ramp2/Pde4c/Pdzd3/Nppb/Gucy2c/Rxfp2/Cxcl10/Galr1/Ucn2/Pde2a/Gpr161/Adra2c/Vegfa	58
BP	GO:0090257	regulation of muscle system process	66/3044	177/15699	1.89880090902807e-08	1.61679381105761e-06	Adra1b/Nmu/Gja5/Adra1a/Arg2/P2rx1/Kcnq1/Tacr3/Wisp1/Igf1/Nos3/Mrvi1/Adra1d/Stc1/Kcna1/Tacr1/Oxtr/Pi16/Chrm2/Ctnna3/Abat/Ptafr/Gucy1a3/Actn3/Myocd/Col14a1/Cald1/Tbxa2r/Kcnj2/Kcnh2/Myh7/Ptger3/Scn5a/Hrc/Trpc3/Fxyd1/Ank2/Casq1/Ncf1/Scn1b/Npy2r/Casq2/Tnni3k/Mylk2/Igfbp5/Tnnt3/Trim63/Dmd/Calcrl/Cmya5/Oxt/Calca/Tnnt1/Atp2b4/Lck/Atp2a1/Mef2c/Prkg1/Pln/Ryr1/Tnni1/Atp1a2/Nol3/Rgs2/Adra2c/Myog	66
BP	GO:0097529	myeloid leukocyte migration	48/3044	114/15699	2.03530438454616e-08	1.70151446548059e-06	Ptpro/Ccr2/Cxcl12/Hc/Ccl11/Spp1/Ednra/Ccl3/Pdgfd/Edn3/Fcgr3/Ccr1/Csf3r/Rarres2/Rac2/Vegfc/Lbp/C3ar1/Hrh1/Itgb2/Cx3cr1/Ptger3/Cd74/Tnfsf18/Prex1/Ano6/Flt1/Ednrb/Plcb1/Nbl1/Vav1/Nckap1l/C5ar1/Itga9/Xcl1/Grem1/Jam3/Amica1/Itga1/Cmklr1/S100a9/Cxcl2/Ccl12/Pik3cg/Fcer1g/Serpine1/Cxcl10/Vegfa	48
BP	GO:0044708	single-organism behavior	118/3044	379/15699	2.31399524532884e-08	1.87912171396679e-06	Adcy8/Adra1b/Slc4a10/Grik1/S100b/Htr7/Chrna7/Cyp7b1/Kcnj10/Nts/Ar/Cxcl12/Trpv1/Hcrtr2/Gabrg2/Zic1/Tnr/Pde1b/Mecp2/Igf1/Mtnr1b/Pcdh17/Fgf12/Foxp2/Uts2/Kcnab1/Bche/Cdh23/Crhbp/Atp1a3/Tacr1/Ptn/Oxtr/Agtr2/Cntnap2/Glp1r/Ptgds/Serpine2/Grm7/Reln/Casp1/Amph/Kcna2/Ncam1/Abat/Hrh2/Cacna1c/Avpr1a/Prkar1b/Srpx2/Penk/Fgf14/Lrrk2/Mapk10/Dmbx1/Slc6a1/Hrh1/Htr6/Scn9a/Dcdc2a/Ptprz1/Dlg4/Musk/Htr2a/Dnm1/Cx3cr1/P…	118
BP	GO:1903524	positive regulation of blood circulation	40/3044	88/15699	2.329489728058e-08	1.87912171396679e-06	Adra1b/Cysltr1/Gja5/Adra1a/Chrna7/Kcnq1/Tacr3/Mtnr1b/Kdr/Uts2/Nos3/Adra1d/Cd38/Tacr1/Oxtr/Agtr2/Glp1r/Ptprm/Edn3/Ptafr/Hrh2/Avpr1a/Tgfb2/Tbxa2r/Hrh1/Htr2a/Ptger3/Scn5a/Hrc/Tpm1/Nos2/Icam1/Casr/Crhr2/Olfr78/Prkg1/Npy1r/Cftr/Rgs2/Adra2c	40
BP	GO:0002687	positive regulation of leukocyte migration	43/3044	98/15699	2.56112121420561e-08	2.03035092119266e-06	Ccr2/Ccl21a/Cxcl12/Cxcl9/Itga4/Cxcl13/Ednra/Selp/Tacr1/Pdgfd/Pf4/Plvap/Edn3/Itgb3/Ccr1/Ptafr/Rarres2/Sele/Pecam1/Rac2/Cxcl5/Vegfc/Lbp/C3ar1/Lgals9/Ptger3/Cd74/Tnfsf18/Ano6/Icam1/Aoc3/Nckap1l/C5ar1/Xcl1/Ccl4/Cmklr1/Cxcl2/Ccl12/F7/Serpine1/Cxcl10/Cxcl14/Vegfa	43
BP	GO:0002253	activation of immune response	82/3044	238/15699	2.62277977548759e-08	2.04399006910033e-06	Cd226/Blk/Klhl6/Cd300lh/Pik3ap1/C1s2/Bpifb1/Cfb/Zap70/C4b/Btk/Clec7a/Hc/Ptprc/Lcp2/Irg1/Itk/Thy1/Cd38/Nfam1/Gata3/Clec2i/Tlr9/Rsad2/Ticam2/Themis/Cd55b/Txk/C1qb/Serping1/C1ra/Lbp/Cmtm3/Colec12/C3ar1/Aim2/Lgals9/Rftn2/Cd28/C1qa/C1s1/Fyn/C4bp/Cfh/Cacnb4/Masp1/Lax1/C1qc/Tlr6/Trat1/C2/Rftn1/Trim30a/Skap1/Tlr13/Dhx58/Nckap1l/C5ar1/Klrk1/Tril/Themis2/Tlr7/Tnf/Plcl2/Ddx60/C1rb/Btn2a2/Prkcb/Irf7/Lck/Fcer…	82
BP	GO:0007588	excretion	24/3044	41/15699	3.50845929249241e-08	2.68864930448002e-06	Adra1a/Htr7/Trpv1/Abcg5/Uts2/Adra1d/Stc1/Tacr1/Agtr2/Cacna1c/Avpr1a/Corin/Kirrel/Ptger3/Dab2/Ednrb/Spx/Mdk/Npsr1/Oxt/Abcg8/Crhr2/Nppb/Nr3c2	24
BP	GO:0035150	regulation of tube size	54/3044	137/15699	4.21959134743409e-08	3.12930338959709e-06	Asic2/Adra1b/Cysltr1/Agtr1a/Gja5/Adra1a/Htr7/P2rx1/Acta2/Nts/Mtnr1b/Kdr/Uts2/Nos3/Mrvi1/Adra1d/Ednra/Smpd3/Npr1/Cd38/Tacr1/Oxtr/Agtr2/Ptprm/Edn3/Foxc2/Ptafr/Hrh2/Cacna1c/Gucy1a3/Avpr1a/Kcnj8/Tbxa2r/Hrh1/Htr2a/Ace/Ptger3/Mmp2/Nos2/Ednrb/Icam1/Casr/Calca/Grip2/Itga1/Nppb/Prkg1/Cacna1g/Npy1r/Cftr/Atp1a2/Lep/Rgs2/Adra2c	54
BP	GO:0050880	regulation of blood vessel size	54/3044	137/15699	4.21959134743409e-08	3.12930338959709e-06	Asic2/Adra1b/Cysltr1/Agtr1a/Gja5/Adra1a/Htr7/P2rx1/Acta2/Nts/Mtnr1b/Kdr/Uts2/Nos3/Mrvi1/Adra1d/Ednra/Smpd3/Npr1/Cd38/Tacr1/Oxtr/Agtr2/Ptprm/Edn3/Foxc2/Ptafr/Hrh2/Cacna1c/Gucy1a3/Avpr1a/Kcnj8/Tbxa2r/Hrh1/Htr2a/Ace/Ptger3/Mmp2/Nos2/Ednrb/Icam1/Casr/Calca/Grip2/Itga1/Nppb/Prkg1/Cacna1g/Npy1r/Cftr/Atp1a2/Lep/Rgs2/Adra2c	54
BP	GO:0015837	amine transport	35/3044	74/15699	5.02783395077601e-08	3.66687834889461e-06	Grik1/Arg2/P2ry12/Chrna7/Cxcl12/Tmem27/Chrna6/Sept2/Oxtr/Agtr2/Aqp9/Grm7/Slc18a2/Kcna2/Abat/Slc36a2/Avpr1a/Slc6a1/Htr6/Htr2a/Ptger3/Pcp4/Npy2r/Oxt/Rab3b/Crhr2/Tnf/Prkcb/Ddc/Prkg1/Kcnb1/Dpysl2/Lep/Cck/Adra2c	35
BP	GO:0002449	lymphocyte mediated immunity	63/3044	170/15699	5.17849570510316e-08	3.66687834889461e-06	Cd226/Sash3/Pik3r6/C1s2/Was/Fcgr1/C4b/Il13ra2/Hc/Ptprc/H2-Ab1/Il27ra/Pirb/B2m/Fcgr2b/Batf/Treml4/Raet1a/Raet1b/Raet1d/Il7r/Il12b/Fcgr3/Rsad2/Klrb1b/Fas/Cd55b/C1qb/H60b/Serping1/C1ra/Lgals9/Inpp5d/Cd28/C1qa/C1s1/Cd40/C4bp/4632428N05Rik/Cd74/Fcer2a/C1qc/C2/Rftn1/Serpinb9/Icam1/Vav1/Xcl1/Cd8a/Klrk1/Serpinb3a/Dpp4/Tnf/C1rb/Irf7/Fcer1g/Myo1g/Klrd1/Tnfsf13/Clec2d/Coro1a/Masp2/C1rl	63
BP	GO:0002460	adaptive immune response based on somatic recombination of immune receptors built from immunoglobulin superfamily domains	66/3044	181/15699	5.18371232444867e-08	3.66687834889461e-06	Cd226/Klhl6/Sash3/Ccr2/C1s2/Was/Fcgr1/C4b/Il13ra2/Hc/Ptprc/H2-Ab1/Il27ra/Lef1/Pirb/B2m/Fcgr2b/Batf/Treml4/Raet1a/Raet1b/Raet1d/Il7r/Il12b/Fcgr3/Rsad2/Fas/Cd55b/C1qb/H60b/Serping1/C1ra/C3ar1/Inpp5d/Cd28/C1qa/C1s1/Cd40/C4bp/4632428N05Rik/Cd74/Fcer2a/Tnfsf18/C1qc/Il12rb1/Tlr6/C2/Rftn1/Serpinb9/Icam1/Xcl1/Cd8a/Dpp4/Tnf/C1rb/Irf7/Hlx/Fcer1g/Myo1g/Mef2c/Tnfsf13/Masp2/Vegfa/Irf4/Nlrp10/C1rl	66
BP	GO:0046189	phenol-containing compound biosynthetic process	21/3044	34/15699	6.87556968885928e-08	4.78998021657197e-06	Agtr1a/Tyr/Tyrp1/Tph2/Tph1/Gata3/Oca2/Agtr2/Slc45a2/Hdc/Zeb2/Tgfb2/Dct/Cited1/a/Myo5a/Crhr2/Cdh3/Ddc/Slc24a5/Cyp2d22	21
BP	GO:0002685	regulation of leukocyte migration	51/3044	129/15699	8.85814400395723e-08	6.07906658659632e-06	Ccr2/Ccl21a/Cxcl12/Cxcl9/Hc/Itga4/Cxcl13/Ednra/Selp/Tacr1/Pdgfd/Pf4/Plvap/Edn3/Itgb3/Ccr1/Ptafr/Rarres2/Sele/Pecam1/Rac2/Cxcl5/Vegfc/Lbp/C3ar1/Lgals9/Msn/Ptger3/Cd74/Ccl28/Tnfsf18/Ano6/Plcb1/Icam1/Aoc3/Nbl1/Nckap1l/C5ar1/Xcl1/Grem1/Jam3/Ccl4/Cmklr1/Cxcl2/Ccl12/Apod/F7/Serpine1/Cxcl10/Cxcl14/Vegfa	51
BP	GO:0050778	positive regulation of immune response	108/3044	347/15699	9.22424026882088e-08	6.23721422882918e-06	Cd226/Blk/Klhl6/Sash3/Ccr2/Cd300lh/Pik3ap1/Nlrc5/C1s2/Coch/Fcgr1/Bpifb1/Cfb/Zap70/C4b/Btk/Clec7a/Hc/Ptprc/H2-Ab1/Il27ra/Lcp2/Irg1/B2m/Itk/Thy1/Zbp1/Cd38/Nfam1/Gata3/Raet1b/Il12b/Clec2i/Tek/Fcgr3/Tlr9/Rsad2/Ticam2/Themis/Ptafr/Cd55b/Txk/C1qb/Serping1/C1ra/Lbp/Cmtm3/Colec12/C3ar1/Aim2/Lgals9/Rftn2/Cd28/C1qa/C1s1/Fyn/Cd40/C4bp/Cfh/Cd74/Fcer2a/Mmp2/Cacnb4/Masp1/Lax1/C1qc/Il12rb1/Tlr6/Trat1/C2/Rftn1/T…	108
BP	GO:0007215	glutamate receptor signaling pathway	30/3044	60/15699	9.44701372591388e-08	6.29527088576116e-06	Cacng4/Nlgn1/Grik1/Grik3/Cacng7/Grm1/Cacng5/Grid1/Crhbp/Atp1a3/Grm7/Reln/Gria2/Dlg4/Cacng8/Grm8/Gsg1l/Plcb1/Nlgn3/Grm5/Mapk8ip2/Grin2a/Grik2/Mef2c/Kcnb1/Shank3/Gria3/Grin3a/Camk2a/Grm4	30
BP	GO:0015844	monoamine transport	33/3044	71/15699	2.0233843707754e-07	1.32907447668933e-05	Slc22a3/Htr7/P2ry12/P2rx1/Chrna7/Cxcl12/Chrna6/Chrm5/Mecp2/Smpd3/Slc29a4/Oxtr/Agtr2/Fcgr3/Slc6a2/Slc18a2/Kcna2/Abat/Htr6/Htr2a/Ptger3/Pcp4/Npy2r/Maob/Oxt/Rab3b/Crhr2/Prkcb/Fcer1g/Ly6e/Kcnb1/Cadps/Adra2c	33
BP	GO:0052652	cyclic purine nucleotide metabolic process	45/3044	111/15699	2.12003710452048e-07	1.37294797275847e-05	Adcy8/Gucy2f/Gucy1a2/Ramp3/Nos3/Ednra/Vipr2/Npr1/Adgrd1/Grm7/Gucy1b3/Hrh2/Gucy1a3/Gpr65/Mrap/Akap12/Npr2/Ptger3/Adcy5/Grm8/Adcy4/Gipr/Npy2r/Nos2/Adcy1/Ramp1/Gucy2d/Calcrl/Timp2/Calca/Aqp1/Crhr2/Adcy7/Acr/Tshr/Ramp2/Pdzd3/Nppb/Gucy2c/Rxfp2/Galr1/Ucn2/Pde2a/Gpr161/Adra2c	45
BP	GO:0040017	positive regulation of locomotion	113/3044	373/15699	2.25147057498827e-07	1.43781412552723e-05	Angpt4/Hgf/Ccr2/Ccl21a/Sema6a/Postn/Adgra3/Cxcl12/Myo1f/Flt4/Glipr2/Cxcl9/Ccr5/Itga4/Ptprc/Igf1/Ccl11/Lef1/Kdr/Angpt1/Mmp3/Cxcl13/Snai1/Uts2/Ednra/Col18a1/Selp/Tacr1/Gata3/Trf/Mcam/Gli1/Tek/Pdgfd/Prox1/Pf4/Has2/Plvap/Reln/Edn3/Foxc2/Itgb3/Il16/Ccr1/Ptafr/Tnfaip6/Ntrk3/Rarres2/Sele/Pecam1/Srpx2/Rac2/Fgf18/Fgf7/Cxcl5/Csf1r/Vegfc/Lbp/Tgfb2/C3ar1/Lgals9/Cyp1b1/S1pr1/Lrrc15/Ptprz1/Pdgfrb/Irs1/Atoh8/Hd…	113
BP	GO:0016525	negative regulation of angiogenesis	31/3044	65/15699	2.28677348965453e-07	1.44035404183993e-05	Angpt4/Ccr2/Angpt2/Ecscr/Mmrn2/Ptn/Tek/Pf4/Ism1/Ptprm/Tnmd/Pde3b/Optc/Cx3cr1/Thbs2/Sulf1/Col4a3/Fasl/Hhex/Adamts1/Stab1/Vash1/Adgrb3/Crhr2/Cd36/Serpine1/Amot/Cxcl10/Serpinf1/Hhip/Dll4	31
BP	GO:0015850	organic hydroxy compound transport	61/3044	169/15699	2.47933480668046e-07	1.54053803258334e-05	Slc22a3/Agtr1a/Pon1/Htr7/P2ry12/P2rx1/Chrna7/Slco1a4/Cxcl12/Chrna6/Slco1a6/Chrm5/Mecp2/Abcg5/Smpd3/Slco1c1/Oxtr/Agtr2/Aqp9/C1qtnf1/Fcgr3/Slc6a2/Slc18a2/Kcna2/Abat/Abca4/Slco2b1/Htr6/Abca12/Htr2a/Ptger3/Dab2/Aqp7/Pcp4/Hnf1a/Npy2r/Selm/Stra6/Gm6614/Pltp/Maob/Oxt/Abcg8/Soat2/Rab3b/Aqp1/Crhr2/Rbp4/Mip/Prkcb/Cd36/Fcer1g/Ly6e/Galr1/Apof/Kcnb1/Nr1h3/Cftr/Cadps/Lep/Adra2c	61
BP	GO:0042310	vasoconstriction	35/3044	78/15699	2.5578850299778e-07	1.56815404904506e-05	Asic2/Adra1b/Cysltr1/Agtr1a/Gja5/Adra1a/Htr7/P2rx1/Acta2/Adra1d/Ednra/Smpd3/Cd38/Tacr1/Oxtr/Edn3/Ptafr/Hrh2/Cacna1c/Avpr1a/Tbxa2r/Hrh1/Htr2a/Ace/Ptger3/Mmp2/Ednrb/Icam1/Casr/Grip2/Cacna1g/Npy1r/Atp1a2/Lep/Adra2c	35
BP	GO:0045123	cellular extravasation	21/3044	36/15699	2.75430289879312e-07	1.66635325376984e-05	Ccr2/Cxcl12/Itga4/Selp/Pdgfd/Plvap/Vcam1/Ptafr/Sele/Pecam1/Gcnt1/Itgb2/Ptger3/Ccl28/Plcb1/Icam1/Amica1/Podxl2/Tnf/Itga1/Lep	21
BP	GO:0009190	cyclic nucleotide biosynthetic process	45/3044	112/15699	2.88390849819576e-07	1.70781822523432e-05	Adcy8/Gucy2f/Gucy1a2/Ramp3/Nos3/Ednra/Vipr2/Npr1/Adgrd1/Grm7/Gucy1b3/Hrh2/Gucy1a3/Gpr65/Mrap/Akap12/Npr2/Ptger3/Adcy5/Grm8/Adcy4/Gipr/Npy2r/Nos2/Adcy1/Ramp1/Gucy2d/Calcrl/Timp2/Calca/Aqp1/Crhr2/Adcy7/Acr/Tshr/Ramp2/Pdzd3/Nppb/Gucy2c/Rxfp2/Galr1/Ucn2/Pde2a/Gpr161/Adra2c	45
BP	GO:0030335	positive regulation of cell migration	106/3044	346/15699	2.89712530596514e-07	1.70781822523432e-05	Angpt4/Hgf/Ccr2/Ccl21a/Sema6a/Postn/Adgra3/Cxcl12/Myo1f/Flt4/Glipr2/Cxcl9/Ccr5/Itga4/Ptprc/Igf1/Ccl11/Lef1/Kdr/Angpt1/Mmp3/Cxcl13/Snai1/Uts2/Ednra/Col18a1/Selp/Tacr1/Gata3/Mcam/Gli1/Tek/Pdgfd/Prox1/Pf4/Has2/Plvap/Reln/Edn3/Foxc2/Itgb3/Ccr1/Ptafr/Tnfaip6/Ntrk3/Rarres2/Sele/Pecam1/Srpx2/Rac2/Fgf18/Fgf7/Cxcl5/Csf1r/Vegfc/Lbp/Tgfb2/C3ar1/Lgals9/Cyp1b1/S1pr1/Lrrc15/Ptprz1/Pdgfrb/Irs1/Atoh8/Hdac9/Ptger…	106
BP	GO:2000147	positive regulation of cell motility	108/3044	355/15699	3.29751543372762e-07	1.91923746383286e-05	Angpt4/Hgf/Ccr2/Ccl21a/Sema6a/Postn/Adgra3/Cxcl12/Myo1f/Flt4/Glipr2/Cxcl9/Ccr5/Itga4/Ptprc/Igf1/Ccl11/Lef1/Kdr/Angpt1/Mmp3/Cxcl13/Snai1/Uts2/Ednra/Col18a1/Selp/Tacr1/Gata3/Trf/Mcam/Gli1/Tek/Pdgfd/Prox1/Pf4/Has2/Plvap/Reln/Edn3/Foxc2/Itgb3/Ccr1/Ptafr/Tnfaip6/Ntrk3/Rarres2/Sele/Pecam1/Srpx2/Rac2/Fgf18/Fgf7/Cxcl5/Csf1r/Vegfc/Lbp/Tgfb2/C3ar1/Lgals9/Cyp1b1/S1pr1/Lrrc15/Ptprz1/Pdgfrb/Irs1/Atoh8/Hdac9/P…	108
BP	GO:0051272	positive regulation of cellular component movement	110/3044	364/15699	3.72586154918555e-07	2.14143892539439e-05	Angpt4/Hgf/Ccr2/Ccl21a/Sema6a/Postn/Adgra3/Cxcl12/Myo1f/Flt4/Glipr2/Cxcl9/Ccr5/Itga4/Ptprc/Igf1/Ccl11/Lef1/Kdr/Angpt1/Mmp3/Cxcl13/Snai1/Uts2/Ednra/Col18a1/Selp/Tacr1/Gata3/Trf/Mcam/Gli1/Tek/Pdgfd/Prox1/Pf4/Has2/Plvap/Reln/Edn3/Foxc2/Itgb3/Ccr1/Ptafr/Tnfaip6/Ntrk3/Rarres2/Sele/Pecam1/Srpx2/Rac2/Fgf18/Fgf7/Cxcl5/Csf1r/Vegfc/Lbp/Tgfb2/C3ar1/Lgals9/Cyp1b1/S1pr1/Lrrc15/Ptprz1/Pdgfrb/Irs1/Atoh8/Hdac9/P…	110
BP	GO:0006940	regulation of smooth muscle contraction	27/3044	54/15699	4.11960001915278e-07	2.3385087516129e-05	Adra1b/Nmu/Adra1a/P2rx1/Tacr3/Mrvi1/Adra1d/Tacr1/Oxtr/Chrm2/Abat/Ptafr/Gucy1a3/Myocd/Cald1/Tbxa2r/Ptger3/Ncf1/Npy2r/Calcrl/Oxt/Calca/Lck/Prkg1/Atp1a2/Rgs2/Adra2c	27
BP	GO:0051952	regulation of amine transport	32/3044	70/15699	4.93166014533735e-07	2.73202088533267e-05	Grik1/Arg2/P2ry12/Chrna7/Cxcl12/Tmem27/Chrna6/Sept2/Oxtr/Agtr2/Grm7/Kcna2/Abat/Slc36a2/Avpr1a/Slc6a1/Htr6/Htr2a/Ptger3/Pcp4/Npy2r/Oxt/Rab3b/Crhr2/Tnf/Prkcb/Prkg1/Kcnb1/Dpysl2/Lep/Cck/Adra2c	32
BP	GO:1901343	negative regulation of vasculature development	32/3044	70/15699	4.93166014533735e-07	2.73202088533267e-05	Angpt4/Ccr2/Angpt2/Ecscr/Mmrn2/Ptn/Tek/Pf4/Ism1/Ptprm/Tnmd/Pde3b/Optc/Cx3cr1/Thbs2/Sulf1/Bmp4/Col4a3/Fasl/Hhex/Adamts1/Stab1/Vash1/Adgrb3/Crhr2/Cd36/Serpine1/Amot/Cxcl10/Serpinf1/Hhip/Dll4	32
BP	GO:0006954	inflammatory response	127/3044	437/15699	5.21336986200107e-07	2.8536993601763e-05	Cysltr1/Agtr1a/Ccr2/P2rx1/Pik3ap1/Chrna7/Chst1/Olr1/Fcgr1/Trpv1/Btk/Ctla2a/Naip5/Clec7a/Cxcl9/Ccr5/Hc/Ccl11/Irg1/Alox5ap/Cxcl13/Adamts12/Ly86/Ednra/Ccl3/Fcgr2b/S1pr3/Ackr1/Crhbp/Selp/Aoah/Gata3/Il12b/Agtr2/Pf4/Fcgr3/Tlr9/Ticam2/Casp1/Ccr1/Slc7a2/Ptafr/Nlrp12/Tnfaip6/Clec10a/Casp4/Wfdc1/Rarres2/Sele/Serping1/Cxcl5/Csf1r/Lbp/Kl/Ackr2/Tbxa2r/Il1f10/Hrh1/Aim2/Serpina1b/Cd28/Scn9a/Cd40/Ccl22/Itgb2/Ccl…	127
BP	GO:0034097	response to cytokine	127/3044	438/15699	5.96384261863533e-07	3.22608804241003e-05	Iigp1/Gbp10/Tgtp1/Il12rb2/Gm4951/Serpina3c/Ccr2/Gbp5/Gbp9/Nlrc5/Ifit2/Cxcl12/Trpv1/Gbp6/Grem2/Ciita/Aldh1a2/Mme/Csf2rb2/Cxcl9/Ccr5/Pde1b/Lepr/Ptprc/H2-Ab1/Flt3/H2-Aa/Lef1/Pirb/Irg1/Angpt1/Cxcl13/Adamts12/Ifi205/Ackr1/Mx2/Il2rb/Zbp1/Crhbp/Selp/Gbp4/Trem2/Gata3/Il12b/Csf2rb/Hcls1/Gbp3/Mrc1/Gbp2b/Pf4/Plvap/Ticam2/Gbp8/Ifit1/Col3a1/Aqp4/Ccr1/Fas/Nlrp12/Csf3/Igtp/Txk/Sele/Ifitm3/Irgm2/Ifit3/Cxcr4/Cxcl…	127
BP	GO:0002455	humoral immune response mediated by circulating immunoglobulin	19/3044	32/15699	7.01604482668163e-07	3.75113652477699e-05	C1s2/Hc/Ptprc/H2-Ab1/Fcgr2b/Cd55b/C1qb/Serping1/C1ra/C1qa/C1s1/C4bp/Fcer2a/C1qc/C2/Tnf/C1rb/Masp2/C1rl	19
BP	GO:0042742	defense response to bacterium	50/3044	133/15699	7.25904786352434e-07	3.8364485145385e-05	Iigp1/Gbp10/Hist1h2be/Cd4/Gbp9/Adamts5/Coch/Fcgr1/Myo1f/Gbp6/Lyz1/Naip5/Il27ra/Cxcl13/Raet1a/Raet1b/Il12b/Gbp3/Nlrp1a/Gbp2b/Tlr9/Clec4e/Cd209d/Irgm2/Cxcl5/Lbp/Stab2/Lgals9/Slamf8/Isg15/Ncf1/Naip6/Lyz2/Hp/Nos2/Serpinb9/Tnfsf8/Stab1/C5ar1/Mmp7/Klrk1/Adamts4/Wfdc6a/Tnf/Cd36/Fcer1g/Gbp7/Serpine1/Ltf/Nlrp10	50
BP	GO:2000181	negative regulation of blood vessel morphogenesis	31/3044	68/15699	7.98974880073248e-07	4.17464374838272e-05	Angpt4/Ccr2/Angpt2/Ecscr/Mmrn2/Ptn/Tek/Pf4/Ism1/Ptprm/Tnmd/Pde3b/Optc/Cx3cr1/Thbs2/Sulf1/Col4a3/Fasl/Hhex/Adamts1/Stab1/Vash1/Adgrb3/Crhr2/Cd36/Serpine1/Amot/Cxcl10/Serpinf1/Hhip/Dll4	31
BP	GO:0035456	response to interferon-beta	20/3044	35/15699	8.39665088246748e-07	4.33795514130174e-05	Iigp1/Tgtp1/Gm4951/Gbp6/Irg1/Ifi205/Gbp3/Gbp2b/Ifit1/Igtp/Ifitm3/Ifit3/Aim2/Bst2/Ifi203/Ifitm2/Ndufa13/Ifi204/Tmem173/Trex1	20
BP	GO:0010959	regulation of metal ion transport	92/3044	296/15699	8.67160685093335e-07	4.39546998258295e-05	Cd4/P2ry12/P2rx1/Clec4b1/Slc9a3/Kcnq1/Cxcl12/Fxyd5/Rgn/Igf1/Mtnr1b/Fgf12/B2m/Nos3/Stc1/Kcnab1/Ednra/Thy1/Glp1r/Serpine2/Edn3/Tlr9/Itgb3/Ccr1/Cxcr4/Kcnip4/Fgf14/Tgfb2/Fxyd7/Kcnj2/Dhrs7c/Kcnh2/Pdgfrb/Htr2a/Ace/Cntn1/Ptger3/Scn5a/Hrc/Cacnb4/Trpc3/Fxyd1/Rcvrn/Cacna1b/Ank2/Atp1b2/Bmp4/Casq1/Mchr1/Cracr2a/Ano6/Kcns1/Scn1b/Casq2/Plcb1/Icam1/Scnn1b/Wnk3/Casr/Myo5a/Tspan13/Dmd/Npsr1/Xcl1/Per1/Jsrp1/Itpr1/…	92
BP	GO:0003073	regulation of systemic arterial blood pressure	34/3044	78/15699	8.6991685170737e-07	4.39546998258295e-05	Asic2/Adra1b/Agtr1a/Ptpro/Gja5/Adra1a/Chrna7/Nox1/Postn/Ar/Mecp2/Slc4a5/Uts2/Nos3/Adra1d/Tacr1/Oxtr/Agtr2/Edn3/Avpr1a/Corin/Eng/Ace/Tpm1/Mcpt4/Spx/Ncald/Klk1b26/Calca/Hsd11b2/Cd36/Nppb/Olfr78/Adamts16	34
BP	GO:0046058	cAMP metabolic process	43/3044	109/15699	9.49376918479934e-07	4.74482072953341e-05	Adcy8/Ramp3/Pde1b/Pde1a/Ednra/Vipr2/Adgrd1/Pde1c/Pf4/Grm7/Hrh2/Pde3a/Gpr65/Mrap/Akap12/Pde3b/Pde11a/Ptger3/Cacnb4/Adcy5/Grm8/Pde10a/Adcy4/Gipr/Npy2r/Adcy1/Ramp1/Calcrl/Timp2/Calca/Crhr2/Adcy7/Acr/Tshr/Ramp2/Pde4c/Rxfp2/Cxcl10/Galr1/Ucn2/Pde2a/Gpr161/Adra2c	43
BP	GO:0019724	B cell mediated immunity	36/3044	85/15699	9.77558379083426e-07	4.82881411072732e-05	Cd226/C1s2/Fcgr1/C4b/Il13ra2/Hc/Ptprc/H2-Ab1/Il27ra/Pirb/Fcgr2b/Batf/Fcgr3/Fas/Cd55b/C1qb/Serping1/C1ra/Inpp5d/Cd28/C1qa/C1s1/Cd40/C4bp/Cd74/Fcer2a/C1qc/C2/Xcl1/Tnf/C1rb/Irf7/Fcer1g/Tnfsf13/Masp2/C1rl	36
BP	GO:0002443	leukocyte mediated immunity	75/3044	229/15699	9.87186877791144e-07	4.82881411072732e-05	Cd226/Sash3/Ccr2/Pik3r6/C1s2/Was/Fcgr1/Myo1f/C4b/Btk/Il13ra2/Hc/Ptprc/H2-Ab1/Il27ra/Pirb/B2m/Fcgr2b/Batf/Treml4/Raet1a/Raet1b/Raet1d/Il7r/Il12b/Fcgr3/Tlr9/Rsad2/Klrb1b/Fas/Ptafr/Cd55b/C1qb/H60b/Serping1/C1ra/Cxcl5/Lgals9/Inpp5d/Cd28/C1qa/C1s1/Cd40/C4bp/4632428N05Rik/Ace/Cd74/Fcer2a/C1qc/Ncf1/C2/Rftn1/Gata2/Serpinb9/Icam1/Milr1/Foxf1/Vav1/Xcl1/Cd8a/Klrk1/Serpinb3a/Dpp4/Tnf/C1rb/Gab2/Irf7/Fcer1g/My…	75
BP	GO:0071804	cellular potassium ion transport	51/3044	138/15699	1.03202142344518e-06	4.94295260937596e-05	Kcnk3/Kcnmb2/Kcnj16/P2ry12/Kcnn3/Kcnj10/Kcnq1/Kcns3/Atp1a4/Kcna6/Kcnq4/Mtnr1b/Kcnab1/Kcnn2/Kcng4/Atp1a3/Kcna1/Kcnj5/Slc9a7/Edn3/Hpn/Kcna2/Kcnh4/Kcnip4/Kcnj8/Kcnh6/Abcc9/Kcng2/Cnga2/Kcnj2/Kcna3/Kcnh2/Kcnh5/Ptger3/Ank2/Atp1b2/Kcnq5/Ano6/Kcns1/Kcnc4/Casq2/Cnga4/Aqp1/Kcnd1/Atp12a/Kcnk12/Prkg1/Kcnq3/Kcnj12/Kcnb1/Atp1a2	51
BP	GO:0071805	potassium ion transmembrane transport	51/3044	138/15699	1.03202142344518e-06	4.94295260937596e-05	Kcnk3/Kcnmb2/Kcnj16/P2ry12/Kcnn3/Kcnj10/Kcnq1/Kcns3/Atp1a4/Kcna6/Kcnq4/Mtnr1b/Kcnab1/Kcnn2/Kcng4/Atp1a3/Kcna1/Kcnj5/Slc9a7/Edn3/Hpn/Kcna2/Kcnh4/Kcnip4/Kcnj8/Kcnh6/Abcc9/Kcng2/Cnga2/Kcnj2/Kcna3/Kcnh2/Kcnh5/Ptger3/Ank2/Atp1b2/Kcnq5/Ano6/Kcns1/Kcnc4/Casq2/Cnga4/Aqp1/Kcnd1/Atp12a/Kcnk12/Prkg1/Kcnq3/Kcnj12/Kcnb1/Atp1a2	51
BP	GO:0003015	heart process	58/3044	164/15699	1.05074402697868e-06	4.98074333613193e-05	Adra1b/Gja5/Adra1a/Chrna7/Kcnq1/Tacr3/Ramp3/Uts2/Nos3/Adra1d/Stc1/Atp1a3/Agtr2/Glp1r/Chrm2/Edn3/Ctnna3/Avpr1a/Cxcr4/Kcnh6/Tgfb2/Kcnj2/Myl2/Kcnh2/Hopx/Ace/Myh7/Thrb/Scn5a/Hrc/Fxyd1/Cacna1b/Ank2/Scn1b/Tpm1/Casq2/Spx/Tnni3k/Bves/Cacna1e/Dmd/Actc1/Oxt/Calca/Myh6/Crhr2/Atp2b4/Sema3a/Sp4/Prkg1/Pln/Trdn/Cacna1g/Gnao1/Tnni1/Ttn/Atp1a2/Rgs2	58
BP	GO:0006958	complement activation, classical pathway	14/3044	20/15699	1.22240642071775e-06	5.73533134944919e-05	C1s2/Hc/Cd55b/C1qb/Serping1/C1ra/C1qa/C1s1/C4bp/C1qc/C2/C1rb/Masp2/C1rl	14
BP	GO:0048520	positive regulation of behavior	48/3044	128/15699	1.3058695896784e-06	6.06503876095079e-05	Nlgn1/Ccr2/Ccl21a/Cxcl12/Cxcl9/Mtnr1b/Kdr/Cxcl13/Uts2/Ednra/Pdgfd/Pf4/Edn3/Casp1/Il16/Ccr1/Ntrk3/Rarres2/Penk/Rac2/Fgf18/Cxcl5/Vegfc/Lbp/C3ar1/S1pr1/Sgip1/Pdgfrb/Ptger3/Cd74/Nrp1/Tnfsf18/Ano6/Npy2r/Stra6/Casr/Nckap1l/C5ar1/Xcl1/Ccl4/Cmklr1/Cxcl2/F7/Mef2c/Serpine1/Cxcl10/Cxcl14/Vegfa	48
BP	GO:0051924	regulation of calcium ion transport	64/3044	188/15699	1.37572321987345e-06	6.32557536497812e-05	Cd4/P2ry12/P2rx1/Clec4b1/Cxcl12/Rgn/Igf1/Nos3/Stc1/Ednra/Thy1/Glp1r/Tlr9/Itgb3/Ccr1/Cxcr4/Fgf14/Tgfb2/Dhrs7c/Pdgfrb/Ace/Ptger3/Hrc/Cacnb4/Trpc3/Rcvrn/Cacna1b/Ank2/Bmp4/Casq1/Mchr1/Cracr2a/Casq2/Icam1/Wnk3/Casr/Myo5a/Tspan13/Dmd/Npsr1/Xcl1/Jsrp1/Itpr1/Wfdc6a/Stc2/Mrln/Cacna2d4/Crhr2/Jph2/Ccl4/Trpc6/Ccl12/Pik3cg/Serpine1/Pln/Cxcl10/Trdn/Cacna1g/Gnao1/Coro1a/Atp1a2/Nol3/Camk2a/Ubash3b	64
BP	GO:0007270	neuron-neuron synaptic transmission	49/3044	132/15699	1.43565290080071e-06	6.47169807635455e-05	Nlgn1/Grik1/Grik3/Grm3/Adra1a/P2rx1/Chrna7/Dlgap2/Grm1/Gabrg2/Tnr/Gabrb2/Kcnq4/Gabrb3/Grid1/Crhbp/Clstn3/Tacr1/Oxtr/Serpine2/Grm7/Reln/Hrh2/Gria2/Lrrk2/Slc6a1/Htr2a/Dnm1/Cacnb4/Grm8/Tmod2/Npy2r/Nlgn3/Ntrk2/Rab3b/Grm5/Mapk8ip2/Plcl2/Stxbp1/Car2/Grin2a/Grik2/Cckbr/Mef2c/Shank3/Cntnap4/Gria3/Grin3a/Grm4	49
BP	GO:0008016	regulation of heart contraction	49/3044	132/15699	1.43565290080071e-06	6.47169807635455e-05	Adra1b/Gja5/Adra1a/Chrna7/Kcnq1/Tacr3/Uts2/Nos3/Adra1d/Stc1/Agtr2/Glp1r/Chrm2/Edn3/Ctnna3/Avpr1a/Kcnh6/Tgfb2/Kcnj2/Kcnh2/Hopx/Myh7/Thrb/Scn5a/Hrc/Fxyd1/Cacna1b/Ank2/Scn1b/Tpm1/Casq2/Spx/Tnni3k/Bves/Cacna1e/Dmd/Oxt/Calca/Myh6/Crhr2/Atp2b4/Sema3a/Sp4/Prkg1/Pln/Cacna1g/Gnao1/Atp1a2/Rgs2	49
BP	GO:0019722	calcium-mediated signaling	42/3044	107/15699	1.47803587565109e-06	6.59806694780941e-05	Agtr1a/Cd4/Zap70/Grm1/Rgn/Ccr5/Igf1/Kdr/Tmem100/Selp/Trem2/Vcam1/Ncam1/Avpr1a/Actn3/Chp2/Bhlha15/Cxcr4/Lrrk2/Gpr143/Nfatc4/Hrc/Nmur2/Ank2/Casq1/Rcan3/Trat1/Casq2/Ncald/Ntrk2/Dmd/Cd8a/Cmya5/Tox3/Itpr1/Atp2b4/Ccl4/Ptgfr/Tnf/Cmklr1/Pln/Ppp1r9a	42
BP	GO:0060047	heart contraction	57/3044	162/15699	1.56446604181631e-06	6.91674505795325e-05	Adra1b/Gja5/Adra1a/Chrna7/Kcnq1/Tacr3/Uts2/Nos3/Adra1d/Stc1/Atp1a3/Agtr2/Glp1r/Chrm2/Edn3/Ctnna3/Avpr1a/Cxcr4/Kcnh6/Tgfb2/Kcnj2/Myl2/Kcnh2/Hopx/Ace/Myh7/Thrb/Scn5a/Hrc/Fxyd1/Cacna1b/Ank2/Scn1b/Tpm1/Casq2/Spx/Tnni3k/Bves/Cacna1e/Dmd/Actc1/Oxt/Calca/Myh6/Crhr2/Atp2b4/Sema3a/Sp4/Prkg1/Pln/Trdn/Cacna1g/Gnao1/Tnni1/Ttn/Atp1a2/Rgs2	57
BP	GO:0043270	positive regulation of ion transport	72/3044	220/15699	1.66214113692044e-06	7.27859518815254e-05	Asic2/Grik1/Cd4/P2ry12/P2rx1/Clec4b1/Kcnq1/Cxcl12/Tmem27/Chrna6/Rgn/Fgf12/B2m/Stc1/Ednra/Thy1/Reln/Edn3/Cyp4f18/Abat/Ccr1/Ptafr/Slc36a2/Chrm1/Avpr1a/Fgf14/Slc6a1/Kcnj2/Acsl6/Htr6/Kcnh2/Pdgfrb/Cntn1/Scn5a/Trpc3/Fxyd1/Ank2/Atp1b2/Bmp4/Mchr1/Cracr2a/Ano6/Scn1b/Pcp4/Npy2r/Plcb1/Nlgn3/Wnk3/Casr/Dmd/Npsr1/Xcl1/Itpr1/Oxt/Rab3b/Crhr2/Jph2/Ccl4/Trpc6/Ccl12/Tesc/Serpine1/Prkg1/Cxcl10/Trdn/Ctss/Shank3/Cftr/…	72
BP	GO:0050804	modulation of synaptic transmission	84/3044	268/15699	1.75534767337746e-06	7.61423453036751e-05	Nlgn1/Grik1/S100b/Nmu/Grik3/Grm3/Adra1a/Htr7/Chrna7/Kcnj10/Grm1/Tnr/Mecp2/Kcnq4/Kdr/Pcdh17/Uts2/Bche/Kcnn2/Clstn3/Cd38/Tacr1/Oxtr/Serpine2/Lgi1/Grm7/Reln/Edn3/Abat/Hrh2/Gria2/Fgf14/Lrrk2/Slc6a1/Hrh1/Htr6/2610042L04Rik/Stx1b/Dlg4/Musk/Htr2a/Nfatc4/Dnm1/Cx3cr1/Cacna1b/Grm8/Kcnc4/Npy2r/Gnai1/Nlgn3/Ica1/Itpka/Mylk2/Rims3/Ntrk2/Syp/Lama2/Oxt/Slc1a3/Rab3b/Crhr2/Slc24a2/Ywhag/Grm5/Mapk8ip2/Tnf/Plcl2/Shi…	84
BP	GO:0051966	regulation of synaptic transmission, glutamatergic	24/3044	48/15699	1.80427997154356e-06	7.75334514874512e-05	Nlgn1/Grik1/Grik3/Grm3/Grm1/Tnr/Oxtr/Serpine2/Grm7/Reln/Gria2/Lrrk2/Htr2a/Grm8/Npy2r/Nlgn3/Ntrk2/Grm5/Mapk8ip2/Grik2/Cckbr/Mef2c/Shank3/Grm4	24
BP	GO:0010817	regulation of hormone levels	109/3044	373/15699	2.48141843890688e-06	0.000104885139909877	Bmp5/Agtr1a/Nmu/Blk/Crym/Lrp2/Pex5l/Kcnq1/Hmga2/Tfap2b/Tmem27/Aldh1a2/Btk/Tpo/Abcb1a/Igf1/Mtnr1b/Rab8b/Gcnt4/Cyp26a1/Bmp8a/Uts2/Ttr/Smpd3/Crhbp/Cd38/Tacr1/Gata3/Pde1c/Agtr2/Glp1r/Bmpr1b/Reln/Edn3/C1qtnf1/Hpn/Sybu/Slc18a2/Dio2/Abat/Ano1/Cacna1c/Rpe65/Tg/Ildr2/Corin/Scg5/Dhrs9/Cyp1b1/Inhba/Irs1/Htr2a/Ace/Pde3b/Ptger3/Dab2/Mafa/Pde8b/Tbx3/Hnf1a/Gipr/Mcpt4/Selm/Nos2/Pcsk1/Arntl/Ica1/Casr/Ptprn/Gpr68/…	109
BP	GO:0007187	G-protein coupled receptor signaling pathway, coupled to cyclic nucleotide second messenger	44/3044	116/15699	2.49459427214135e-06	0.000104885139909877	Adcy8/Adra1b/Grik3/Adra1a/Htr7/P2ry12/Chrm5/Gpr37l1/Adra1d/S1pr3/Adgrd1/Agtr2/Glp1r/Chrm2/Grm7/Gpr1/Itgb3/Hrh2/Chrm1/Htr6/S1pr1/Olfr684/Ptger3/Adcy5/Grm8/Adcy4/Npy2r/Gnai1/Adcy1/Casr/Npbwr1/Calcrl/Calca/Adcy7/Chrm4/Tshr/Rxfp2/Gnao1/Galr1/Gpr26/Ucn2/Gpr161/Adra2c/Grm4	44
BP	GO:0006956	complement activation	19/3044	34/15699	2.50921387344203e-06	0.000104885139909877	C1s2/Cfb/C4b/Hc/Cd55b/C1qb/Serping1/C1ra/C1qa/C1s1/C4bp/Cfh/Masp1/C1qc/C2/C1rb/Masp2/Fcna/C1rl	19
BP	GO:0071345	cellular response to cytokine stimulus	105/3044	357/15699	2.73743974030702e-06	0.000111904920408738	Iigp1/Gbp10/Tgtp1/Gm4951/Ccr2/Gbp5/Gbp9/Nlrc5/Ifit2/Cxcl12/Trpv1/Gbp6/Grem2/Mme/Csf2rb2/Cxcl9/Ccr5/Pde1b/Lepr/Ptprc/H2-Ab1/Flt3/Lef1/Pirb/Irg1/Angpt1/Cxcl13/Adamts12/Ifi205/Ackr1/Il2rb/Zbp1/Crhbp/Selp/Gbp4/Trem2/Gata3/Il12b/Csf2rb/Hcls1/Gbp3/Mrc1/Gbp2b/Pf4/Plvap/Ticam2/Gbp8/Ifit1/Aqp4/Ccr1/Fas/Nlrp12/Csf3/Igtp/Txk/Ifitm3/Ifit3/Cxcr4/Cxcl5/Csf1r/Il1f10/Epor/Aim2/Cx3cr1/Cd74/Tnfsf18/Ifi203/Il12rb1/…	105
BP	GO:0050920	regulation of chemotaxis	51/3044	142/15699	2.74694876636835e-06	0.000111904920408738	Ccr2/Ccl21a/Adgra3/Cxcl12/Angpt2/Slit1/Cxcl9/Hc/Kdr/Cxcl13/Ednra/Pdgfd/Pf4/Edn3/Il16/Ccr1/Ntrk3/Rarres2/Plxna4/Rac2/Fgf18/Cxcr4/Cxcl5/Vegfc/Lbp/Robo2/C3ar1/S1pr1/Pdgfrb/Cd74/Nrp1/Tnfsf18/Ano6/Nbl1/Casr/Fgf1/Nckap1l/C5ar1/Xcl1/Grem1/Jam3/Sema3a/Ccl4/Cmklr1/Cxcl2/Ccl12/F7/Serpine1/Cxcl10/Cxcl14/Vegfa	51
BP	GO:0030199	collagen fibril organization	20/3044	37/15699	2.75016442065841e-06	0.000111904920408738	Sfrp2/Adamts14/Acan/Tnxb/Foxc2/Col3a1/Tgfb2/Col14a1/Loxl2/Cyp1b1/Dpt/Ddr2/Adamts2/Grem1/Col2a1/Col5a2/Lox/Col1a2/P3h1/Col5a1	20
BP	GO:0071621	granulocyte chemotaxis	30/3044	68/15699	2.78955002353867e-06	0.000112511850949393	Ccl11/Spp1/Ednra/Ccl3/Edn3/Fcgr3/Csf3r/Rarres2/Rac2/Lbp/C3ar1/Hrh1/Itgb2/Cd74/Tnfsf18/Prex1/Vav1/Nckap1l/C5ar1/Itga9/Xcl1/Jam3/Amica1/Itga1/Cmklr1/S100a9/Cxcl2/Pik3cg/Fcer1g/Vegfa	30
BP	GO:0045777	positive regulation of blood pressure	21/3044	40/15699	2.89921084695144e-06	0.00011591801281985	Adra1b/Agtr1a/Adra1a/Chrna7/Tacr3/Uts2/Adra1d/Tacr1/Oxtr/Glp1r/Avpr1a/Eng/Tbxa2r/Ace/Tpm1/Spx/Oxt/Crhr2/Grip2/Hsd11b2/Olfr78	21
BP	GO:0002027	regulation of heart rate	32/3044	75/15699	3.18335365608006e-06	0.00012618155267807	Adra1b/Gja5/Adra1a/Chrna7/Kcnq1/Tacr3/Uts2/Agtr2/Edn3/Ctnna3/Avpr1a/Kcnh6/Kcnj2/Kcnh2/Myh7/Scn5a/Hrc/Ank2/Scn1b/Tpm1/Casq2/Spx/Tnni3k/Bves/Cacna1e/Dmd/Oxt/Calca/Myh6/Crhr2/Sema3a/Cacna1g	32
BP	GO:0035458	cellular response to interferon-beta	17/3044	29/15699	3.49684316650449e-06	0.000137422947688783	Iigp1/Tgtp1/Gm4951/Gbp6/Irg1/Ifi205/Gbp3/Gbp2b/Ifit1/Igtp/Ifit3/Aim2/Ifi203/Ndufa13/Ifi204/Tmem173/Trex1	17
BP	GO:0007423	sensory organ development	127/3044	452/15699	3.56363003566269e-06	0.000138860770372687	Gpm6a/Lppr4/Vsx2/Pygo2/Mcoln3/Smoc1/Chrdl1/Aldh1a2/Gabrb2/Kcnq4/Igf1/Gabrb3/Lef1/Kdr/Foxp2/Slc4a5/Crygs/Cdh23/Thy1/Clrn1/Ptn/Gata3/Six3/C1qtnf5/Sall2/Fgf20/Tub/Bmpr1b/Prox1/Stox1/Ptprm/Foxl2/Hpn/Foxc2/Pvrl3/Mfrp/Prrx1/Ntrk3/C1qb/Tbx18/Rpe65/Arhgef15/Ihh/Zeb2/Tgfb2/Cytl1/Maf/Zeb1/Cyp1b1/Inhba/Pou2f1/Rax/Pdgfrb/Acvrl1/Sobp/Nrp1/Crygb/Lhfpl5/Lamc3/Ror2/Bnc2/Osr2/Ptprq/Bmp4/Ikzf1/Foxf2/Twist1/Flt1/Me…	127
BP	GO:0019229	regulation of vasoconstriction	27/3044	59/15699	3.70536114493181e-06	0.000143170172641987	Asic2/Adra1b/Cysltr1/Agtr1a/Gja5/Adra1a/P2rx1/Adra1d/Cd38/Tacr1/Oxtr/Edn3/Ptafr/Hrh2/Cacna1c/Avpr1a/Tbxa2r/Hrh1/Htr2a/Ptger3/Mmp2/Icam1/Casr/Npy1r/Atp1a2/Lep/Adra2c	27
BP	GO:0002688	regulation of leukocyte chemotaxis	33/3044	79/15699	3.9387775722326e-06	0.000150920827309379	Ccr2/Cxcl12/Cxcl9/Hc/Cxcl13/Ednra/Pf4/Edn3/Ccr1/Rarres2/Rac2/Cxcl5/Vegfc/Lbp/C3ar1/Cd74/Tnfsf18/Ano6/Nbl1/Nckap1l/C5ar1/Xcl1/Grem1/Jam3/Ccl4/Cmklr1/Cxcl2/Ccl12/F7/Serpine1/Cxcl10/Cxcl14/Vegfa	33
BP	GO:0051937	catecholamine transport	26/3044	56/15699	4.00774564597521e-06	0.000152294334547058	Slc22a3/P2ry12/Chrna7/Cxcl12/Chrna6/Chrm5/Mecp2/Smpd3/Oxtr/Agtr2/Slc6a2/Kcna2/Abat/Htr6/Htr2a/Ptger3/Pcp4/Npy2r/Oxt/Rab3b/Crhr2/Prkcb/Ly6e/Kcnb1/Cadps/Adra2c	26
BP	GO:0019226	transmission of nerve impulse	25/3044	53/15699	4.29023205236451e-06	0.000161692516203049	Cacng4/Kcnmb2/P2rx1/Chrna7/Scn7a/Tnr/Chrm5/Mtnr1b/Kcna1/Grm7/Kcna2/Cldn19/Avpr1a/Scn2a1/Scn9a/Scn5a/Cacnb4/Scn1b/Nfasc/Cacna1e/Scn3a/Chrna1/Jam3/Clcn1/Grik2	25
BP	GO:0016064	immunoglobulin mediated immune response	34/3044	83/15699	4.76309419172027e-06	0.000178054529215689	Cd226/C1s2/Fcgr1/C4b/Il13ra2/Hc/Ptprc/H2-Ab1/Il27ra/Fcgr2b/Batf/Fcgr3/Cd55b/C1qb/Serping1/C1ra/Inpp5d/Cd28/C1qa/C1s1/Cd40/C4bp/Cd74/Fcer2a/C1qc/C2/Xcl1/Tnf/C1rb/Irf7/Fcer1g/Tnfsf13/Masp2/C1rl	34
BP	GO:0006959	humoral immune response	36/3044	90/15699	4.87862965649507e-06	0.000180902735165841	Hist1h2be/Ccr2/C1s2/Cfb/Il7/C4b/Hc/Ptprc/H2-Ab1/Irg1/Fcgr2b/Gata3/Cd55b/C1qb/Serping1/C1ra/C1qa/C1s1/C4bp/Cfh/Fcer2a/Masp1/C1qc/C2/Mmp7/Cd83/Tnf/Aire/Il1f5/C1rb/Mef2c/Gpr183/Ltf/Masp2/Fcna/C1rl	36
BP	GO:0002690	positive regulation of leukocyte chemotaxis	28/3044	63/15699	4.98755448145629e-06	0.000183462204045888	Ccr2/Cxcl12/Cxcl9/Cxcl13/Ednra/Pf4/Edn3/Ccr1/Rarres2/Rac2/Cxcl5/Vegfc/Lbp/C3ar1/Cd74/Tnfsf18/Ano6/Nckap1l/C5ar1/Xcl1/Ccl4/Cmklr1/Cxcl2/F7/Serpine1/Cxcl10/Cxcl14/Vegfa	28
BP	GO:0003014	renal system process	32/3044	77/15699	6.25558716948285e-06	0.000228279284168906	Agtr1a/Klhl3/Ptpro/Gja5/Adra1a/Htr7/Tfap2b/Trpv1/Slc4a5/Uts2/Adra1d/Stc1/Ednra/Tacr1/Agtr2/Aqp4/Fas/Cacna1c/Avpr1a/Corin/Ptger3/Sulf1/Bmp4/Aqp7/Hnf1a/Ednrb/Spx/Oxt/Aqp1/Hsd11b2/Nppb/Olfr78	32
BP	GO:0001817	regulation of cytokine production	121/3044	432/15699	7.08752855476745e-06	0.000256602018069455	Bank1/Card11/Agtr1a/S100b/Tigit/Il12rb2/Sash3/Ccr2/Chrna7/Postn/Vsig4/Clec9a/Tnfsf15/Flt4/Clec7a/Tnfrsf8/Ccr5/Hc/Cd2/Lrrc32/Il27ra/Lef1/Irg1/Gata6/Angpt1/B2m/Ccl3/Fcgr2b/S1pr3/Ackr1/Cd34/Cd209b/Gbp4/Gata3/Raet1b/Il12b/Clec2i/Agtr2/Nlrp1a/Tek/Pf4/Fcgr3/Tlr9/Rsad2/Ticam2/Casp1/Srgn/Aqp4/Ptafr/Nlrp12/Casp4/Clec4e/Txk/Cd209d/Cxcl5/Csf1r/Lbp/Tgfb2/C3ar1/Aim2/Lgals9/Adam33/Inpp5d/Cd28/Cyp1b1/Cd40/Ccm2l…	121
BP	GO:0045907	positive regulation of vasoconstriction	19/3044	36/15699	7.78533511018214e-06	0.000279663834661074	Adra1b/Cysltr1/Gja5/Adra1a/Adra1d/Cd38/Tacr1/Oxtr/Ptafr/Hrh2/Avpr1a/Tbxa2r/Hrh1/Htr2a/Ptger3/Icam1/Casr/Npy1r/Adra2c	19
BP	GO:0045933	positive regulation of muscle contraction	20/3044	39/15699	7.9752917846779e-06	0.000284266601751543	Adra1b/Nmu/Adra1a/Kcnq1/Tacr3/Adra1d/Tacr1/Oxtr/Abat/Ptafr/Actn3/Myocd/Tbxa2r/Ptger3/Npy2r/Mylk2/Oxt/Lck/Atp2a1/Rgs2	20
BP	GO:0006941	striated muscle contraction	40/3044	106/15699	8.1235204524268e-06	0.000287322669540449	Adra1b/Gja5/Adra1a/Arg2/Kcnq1/Stc1/Atp1a3/Actn3/Ryr3/Cxcr4/Kcnj2/Myl2/Kcnh2/Myh7/Scn5a/Hrc/Fxyd1/Ank2/Casq1/Scn1b/Tpm1/Casq2/Tnnc2/Tnni3k/Mylk2/Tnnt3/Pgam2/Dmd/Actc1/Jsrp1/Chrna1/Myh6/Tnnt1/Cacna1s/Atp2a1/Pln/Tnni1/Ttn/Atp1a2/Rgs2	40
BP	GO:0001696	gastric acid secretion	11/3044	15/15699	8.99617795351323e-06	0.000315758978856899	Nmu/Kcnq1/Trpv1/Chrm5/Oxtr/Hrh2/Ptger3/Slc9a4/Slc26a7/Oxt/Cckbr	11
BP	GO:0007156	homophilic cell adhesion via plasma membrane adhesion molecules	30/3044	72/15699	1.13537578872848e-05	0.000395489233073754	Cdh12/Cdh2/Pcdha9/Pcdh10/Cadm3/Pcdh20/Pcdh12/Cdh23/Clstn3/Ptprm/Pcdh19/Pvrl3/Cdh6/Cdh5/Robo2/Cdh15/Cdh11/Pcdh18/Esam/Pcdh1/Cdh22/Dchs1/Cdh26/Cdh10/Pcdhgc3/Celsr3/Pcdh8/Cdh3/Fat3/Pcdh15	30
BP	GO:0050906	detection of stimulus involved in sensory perception	32/3044	79/15699	1.18579826850156e-05	0.000409947401396253	Asic2/Htr7/Trpv1/Ppef1/Igf1/Sema5b/Kcna1/Serpine2/Hpn/Ano1/Rpe65/Plcb2/Fyn/Htr2a/Lhfpl5/Cacnb4/Grm8/Ptprq/Rtp3/Calca/Cacna2d4/Rbp4/Adgrv1/Tnf/Car6/Chrna10/Rtp4/Pcdh15/Olfr78/Olfr857/Tas2r108/Mmp24	32
BP	GO:0001816	cytokine production	131/3044	480/15699	1.23857301313045e-05	0.00042499691898312	Bank1/Card11/Cd226/Agtr1a/S100b/Tigit/Il12rb2/Cd4/Sash3/Ccr2/Chrna7/Postn/Vsig4/Clec9a/Tnfsf15/Flt4/Clec7a/Tnfrsf8/Ccr5/Hc/Cd2/Lrrc32/Il27ra/Lef1/Lcp2/Irg1/Gata6/Angpt1/B2m/Itk/Ccl3/Fcgr2b/Batf/S1pr3/Ackr1/Cd34/Cd209b/Gbp4/Gata3/Raet1b/Il12b/Clec2i/Agtr2/Nlrp1a/Tek/Pf4/Fcgr3/Tlr9/Rsad2/Ticam2/Casp1/Srgn/Aqp4/Ptafr/Nlrp12/Casp4/Clec4e/Txk/Cd209d/Cxcl5/Csf1r/Lbp/Tgfb2/Runx3/Maf/C3ar1/Aim2/Lgals9/Ad…	131
BP	GO:0098742	cell-cell adhesion via plasma-membrane adhesion molecules	42/3044	115/15699	1.25771827398319e-05	0.000426460786336618	Cdh12/Nlgn1/Cdh2/Pcdha9/Pcdh10/Cadm3/Itga4/Pcdh20/Pcdh12/Cdh23/Clstn3/Selp/Mcam/Ptprm/Pcdh19/Vcam1/Pvrl3/Cdh6/Sele/Cdh5/Robo2/Cdh15/Lgals9/Cdh11/Pcdh18/Esam/Pcdh1/Bmp2/Cdh22/Dchs1/Cdh26/Cdh10/Amica1/Pcdhgc3/Celsr3/Pcdh8/Pcdhb16/Cdh3/Scarf2/Fat3/Pcdh15/Fgfrl1	42
BP	GO:0006820	anion transport	118/3044	424/15699	1.26658052799273e-05	0.000426460786336618	Gabrb1/Slc4a10/Grik1/Ros1/Gabrr1/Arg2/Htr7/Slco1a4/Kcnj10/Plscr5/Cxcl12/Trpv1/Tmem27/Atp8b4/Chrna6/Sept2/Gabrg2/Slco1a6/Gabrb2/Gabrb3/Gabra3/Slc4a5/Stc1/Slc6a11/Ttyh2/Slc6a13/Slc26a9/Pla2g4f/Slco1c1/Agtr2/Slc1a6/Slco4c1/Aqp9/Grm7/Nat3/Slc22a13/Slc38a8/Cyp4f18/Kcna2/Abat/Ano1/Slc7a2/Slc38a4/Ptafr/Slc36a2/Hrh2/Avpr1a/Abca4/Slc6a7/Tg/Slco2b1/Slc38a11/Slc7a11/Slc26a4/Slc6a1/Acsl6/Htr6/Slc22a8/Atp10a/…	118
BP	GO:0046068	cGMP metabolic process	21/3044	43/15699	1.27066393493077e-05	0.000426460786336618	Gucy2f/Gucy1a2/Pde1b/Mtnr1b/Pde1a/Nos3/Npr1/Pde1c/Gucy1b3/Gucy1a3/Npr2/Pde11a/Pde10a/Nos2/Gucy2d/Aqp1/Pdzd3/Nppb/Gucy2c/Pde2a/Vegfa	21
BP	GO:0071346	cellular response to interferon-gamma	19/3044	37/15699	1.31002375046794e-05	0.000436484724974754	Gbp10/Gbp5/Gbp9/Nlrc5/Gbp6/H2-Ab1/Irg1/Gbp4/Il12b/Gbp3/Mrc1/Gbp2b/Gbp8/Aqp4/Txk/Il12rb1/Nos2/Gbp7/Pparg	19
BP	GO:0007188	adenylate cyclase-modulating G-protein coupled receptor signaling pathway	40/3044	108/15699	1.36743587311248e-05	0.000452335981623825	Adcy8/Adra1b/Grik3/Adra1a/Htr7/P2ry12/Chrm5/Gpr37l1/Adra1d/S1pr3/Adgrd1/Glp1r/Chrm2/Grm7/Itgb3/Hrh2/Chrm1/S1pr1/Olfr684/Ptger3/Adcy5/Grm8/Adcy4/Npy2r/Gnai1/Adcy1/Casr/Calcrl/Calca/Adcy7/Chrm4/Tshr/Rxfp2/Gnao1/Galr1/Gpr26/Ucn2/Gpr161/Adra2c/Grm4	40
BP	GO:0070296	sarcoplasmic reticulum calcium ion transport	14/3044	23/15699	1.42600857508082e-05	0.000468341959158686	Ccr5/Dhrs7c/Hrc/Ank2/Casq1/Casq2/Dmd/Mrln/Cacng1/Atp2a1/Pln/Trdn/Ryr1/Nol3	14
BP	GO:0070588	calcium ion transmembrane transport	48/3044	138/15699	1.43965300170006e-05	0.000469469822823891	Cacng4/Trpc5/Gpm6a/P2ry12/Cacng7/Trpv1/Cacng5/Rgn/Tlr9/Cacna1c/Ryr3/Fgf14/Ptger3/Cacng8/Hrc/Cacnb4/Trpc3/Cacna1b/Ank2/Bmp4/Atp2a3/Cracr2a/Ano6/Casq2/Myo5a/Tspan13/Cacna1e/Dmd/Jsrp1/Slc24a4/Itpr1/Cacng1/Cacna2d4/Atp2b4/Slc24a2/Cacna1s/Jph2/Trpc6/Cacna1h/Pik3cg/Atp2a1/Slc24a5/Pln/Trpm6/Ryr1/Trpv6/Atp1a2/Trpm2	48
BP	GO:0006813	potassium ion transport	58/3044	177/15699	1.57066543237127e-05	0.00050567978210852	Kcnk3/Kcnmb2/Kcnj16/Gja5/P2ry12/Kcnn3/Kcnj10/Kcnq1/Kcnmb1/Kcns3/Atp1a4/Kcna6/Kcnq4/Mtnr1b/Nos3/Kcnab1/Kcnn2/Kcng4/Atp1a3/Kcna1/Kcnj5/Slc9a7/Edn3/Hpn/Kcna2/Kcnh4/Kcnt2/Kcnip4/Kcnj8/Kcnh6/Abcc9/Kcng2/Cnga2/Kcnj2/Kcna3/Kcnh2/Htr2a/Kcnh5/Ptger3/Ank2/Atp1b2/Kcnq5/Ano6/Kcns1/Kcnc4/Casq2/Cnga4/Slc24a4/Aqp1/Kcnd1/Atp12a/Kcnk12/Prkg1/Slc24a5/Kcnq3/Kcnj12/Kcnb1/Atp1a2	58
BP	GO:0050886	endocrine process	30/3044	73/15699	1.57268831756238e-05	0.00050567978210852	Agtr1a/Gja5/Nox1/Pex5l/Rab8b/Nos3/Crhbp/Tacr1/Gata3/Oxtr/Agtr2/Edn3/C1qtnf1/Avpr1a/Corin/Inhba/Ace/Dab2/Tbx3/Mcpt4/Selm/Klk1b26/Aqp1/Crhr2/Hsd11b2/Olfr78/Galr1/Npvf/Ucn2/Trpv6	30
BP	GO:0051606	detection of stimulus	54/3044	162/15699	1.76618094549655e-05	0.000563951388013413	Asic2/Gucy2f/Kcnmb2/Htr7/Opn5/Trpv1/Ppef1/Kcnmb1/Rgr/Naip5/Clec7a/Igf1/Sema5b/Cd209b/Kcna1/Trem2/Serpine2/Hpn/Ano1/Rpe65/Eng/Plcb2/Lbp/Fyn/Pkdrej/Htr2a/Lhfpl5/Cacnb4/Rcvrn/Grm8/Ptprq/Rtp3/Tlr6/Naip6/Dennd5b/Foxf1/Calca/Cacna2d4/Rbp4/Adgrv1/Tnf/Pde6b/Car6/Chrna10/Opn4/Rtp4/Pcdh15/Tgfb3/Olfr78/Otop1/Olfr857/Ttn/Tas2r108/Mmp24	54
BP	GO:0048002	antigen processing and presentation of peptide antigen	22/3044	47/15699	1.86675219012692e-05	0.000588019652905537	H2-Q7/H2-Q8/H2-Q6/Fcgr1/H2-Ab1/H2-Aa/B2m/Fcgr2b/Trem2/Fcgr3/H2-Eb1/March8/H2-T24/H2-Q2/Cd74/H2-Oa/Fcer1g/Ctss/H2-Q10/March1/H2-DMb2/H2-Q4	22
BP	GO:0097530	granulocyte migration	31/3044	77/15699	1.86713504402367e-05	0.000588019652905537	Ccl11/Spp1/Ednra/Ccl3/Edn3/Fcgr3/Csf3r/Rarres2/Rac2/Lbp/C3ar1/Hrh1/Itgb2/Ptger3/Cd74/Tnfsf18/Prex1/Vav1/Nckap1l/C5ar1/Itga9/Xcl1/Jam3/Amica1/Itga1/Cmklr1/S100a9/Cxcl2/Pik3cg/Fcer1g/Vegfa	31
BP	GO:0009914	hormone transport	79/3044	263/15699	1.99761694080968e-05	0.000624832836315845	Agtr1a/Nmu/Blk/Crym/Lrp2/Pex5l/Kcnq1/Hmga2/Tfap2b/Tmem27/Btk/Abcb1a/Mtnr1b/Rab8b/Bmp8a/Uts2/Ttr/Smpd3/Crhbp/Cd38/Tacr1/Gata3/Pde1c/Agtr2/Glp1r/Edn3/C1qtnf1/Sybu/Slc18a2/Dio2/Abat/Ano1/Cacna1c/Ildr2/Scg5/Inhba/Irs1/Htr2a/Pde3b/Ptger3/Dab2/Mafa/Pde8b/Tbx3/Hnf1a/Gipr/Selm/Nos2/Arntl/Ica1/Casr/Ptprn/Gpr68/Myo5a/Cacna1e/Stxbp5l/Nell2/Aqp1/Crhr2/Rbp4/Tnf/Pde4c/Cckbr/Acvr1c/Ly6e/Npy1r/Galr1/Npvf/Kcnb1/U…	79
BP	GO:0035637	multicellular organismal signaling	34/3044	88/15699	2.12542236281611e-05	0.000660317028664088	Cacng4/Kcnmb2/Gja5/P2rx1/Chrna7/Kcnq1/Scn7a/Tnr/Chrm5/Mtnr1b/Kcna1/Grm7/Ctnna3/Kcna2/Cldn19/Avpr1a/Kcnh6/Scn2a1/Kcnj2/Scn9a/Kcnh2/Scn5a/Cacnb4/Ank2/Scn1b/Nfasc/Tnni3k/Cacna1e/Scn3a/Chrna1/Jam3/Clcn1/Grik2/Pln	34
BP	GO:0023061	signal release	102/3044	360/15699	2.17050562159032e-05	0.000669797640810221	Nlgn1/Agtr1a/Nmu/Blk/Syn1/Lrp2/Pex5l/Kcnq1/Hmga2/Tfap2b/Tmem27/Btk/Mtnr1b/Rab8b/Bmp8a/Uts2/Syt4/Smpd3/Crhbp/Cd38/Tacr1/Gata3/Pde1c/Agtr2/Glp1r/Edn3/C1qtnf1/Sybu/Slc18a2/Dio2/Abat/Ano1/Syt15/Cacna1c/Rph3a/Ildr2/Syn2/Lrrk2/Scg5/Htr6/Inhba/Stx1b/Irs1/Htr2a/Pde3b/Ptger3/Dab2/Cacna1b/Syt13/Grm8/Mafa/Pde8b/Sytl5/Tbx3/Kcnc4/Hnf1a/Gipr/Selm/Nos2/Arntl/Ica1/Casr/Ptprn/Rims3/Gpr68/Myo5a/Ntrk2/Cacna1e/Syt5/…	102
BP	GO:0007626	locomotory behavior	58/3044	179/15699	2.28135449930601e-05	0.000699311199187269	Adra1b/Slc4a10/Kcnj10/Cxcl12/Grm1/Mcoln3/Apba2/Astn1/Zic1/Tnr/Pde1b/Mecp2/Fgf12/Cdh23/Atp1a3/Reln/Fign/Slc18a2/Abat/Cacna1c/Penk/Negr1/Fgf14/Lrrk2/Mapk10/Dmbx1/Dlg4/Sobp/Dnm1/Cacnb4/Uchl1/Adcy5/Apba1/Cacna1b/Tal1/Prex2/Pitx3/Myo5a/Cacna1e/Gbx1/Lgi4/Ciart/Adam22/Dpp4/Sez6/Grm5/Sez6l/Espn/Tshr/Npas3/Pcdh15/Grin2a/Tmod1/Gnao1/Npy1r/Hoxd9/Shank3/Atp1a2	58
BP	GO:0051048	negative regulation of secretion	60/3044	187/15699	2.3174488749803e-05	0.000705670856103271	Bank1/Htr7/Ccr2/P2ry12/Kcnq1/Il13ra2/Lrrc32/Mtnr1b/Angpt1/Bmp8a/Uts2/Syt4/Cd34/Crhbp/Pde1c/Oxtr/Agtr2/Grm7/Edn3/Rsad2/Srgn/Cyp4f18/Abat/Hrh2/Nlrp12/Lgals9/Htr6/Irs1/Pde3b/Ptger3/Cd74/Pde8b/Npy2r/Spx/Wnk3/Foxf1/Npsr1/Stxbp5l/Maob/Oxt/Crhr2/Btn1a1/Tnf/Il1f5/Btn2a2/Erp29/Pde4c/Acvr1c/Tnfrsf9/Prkg1/Npy1r/Npvf/Kcnb1/Ucn2/Nr1h3/Pparg/Lep/Ppp1r9a/Adra2c/Il11	60
BP	GO:0071363	cellular response to growth factor stimulus	117/3044	425/15699	2.34321839585224e-05	0.000708116627034417	Bmp5/Stmn2/Fgfr4/Smad9/Hgf/Crb2/Vwc2/Tfap2b/Adgra3/Chrdl1/Grem2/Flt4/Sfrp2/Lef1/Kdr/Gata6/Angpt1/Cxcl13/Bmp8a/Adamts12/Nos3/Tmem100/Mmrn2/Gdf7/Gata3/Agtr2/Tek/Pdgfd/Fgf20/Bmpr1b/Has2/Chrdl2/Col3a1/Hpgd/Dusp15/Ntrk3/Nrp2/Fgf18/Fgf7/Eng/Myocd/Vegfc/Tgfb2/Rnf165/Fbn2/Kl/Zcchc18/Fbn1/Aspn/Fermt2/Magi2/Fgf22/Zeb1/Fyn/Adamts3/Amhr2/Pdgfrb/Acvrl1/4632428N05Rik/Nrp1/Sost/Bmp15/Ror2/Dab2/Cited1/Sulf1/Gdf6…	117
BP	GO:0002495	antigen processing and presentation of peptide antigen via MHC class II	11/3044	16/15699	2.37168248289039e-05	0.000708116627034417	H2-Ab1/H2-Aa/Fcgr2b/Trem2/H2-Eb1/March8/Cd74/H2-Oa/Fcer1g/March1/H2-DMb2	11
BP	GO:2000311	regulation of alpha-amino-3-hydroxy-5-methyl-4-isoxazole propionate selective glutamate receptor activity	11/3044	16/15699	2.37168248289039e-05	0.000708116627034417	Cacng4/Nlgn1/Cacng7/Cacng5/Reln/Cacng8/Gsg1l/Nlgn3/Mapk8ip2/Mef2c/Shank3	11
BP	GO:0044070	regulation of anion transport	42/3044	118/15699	2.5809745482941e-05	0.000765633611164921	Grik1/Ros1/Arg2/Htr7/Cxcl12/Tmem27/Chrna6/Sept2/Stc1/Agtr2/Grm7/Cyp4f18/Kcna2/Abat/Ptafr/Slc36a2/Hrh2/Avpr1a/Slc6a1/Acsl6/Htr6/Htr2a/Fxyd1/Ano6/Sfrp4/Pcp4/Npy2r/Maob/Oxt/Stc2/Rab3b/Crhr2/Tnf/Clcn1/Car2/Prkcb/Clcn5/Prkg1/Cftr/Dpysl2/Lep/Cck	42
BP	GO:0055002	striated muscle cell development	47/3044	137/15699	2.63994982411829e-05	0.000778108287903583	Dner/Wisp1/Igf1/Lef1/Myh11/Agtr2/Pi16/Prox1/Actn3/Myocd/Col14a1/Myl2/Pdgfrb/Hdac9/Cacnb4/Uchl1/Tmod4/Bmp4/Casq1/Tmod2/Tbx3/Lmod3/Casq2/Bves/Wnt10b/Wfikkn2/Dmd/Actc1/Acta1/Klhl40/Myh6/Cacna1s/Mef2c/Prkg1/Tmod1/Six4/Mylk3/Neb/Ryr1/Ttn/Ankrd23/Lmod1/Sgcb/Speg/Shox2/Vegfa/Myog	47
BP	GO:0055067	monovalent inorganic cation homeostasis	40/3044	111/15699	2.87039553830948e-05	0.000840641954467961	Slc4a10/Agtr1a/Slc9a3/Nox1/Kcnj10/Tfap2b/Scn7a/Atp1a4/Slc4a5/Uts2/Atp1a3/Tacr1/Slc26a9/Agtr2/Slc9a7/Car14/Avpr1a/Chp2/Corin/Slc26a4/Kcnh2/Slamf8/Slc9a4/Slc26a7/Atp1b2/Ednrb/Spx/Fasl/Scnn1b/Car12/Rab39/Oxt/Slc4a4/Atp12a/Car2/Tesc/Nppb/Nr3c2/Cftr/Atp1a2	40
BP	GO:0050432	catecholamine secretion	21/3044	45/15699	3.05032233828203e-05	0.00088768241211524	P2ry12/Chrna7/Cxcl12/Chrna6/Mecp2/Oxtr/Agtr2/Kcna2/Abat/Htr6/Htr2a/Ptger3/Pcp4/Npy2r/Oxt/Crhr2/Prkcb/Ly6e/Kcnb1/Cadps/Adra2c	21
BP	GO:0050921	positive regulation of chemotaxis	38/3044	104/15699	3.15935768052071e-05	0.000913630604719134	Ccr2/Ccl21a/Cxcl12/Cxcl9/Kdr/Cxcl13/Ednra/Pdgfd/Pf4/Edn3/Il16/Ccr1/Ntrk3/Rarres2/Rac2/Fgf18/Cxcl5/Vegfc/Lbp/C3ar1/S1pr1/Pdgfrb/Cd74/Nrp1/Tnfsf18/Ano6/Casr/Nckap1l/C5ar1/Xcl1/Ccl4/Cmklr1/Cxcl2/F7/Serpine1/Cxcl10/Cxcl14/Vegfa	38
BP	GO:0055078	sodium ion homeostasis	19/3044	39/15699	3.42534496308917e-05	0.000974702007392492	Tfap2b/Scn7a/Atp1a4/Uts2/Atp1a3/Tacr1/Agtr2/Avpr1a/Corin/Atp1b2/Ednrb/Spx/Scnn1b/Oxt/Atp12a/Tesc/Nppb/Nr3c2/Atp1a2	19
BP	GO:0072376	protein activation cascade	19/3044	39/15699	3.42534496308917e-05	0.000974702007392492	C1s2/Cfb/C4b/Hc/Cd55b/C1qb/Serping1/C1ra/C1qa/C1s1/C4bp/Cfh/Masp1/C1qc/C2/C1rb/Masp2/Fcna/C1rl	19
BP	GO:0035725	sodium ion transmembrane transport	36/3044	97/15699	3.43413930399269e-05	0.000974702007392492	Asic2/Slc4a10/Slc9a3/Fxyd5/Scn7a/Atp1a4/Fgf12/Slc4a5/Atp1a3/Slc9a7/Fxyd7/Scn2a1/Scn9a/Scn5a/Fxyd1/Asic5/Atp1b2/Ano6/Scn1b/Plcb1/Scnn1b/Wnk3/Dmd/Scn3a/Slc24a4/Slc12a3/Atp2b4/Slc24a2/Slc4a4/Atp12a/Tesc/Fxyd6/Slc8a2/Slc24a5/Slc8a3/Atp1a2	36
BP	GO:0006814	sodium ion transport	54/3044	166/15699	3.80560282922283e-05	0.00107350685943353	Asic2/Slc4a10/Klhl3/Slc9a3/Fxyd5/Scn7a/Atp1a4/Fgf12/Slc4a5/Nos3/Atp1a3/Serpine2/Slc9a7/Slc38a8/Slc38a4/AI317395/Chp2/Slc38a11/Fgf14/Fxyd7/Slc9b2/Scn2a1/Scn9a/Cntn1/Scn5a/Slc9a4/Fxyd1/Asic5/Atp1b2/Ano6/Scn1b/Plcb1/Scnn1b/Wnk3/Dmd/Per1/Scn3a/Slc24a4/Slc12a3/Atp2b4/Slc24a2/Slc4a4/Atp12a/Tesc/Fxyd6/Slc13a3/Slc8a2/Slc24a5/Slc5a1/Slc8a3/Nalcn/Slc6a15/Atp1a2/Trpm2	54
BP	GO:0046717	acid secretion	30/3044	76/15699	3.95826868508791e-05	0.00110976337890452	Grik1/Nmu/Kcnq1/Trpv1/Chrm5/Pla2g4f/Oxtr/Agtr2/Aqp9/Grm7/Cyp4f18/Abat/Hrh2/Avpr1a/Slc6a1/Htr6/Ace/Ptger3/Slc9a4/Slc26a7/Cacnb4/Apba1/Nmur2/Ntrk2/Oxt/Mip/Cckbr/Prkg1/Dpysl2/Cck	30
BP	GO:0043542	endothelial cell migration	42/3044	120/15699	4.07288830825204e-05	0.00113497820856623	Angpt4/Adgra3/Angpt2/Flt4/Ccr5/Kdr/Angpt1/Cxcl13/Nos3/Stc1/Mmrn2/Gata3/Tek/Prox1/Ptprm/Foxc2/Itgb3/Srpx2/Fgf18/Vegfc/Fap/Loxl2/Cyp1b1/Itgb2/Atoh8/Acvrl1/Hdac9/Nrp1/Bmp4/Plxnd1/Fgf1/Ccbe1/Bmper/Ets1/Grem1/Vash1/Dpp4/Nr4a1/Amot/Serpinf1/Dll4/Vegfa	42
BP	GO:0050803	regulation of synapse structure or activity	69/3044	227/15699	4.30097247812881e-05	0.00117711028051826	Lrrtm3/Asic2/Lrrtm4/Nlgn1/Cdh2/Grik1/S100b/Frmpd4/Lrrn3/Htr7/Kcnj10/Lingo2/Tnr/Mecp2/Kdr/Pcdh17/Colq/Kcnn2/Clstn3/Cd38/Ptn/Oxtr/Serpine2/Reln/Hrh2/Ntrk3/Flrt1/Srpx2/Arhgef15/Fgf14/Hrh1/Magi2/Htr6/2610042L04Rik/Dlg4/Musk/Nfatc4/Cx3cr1/Thbs2/Lrrc24/Flrt2/Lingo4/Nlgn3/Itpka/Mylk2/Ntrk2/Syndig1/Syp/Oxt/Adgrb3/Crhr2/Slc24a2/Ywhag/Grm5/Shisa6/Epha7/Stxbp1/Grin2a/Grik2/Mef2c/Six4/Camk2b/Disc1/Kcnb1/Shan…	69
BP	GO:0050807	regulation of synapse organization	39/3044	109/15699	4.3195989234964e-05	0.00117711028051826	Lrrtm3/Asic2/Lrrtm4/Nlgn1/Cdh2/Frmpd4/Lrrn3/Lingo2/Mecp2/Pcdh17/Colq/Clstn3/Ptn/Oxtr/Reln/Ntrk3/Flrt1/Srpx2/Arhgef15/Magi2/Musk/Nfatc4/Thbs2/Lrrc24/Flrt2/Lingo4/Nlgn3/Ntrk2/Syndig1/Oxt/Adgrb3/Epha7/Mef2c/Six4/Camk2b/Disc1/Shank3/Slitrk4/Ppp1r9a	39
BP	GO:0055001	muscle cell development	50/3044	151/15699	4.32390579387015e-05	0.00117711028051826	Dner/Wisp1/Igf1/Lef1/Myh11/Agtr2/Pi16/Prox1/Actn3/Myocd/Col14a1/Myl2/Pdgfrb/Hdac9/Nfatc4/Cacnb4/Uchl1/Ank2/Tmod4/Bmp4/Casq1/Tmod2/Tbx3/Lmod3/Casq2/Bves/Wnt10b/Wfikkn2/Dmd/Actc1/Acta1/Klhl40/Myh6/Cacna1s/Ramp2/Mef2c/Prkg1/Tmod1/Six4/Mylk3/Neb/Ryr1/Ttn/Ankrd23/Lmod1/Sgcb/Speg/Shox2/Vegfa/Myog	50
BP	GO:0010594	regulation of endothelial cell migration	33/3044	87/15699	4.32648189229198e-05	0.00117711028051826	Angpt4/Adgra3/Angpt2/Flt4/Ccr5/Kdr/Angpt1/Cxcl13/Stc1/Mmrn2/Gata3/Tek/Prox1/Ptprm/Foxc2/Itgb3/Srpx2/Fgf18/Vegfc/Atoh8/Acvrl1/Hdac9/Bmp4/Fgf1/Ccbe1/Bmper/Ppap2b/Ets1/Vash1/Amot/Serpinf1/Dll4/Vegfa	33
BP	GO:0046879	hormone secretion	76/3044	256/15699	4.41203082718767e-05	0.0011933245731417	Agtr1a/Nmu/Blk/Lrp2/Pex5l/Kcnq1/Hmga2/Tfap2b/Tmem27/Btk/Mtnr1b/Rab8b/Bmp8a/Uts2/Smpd3/Crhbp/Cd38/Tacr1/Gata3/Pde1c/Agtr2/Glp1r/Edn3/C1qtnf1/Sybu/Slc18a2/Dio2/Abat/Ano1/Cacna1c/Ildr2/Scg5/Inhba/Irs1/Htr2a/Pde3b/Ptger3/Dab2/Mafa/Pde8b/Tbx3/Hnf1a/Gipr/Selm/Nos2/Arntl/Ica1/Casr/Ptprn/Gpr68/Myo5a/Cacna1e/Stxbp5l/Nell2/Aqp1/Crhr2/Rbp4/Tnf/Pde4c/Cckbr/Acvr1c/Ly6e/Npy1r/Galr1/Npvf/Kcnb1/Ucn2/Trpv6/Pparg/…	76
BP	GO:0035249	synaptic transmission, glutamatergic	31/3044	80/15699	4.52307430238805e-05	0.00120980822214803	Nlgn1/Grik1/Grik3/Grm3/P2rx1/Grm1/Tnr/Grid1/Clstn3/Oxtr/Serpine2/Grm7/Reln/Gria2/Lrrk2/Htr2a/Cacnb4/Grm8/Npy2r/Nlgn3/Ntrk2/Grm5/Mapk8ip2/Grin2a/Grik2/Cckbr/Mef2c/Shank3/Gria3/Grin3a/Grm4	31
BP	GO:0030804	positive regulation of cyclic nucleotide biosynthetic process	27/3044	66/15699	4.53800061763055e-05	0.00120980822214803	Gucy1a2/Ramp3/Nos3/Vipr2/Npr1/Adgrd1/Hrh2/Gucy1a3/Gpr65/Mrap/Akap12/Ptger3/Adcy4/Gipr/Nos2/Adcy1/Ramp1/Calcrl/Timp2/Calca/Crhr2/Adcy7/Acr/Tshr/Ramp2/Rxfp2/Gpr161	27
BP	GO:0002764	immune response-regulating signaling pathway	64/3044	207/15699	4.55191001373659e-05	0.00120980822214803	Cd226/Blk/Klhl6/Cd300lh/Pik3ap1/Bpifb1/Zap70/Btk/Clec7a/Ptprc/Lcp2/Irg1/Itk/Thy1/Btla/Cd38/Nfam1/Gata3/Clec2i/Tlr9/Rsad2/Ticam2/Themis/Clec4e/Txk/Lbp/Cmtm3/Colec12/C3ar1/Lgals9/Rftn2/Cd28/Fyn/Cd40/Cacnb4/Lax1/Tlr6/Trat1/Rftn1/Trim30a/Skap1/Tlr13/Dhx58/Nckap1l/C5ar1/Klrk1/Tril/Themis2/Tlr7/Tnf/Plcl2/Ddx60/Btn2a2/Prkcb/Irf7/Lck/Fcer1g/Myo1g/Tnip3/Mef2c/Ltf/Cd86/Nr1h3/Irf4	64
BP	GO:0030801	positive regulation of cyclic nucleotide metabolic process	29/3044	73/15699	4.60768869293308e-05	0.00121759497759232	Gucy1a2/Ramp3/Nos3/Vipr2/Npr1/Adgrd1/Pf4/Hrh2/Gucy1a3/Gpr65/Mrap/Akap12/Ptger3/Adcy4/Gipr/Nos2/Adcy1/Ramp1/Calcrl/Timp2/Calca/Crhr2/Adcy7/Acr/Tshr/Ramp2/Rxfp2/Cxcl10/Gpr161	29
BP	GO:0030593	neutrophil chemotaxis	24/3044	56/15699	4.84065034301524e-05	0.00127184630155338	Spp1/Ednra/Ccl3/Edn3/Fcgr3/Csf3r/Rac2/Lbp/C3ar1/Itgb2/Cd74/Prex1/Vav1/Nckap1l/C5ar1/Itga9/Xcl1/Jam3/Amica1/Itga1/S100a9/Cxcl2/Pik3cg/Fcer1g	24
BP	GO:0007507	heart development	126/3044	471/15699	4.88094127402025e-05	0.00127514590783779	Adra1b/Armc4/Dnah11/Agtr1a/Pax3/Gja5/Adra1a/Ccdc39/Dnaaf3/AW551984/Aldh1a2/Wisp1/Itga4/Sfrp2/Kdr/Gata6/Angpt1/Epha3/Adam19/Snai1/Acan/Ednra/Tmem100/Gjc1/Myh11/Gata3/Agtr2/Prokr1/Pi16/Tek/Fgf20/Prox1/Has2/Zfpm2/Dnah5/Foxc2/Drc1/Col3a1/Vcam1/Ncam1/Sox18/Tbx20/Tbx18/Vcan/Nrp2/Ihh/Zic3/Kcnj8/Bicc1/Eng/Myocd/Tgfb2/Wnt16/Col14a1/Fbn1/Epor/Myl2/S1pr1/Pdgfrb/Ccdc103/Ccm2l/Tead2/Hopx/Ace/Hdac9/Nfatc4/Myh7…	126
BP	GO:0001569	patterning of blood vessels	20/3044	43/15699	4.98690669046457e-05	0.00129546875495797	Cxcl12/Sfrp2/Lef1/Angpt1/Ednra/Tek/Foxc2/Tbx20/Ihh/Cxcr4/Eng/Nfatc4/Nrp1/Plxnd1/Flt1/Notch4/Col4a1/Dll4/Vegfa/Tgfbr2	20
BP	GO:0030802	regulation of cyclic nucleotide biosynthetic process	35/3044	95/15699	5.23610307763757e-05	0.00135256190735829	Gucy1a2/Ramp3/Nos3/Ednra/Vipr2/Npr1/Adgrd1/Grm7/Hrh2/Gucy1a3/Gpr65/Mrap/Akap12/Ptger3/Grm8/Adcy4/Gipr/Npy2r/Nos2/Adcy1/Ramp1/Calcrl/Timp2/Calca/Crhr2/Adcy7/Acr/Tshr/Ramp2/Pdzd3/Rxfp2/Galr1/Pde2a/Gpr161/Adra2c	35
BP	GO:2000021	regulation of ion homeostasis	51/3044	156/15699	5.32717360680841e-05	0.00136839911978241	Gja5/Cd4/Hsh2d/Clec4b1/Ccr5/Ptprc/Fgf12/Uts2/Ednra/Thy1/Tacr1/Agtr2/Glp1r/Itgb3/Avpr1a/Corin/Tgfb2/Lrrk2/Slc30a2/Dhrs7c/Htr2a/Scn5a/Xcr1/Hrc/Trpc3/Ank2/Bmp4/Casq1/Scn1b/Casq2/Ednrb/Spx/Wnk3/Dmd/Npsr1/Xcl1/Itpr1/Oxt/Myoc/Car2/Lck/Nppb/Pln/Cxcl10/Trdn/Cacna1g/Ryr1/Coro1a/Nol3/Cck/Ubash3b	51
BP	GO:0002504	antigen processing and presentation of peptide or polysaccharide antigen via MHC class II	11/3044	17/15699	5.53801856610052e-05	0.00140684029651548	H2-Ab1/H2-Aa/Fcgr2b/Trem2/H2-Eb1/March8/Cd74/H2-Oa/Fcer1g/March1/H2-DMb2	11
BP	GO:0042438	melanin biosynthetic process	11/3044	17/15699	5.53801856610052e-05	0.00140684029651548	Tyr/Tyrp1/Oca2/Slc45a2/Zeb2/Dct/Cited1/a/Myo5a/Cdh3/Slc24a5	11
BP	GO:0051955	regulation of amino acid transport	15/3044	28/15699	5.67265738794876e-05	0.00143312520163672	Grik1/Arg2/Tmem27/Sept2/Grm7/Abat/Slc36a2/Avpr1a/Slc6a1/Htr6/Tnf/Prkg1/Dpysl2/Lep/Cck	15
BP	GO:0051047	positive regulation of secretion	91/3044	321/15699	5.75872515901921e-05	0.00144691903175794	Nlgn1/Grik1/Agtr1a/Nmu/Blk/Pex5l/Kcnq1/Postn/Cxcl12/Trpv1/Clec9a/Tmem27/Tnfsf15/Chrna6/Ccr5/Hc/Cd2/Igf1/Rab8b/Ccl3/Cd34/Smpd3/Cd38/Tacr1/Gata3/Oxtr/Agtr2/Glp1r/Nlrp1a/Tek/Edn3/C1qtnf1/Casp1/Cyp4f18/Abat/Ano1/Ptafr/Casp4/Avpr1a/Clec4e/Cd209d/Csf1r/Vegfc/Tgfb2/Slc6a1/Aim2/Lgals9/Htr6/Alox12b/Stx1b/Irs1/Dab2/Cacna1b/Pcp4/Gipr/Npy2r/Twist1/AF251705/Ednrb/Plcb1/Casr/Gpr68/Stxbp5l/Nell2/Oxt/Aqp1/Crhr2/…	91
BP	GO:0050806	positive regulation of synaptic transmission	41/3044	118/15699	6.04956131347482e-05	0.00151173276735637	Nlgn1/Grik1/S100b/Nmu/Adra1a/Htr7/Tnr/Mecp2/Uts2/Clstn3/Tacr1/Oxtr/Serpine2/Lgi1/Reln/Abat/Gria2/Htr6/Stx1b/Dlg4/Musk/Dnm1/Cx3cr1/Cacna1b/Nlgn3/Ntrk2/Lama2/Oxt/Slc1a3/Rab3b/Crhr2/Slc24a2/Tnf/Car2/Grin2a/Grik2/Cckbr/Camk2b/Shank3/Ppp1r9a/Shank2	41
BP	GO:0070848	response to growth factor	117/3044	434/15699	6.2991196614986e-05	0.00156558660559841	Bmp5/Stmn2/Fgfr4/Smad9/Hgf/Crb2/Vwc2/Tfap2b/Adgra3/Chrdl1/Grem2/Flt4/Sfrp2/Lef1/Kdr/Gata6/Angpt1/Cxcl13/Bmp8a/Adamts12/Nos3/Tmem100/Mmrn2/Gdf7/Gata3/Agtr2/Tek/Pdgfd/Fgf20/Bmpr1b/Has2/Chrdl2/Col3a1/Hpgd/Dusp15/Ntrk3/Nrp2/Fgf18/Fgf7/Eng/Myocd/Vegfc/Tgfb2/Rnf165/Fbn2/Kl/Zcchc18/Fbn1/Aspn/Fermt2/Magi2/Fgf22/Zeb1/Fyn/Adamts3/Amhr2/Pdgfrb/Acvrl1/4632428N05Rik/Nrp1/Sost/Bmp15/Ror2/Dab2/Cited1/Sulf1/Gdf6…	117
BP	GO:0007611	learning or memory	61/3044	197/15699	6.4593702435121e-05	0.0015967841064338	Adcy8/Adra1b/S100b/Htr7/Chrna7/Cyp7b1/Nts/Tnr/Pde1b/Mecp2/Igf1/Foxp2/Kcnab1/Bche/Atp1a3/Tacr1/Ptn/Oxtr/Cntnap2/Glp1r/Grm7/Reln/Casp1/Amph/Ncam1/Hrh2/Cacna1c/Prkar1b/Slc6a1/Hrh1/Htr6/Dcdc2a/Ptprz1/Musk/Htr2a/Cx3cr1/Lhx8/Pde8b/Tmod2/Ppp1r1b/Adcy1/Plcb1/Itga8/Nlgn3/Stra6/Ntrk2/Cacna1e/Mdk/Fgf13/Slc24a2/Grm5/Mapk8ip2/Grin2a/Mef2c/Nrxn2/Serpinf1/Fen1/Shank3/Atp1a2/Shank2/Grm4	61
BP	GO:0060537	muscle tissue development	98/3044	352/15699	6.56828958583673e-05	0.00161502649816456	Dner/Col19a1/S100b/Pax3/Gja5/AW551984/Aldh1a2/Wisp1/Lef1/Gata6/Angpt1/Foxp2/Eln/Gjc1/Myh11/Agtr2/Pi16/Fgf20/Prox1/Zfpm2/Foxl2/Foxc2/Col3a1/Ncam1/Tbx20/Tbx18/Actn3/Plagl1/Ihh/Eng/Myocd/Vgll2/Tgfb2/Col14a1/Epor/Myl2/S1pr1/Pdgfrb/Ccm2l/Hdac9/Myh7/Heg1/Bmp4/Nras/Tbx3/Twist1/Tpm1/Tsc22d3/Itga8/Stra6/Arntl/Mylpf/Bves/Wnt10b/Mylk2/Igfbp5/Fgf1/Xirp2/Dmd/Actc1/Acta1/Bmp2/Grem1/Eya1/Chrna1/Klhl40/Myh6/Fgfr…	98
BP	GO:0006171	cAMP biosynthetic process	32/3044	85/15699	6.65881989111809e-05	0.00162857733294473	Adcy8/Ramp3/Ednra/Vipr2/Adgrd1/Grm7/Hrh2/Gpr65/Mrap/Akap12/Ptger3/Adcy5/Grm8/Adcy4/Gipr/Npy2r/Adcy1/Ramp1/Calcrl/Timp2/Calca/Crhr2/Adcy7/Acr/Tshr/Ramp2/Rxfp2/Galr1/Ucn2/Pde2a/Gpr161/Adra2c	32
BP	GO:0007606	sensory perception of chemical stimulus	39/3044	111/15699	6.8543922732639e-05	0.00166753945356971	Asic2/Trpv1/Chrm5/Lef1/Olfr10/Olfr56/Pde1c/Chrm2/Grm7/Hrh2/Chrm1/Plcb2/Cnga2/Hrh1/Gng13/Olfr558/Olfr684/Olfr1033/Grm8/Rtp3/Scnn1b/Olfr1392/Wnt10b/Olfr691/Cnga4/Slc24a4/Olfr685/Car6/Chrm4/Vmn1r53/Rtp4/Vmn1r42/Olfr317/Olfr78/Olfr857/Olfr1420/Tas2r108/Olfr1391/Gpr161	39
BP	GO:0050954	sensory perception of mechanical stimulus	46/3044	138/15699	7.15690375706457e-05	0.00173197070920963	Asic2/Cntn5/Otogl/Htr7/Crym/Coch/Trpv1/Mcoln3/Gabrb2/Kcnq4/Igf1/Gabrb3/Cdh23/Clrn1/Kcna1/Tub/Serpine2/Grm7/Hpn/Aqp4/Tbx18/Fyn/Srrm4/Sobp/Htr2a/Dnm1/Thrb/Lhfpl5/Grm8/Ptprq/Barhl1/Icam1/Map1a/Ceacam16/Gjc3/Dfnb59/Col2a1/Slc1a3/Fgfr1/Adgrv1/Tnf/Chrna10/Tspear/Espn/Pcdh15/Eya4	46
BP	GO:0002757	immune response-activating signal transduction	61/3044	198/15699	7.5958620335258e-05	0.00182857453561003	Cd226/Blk/Klhl6/Cd300lh/Pik3ap1/Bpifb1/Zap70/Btk/Clec7a/Ptprc/Lcp2/Irg1/Itk/Thy1/Cd38/Nfam1/Gata3/Clec2i/Tlr9/Rsad2/Ticam2/Themis/Txk/Lbp/Cmtm3/Colec12/C3ar1/Lgals9/Rftn2/Cd28/Fyn/Cacnb4/Lax1/Tlr6/Trat1/Rftn1/Trim30a/Skap1/Tlr13/Dhx58/Nckap1l/C5ar1/Klrk1/Tril/Themis2/Tlr7/Tnf/Plcl2/Ddx60/Btn2a2/Prkcb/Irf7/Lck/Fcer1g/Myo1g/Tnip3/Mef2c/Ltf/Cd86/Nr1h3/Irf4	61
BP	GO:0003044	regulation of systemic arterial blood pressure mediated by a chemical signal	19/3044	41/15699	8.1576461094718e-05	0.00195358629225788	Adra1b/Agtr1a/Gja5/Adra1a/Nox1/Nos3/Adra1d/Tacr1/Oxtr/Agtr2/Edn3/Avpr1a/Corin/Ace/Tpm1/Mcpt4/Klk1b26/Hsd11b2/Olfr78	19
BP	GO:1900449	regulation of glutamate receptor signaling pathway	13/3044	23/15699	8.58927552990452e-05	0.0020462947609586	Cacng4/Nlgn1/Cacng7/Cacng5/Crhbp/Reln/Dlg4/Cacng8/Gsg1l/Nlgn3/Mapk8ip2/Mef2c/Shank3	13
BP	GO:0098542	defense response to other organism	100/3044	363/15699	8.66775981484127e-05	0.00205434843446599	Iigp1/Gbp10/Hist1h2be/Mx1/Cd4/Gbp9/Adamts5/Ifit2/Coch/Kcnq1/Fcgr1/Ccdc36/Myo1f/Gbp6/Lyz1/Naip5/Cxcl9/Ptprc/Il27ra/Cxcl13/Batf/Mx2/Zbp1/Sntg1/Gbp4/Itgax/Raet1a/Raet1b/Il12b/D430041D05Rik/Gbp3/Nlrp1a/Gbp2b/Tlr9/Rsad2/Ifit1/Cd93/Clec4e/Ifitm3/Oas2/Cd209d/Irgm2/Fgf7/Ifit3/Cxcl5/Kcnj8/Lbp/Abcc9/Fgf14/Stab2/Aim2/Lgals9/Cd40/Slamf8/Isg15/Bst2/Serpinb10/Il12rb1/Ncf1/Naip6/Lyz2/Hp/Nos2/Serpinb9/Oas1b/Ifit…	100
BP	GO:0007193	adenylate cyclase-inhibiting G-protein coupled receptor signaling pathway	22/3044	51/15699	8.7932167121466e-05	0.00206281685930868	Adcy8/Grik3/P2ry12/Chrm5/Gpr37l1/S1pr3/Chrm2/Grm7/Itgb3/Chrm1/S1pr1/Adcy5/Grm8/Adcy4/Npy2r/Adcy1/Casr/Adcy7/Chrm4/Rxfp2/Adra2c/Grm4	22
BP	GO:0007218	neuropeptide signaling pathway	22/3044	51/15699	8.7932167121466e-05	0.00206281685930868	Cysltr1/Nmu/Hcrtr2/Tacr1/Glp1r/Gpr1/Cysltr2/Penk/Gpr143/Scg5/Nmbr/Nmur2/Mchr1/Grp/Gipr/Npbwr1/Npsr1/Calca/Npffr1/Galr1/Npvf/Npy	22
BP	GO:0050808	synapse organization	61/3044	199/15699	8.91268574336775e-05	0.00206991963682043	Lrrtm3/Asic2/Lrrtm4/Nlgn1/Cdh2/Frmpd4/Lrrn3/Gpm6a/Lingo2/Tnr/Mecp2/Pcdh17/Colq/Clstn3/Ky/Ptn/Oxtr/Reln/Ntrk3/Flrt1/Srpx2/Arhgef15/Lrrk2/Magi2/2610042L04Rik/Dlg4/Tnc/Musk/Nfatc4/Thbs2/Cacnb4/Plxnd1/Lrrc24/Flrt2/Dact1/Nfasc/Lingo4/Nlgn3/Myo5a/Ntrk2/Syndig1/Chrna1/Oxt/Pdzrn3/Adgrb3/Pcdhgc3/Pcdhb16/Cacna1s/Sez6/Sez6l/Epha7/Mef2c/Col4a1/Nrxn2/Six4/Camk2b/Disc1/Shank3/Slitrk4/Ppp1r9a/Shank2	61
BP	GO:0051146	striated muscle cell differentiation	70/3044	236/15699	8.92126783834193e-05	0.00206991963682043	Dner/Cdh2/Pax3/Hacd1/Cxcl12/AW551984/Wisp1/Cxcl9/Igf1/Lef1/Gata6/Tmem8c/Myh11/Agtr2/Pi16/Prox1/Casp1/Actn3/Bhlha15/Myocd/Col14a1/Myl2/Ccl8/Pdgfrb/Hopx/Hdac9/Cacnb4/Uchl1/Tmod4/Bmp4/Casq1/Tmod2/Tbx3/Ppapdc3/Lmod3/Casq2/Bves/Wnt10b/Mylk2/Flt3l/Igfbp5/Wfikkn2/Dmd/Actc1/Acta1/Bmp2/Grem1/Klhl40/Scgb3a1/Adgrb3/Myh6/Cacna1s/Barx2/Mef2c/Prkg1/Tmod1/Cxcl10/Six4/Mylk3/Neb/Ryr1/Ttn/Ankrd23/Neu2/Lmod1/Sgcb/S…	70
BP	GO:0002768	immune response-regulating cell surface receptor signaling pathway	40/3044	116/15699	8.95854736248947e-05	0.00206991963682043	Cd226/Blk/Klhl6/Zap70/Btk/Clec7a/Ptprc/Lcp2/Itk/Thy1/Btla/Cd38/Nfam1/Gata3/Clec2i/Themis/Clec4e/Txk/Cmtm3/C3ar1/Rftn2/Cd28/Fyn/Cd40/Cacnb4/Lax1/Trat1/Rftn1/Skap1/Nckap1l/C5ar1/Klrk1/Themis2/Plcl2/Btn2a2/Prkcb/Lck/Fcer1g/Myo1g/Mef2c	40
BP	GO:0051954	positive regulation of amine transport	17/3044	35/15699	9.27212635491117e-05	0.00212602395321392	Grik1/Cxcl12/Tmem27/Chrna6/Oxtr/Abat/Slc36a2/Avpr1a/Slc6a1/Htr6/Pcp4/Npy2r/Oxt/Rab3b/Kcnb1/Dpysl2/Cck	17
BP	GO:0021700	developmental maturation	68/3044	228/15699	9.29384111779028e-05	0.00212602395321392	Dmc1/Sox10/Lhx6/Trpv1/Aldh1a2/Btk/Mecp2/Igf1/Kdr/Reck/Gldn/Gata3/Six3/Cntnap2/Reln/Sox18/Pde3a/Actn3/Arhgef15/Ihh/Bhlha15/Cdh5/Tgfb2/Lrrk2/Runx3/S1pr1/Dlg4/Npr2/Nfatc4/Epb42/Mmp2/Tal1/Ano6/Ednrb/Gata2/Plcb1/Nfasc/Wnt10b/Gdf11/Tfcp2l1/Myo5a/Lyl1/Klf2/Bmp2/Grem1/Lgi4/Dchs1/Calca/Fgfr1/Sez6/Sez6l/Cdh3/Myoc/Stxbp1/Ascl1/Cspg4/Barx2/Rec8/Rxfp2/Camk2b/Ryr1/Disc1/Vsx1/Rnd1/Pparg/Cftr/Lep/Vegfa	68
BP	GO:0007200	phospholipase C-activating G-protein coupled receptor signaling pathway	24/3044	58/15699	9.53398499101627e-05	0.0021701615340937	Adra1b/Cysltr1/Agtr1a/Adra1a/Grm1/Hcrtr2/Chrm5/Adra1d/Ednra/Chrm2/Ano1/Hrh2/Cysltr2/Chrm1/Hrh1/Gng13/S1pr1/Htr2a/Ptger3/Nmur2/Ednrb/Casr/Chrm4/Vmn2r81	24
BP	GO:0070098	chemokine-mediated signaling pathway	15/3044	29/15699	9.64902081879043e-05	0.00218552698151716	Cxcl12/Cxcl9/Ccr5/Cxcl13/Ackr1/Trem2/Pf4/Ccr1/Cxcr4/Cxcl5/Cx3cr1/Slit3/Gpr75/Cxcl2/Cxcl10	15
BP	GO:0072006	nephron development	35/3044	98/15699	0.000108813290970843	0.00243906100340058	Agtr1a/Klhl3/Ptpro/Tfap2b/Kirrel3/Angpt2/Angpt1/Wnt2b/Col4a4/Gata3/Agtr2/Pdgfd/Foxc2/Itgb3/Pgf/C3ar1/Pdgfrb/Cited1/Sulf1/Bmp4/Col4a3/Fgf1/Bmp2/Grem1/Dchs1/Eya1/Nog/Pou3f3/Mef2c/Six4/Basp1/Six2/Nid1/Adamts16/Vegfa	35
BP	GO:0002040	sprouting angiogenesis	23/3044	55/15699	0.000109275025380713	0.00243906100340058	Adgra3/Flt4/Ccr5/Lef1/Kdr/Angpt1/Mmrn2/Tek/Foxc2/Srpx2/Ppp1r16b/Pgf/Loxl2/Hdac9/Nrp1/Bmp4/Flt1/Bmper/Grem1/Ramp2/Nr4a1/Dll4/Vegfa	23
BP	GO:0055008	cardiac muscle tissue morphogenesis	23/3044	55/15699	0.000109275025380713	0.00243906100340058	Angpt1/Prox1/Zfpm2/Foxc2/Tbx20/Epor/Myl2/S1pr1/Ccm2l/Myh7/Heg1/Tpm1/Mylk2/Xirp2/Actc1/Bmp2/Myh6/Ankrd1/Ly6e/Tnni1/Ttn/Hey1/Dll4	23
BP	GO:0034767	positive regulation of ion transmembrane transport	32/3044	87/15699	0.000111716893373474	0.0024815182402475	Asic2/Kcnq1/Rgn/Stc1/Reln/Edn3/Ptafr/Fgf14/Kcnj2/Acsl6/Kcnh2/Pdgfrb/Fxyd1/Ank2/Atp1b2/Bmp4/Cracr2a/Ano6/Plcb1/Nlgn3/Wnk3/Casr/Dmd/Jph2/Trpc6/Ccl12/Tesc/Serpine1/Prkg1/Ctss/Shank3/Cftr	32
BP	GO:0031644	regulation of neurological system process	25/3044	62/15699	0.000113530809262467	0.00250968587013857	Grm3/Hgf/Kcnj10/Grm1/Tnr/Mtnr1b/Ncmap/Tmem100/Myrf/Trf/Ncam1/Ptafr/Avpr1a/Fcgr4/Npy2r/Ednrb/Spx/Oxt/Calca/Fgfr1/Grin2a/Cckbr/Ctss/Cck/Adra2c	25
BP	GO:0006582	melanin metabolic process	11/3044	18/15699	0.000117404594626783	0.00253439589715468	Tyr/Tyrp1/Oca2/Slc45a2/Zeb2/Dct/Cited1/a/Myo5a/Cdh3/Slc24a5	11
BP	GO:0014808	release of sequestered calcium ion into cytosol by sarcoplasmic reticulum	11/3044	18/15699	0.000117404594626783	0.00253439589715468	Ccr5/Dhrs7c/Hrc/Ank2/Casq1/Casq2/Dmd/Pln/Trdn/Ryr1/Nol3	11
BP	GO:0042403	thyroid hormone metabolic process	11/3044	18/15699	0.000117404594626783	0.00253439589715468	Crym/Tpo/Gcnt4/Gata3/Reln/Hpn/Dio2/Tg/Duox2/Sult1b1/Dio3	11
BP	GO:0050901	leukocyte tethering or rolling	11/3044	18/15699	0.000117404594626783	0.00253439589715468	Cxcl12/Itga4/Selp/Vcam1/Ptafr/Sele/Gcnt1/Ccl28/Podxl2/Tnf/Lep	11
BP	GO:1903514	calcium ion transport from endoplasmic reticulum to cytosol	11/3044	18/15699	0.000117404594626783	0.00253439589715468	Ccr5/Dhrs7c/Hrc/Ank2/Casq1/Casq2/Dmd/Pln/Trdn/Ryr1/Nol3	11
BP	GO:0048738	cardiac muscle tissue development	57/3044	185/15699	0.000128019363256994	0.00275062164605448	Pax3/Gja5/AW551984/Aldh1a2/Wisp1/Gata6/Angpt1/Gjc1/Myh11/Agtr2/Pi16/Fgf20/Prox1/Zfpm2/Foxc2/Ncam1/Tbx20/Tbx18/Myocd/Tgfb2/Col14a1/Epor/Myl2/S1pr1/Pdgfrb/Ccm2l/Myh7/Heg1/Bmp4/Tbx3/Tpm1/Bves/Mylk2/Fgf1/Xirp2/Actc1/Bmp2/Grem1/Myh6/Fgfr1/Jph2/Rbp4/Nog/Ankrd1/Mef2c/Prkg1/Pln/Ly6e/Mylk3/Tnni1/Ttn/Hey1/Sgcb/Dll4/Speg/Vegfa/Tgfbr2	57
BP	GO:0045785	positive regulation of cell adhesion	85/3044	302/15699	0.000130103486192218	0.00276390867160918	Card11/Cd4/Sash3/Ccr2/Dusp26/Vwc2/Hacd1/Cxcl12/Zap70/Il7/Smoc1/Ccr5/Itga4/Ptprc/H2-Ab1/Igf1/H2-Aa/Lef1/Kdr/Spp1/Angpt1/Cxcl13/Thy1/Selp/Ptn/Gata3/Il7r/Il12b/Tek/Has2/Dmp1/Foxc2/Vcam1/Itgb3/Ptafr/Tbx18/Ihh/Vegfc/Tgfb2/Agr2/Cd28/Cd74/Apbb1ip/Ccl28/Dab2/Tnfsf18/Prex1/Ecm2/Il12rb1/Ikzf1/Ccdc80/Npy2r/Tpm1/Ndnf/Skap1/Fbln2/Foxf1/Vav1/Nckap1l/Ppap2b/Dmd/Xcl1/Abi3bp/Emilin1/Calca/Cd83/Dpp4/Tnf/Cd27/Net1/…	85
BP	GO:0030816	positive regulation of cAMP metabolic process	24/3044	59/15699	0.00013142417244069	0.00276390867160918	Ramp3/Vipr2/Adgrd1/Pf4/Hrh2/Gpr65/Mrap/Akap12/Ptger3/Adcy4/Gipr/Adcy1/Ramp1/Calcrl/Timp2/Calca/Crhr2/Adcy7/Acr/Tshr/Ramp2/Rxfp2/Cxcl10/Gpr161	24
BP	GO:0070509	calcium ion import	24/3044	59/15699	0.00013142417244069	0.00276390867160918	Stc1/Cacna1c/Hrh1/Pdgfrb/Ace/Hrc/Cacna1b/Casr/Cacna1e/Wfdc6a/Mrln/Crhr2/Cacna1s/Cacna1h/Ccl12/Atp2a1/Slc8a2/Serpine1/Pln/Cacna1g/Slc8a3/Nalcn/Trpv6/Trpm2	24
BP	GO:0007416	synapse assembly	39/3044	114/15699	0.000132244434048286	0.00276390867160918	Lrrtm3/Asic2/Lrrtm4/Nlgn1/Cdh2/Lrrn3/Gpm6a/Lingo2/Mecp2/Colq/Clstn3/Oxtr/Reln/Ntrk3/Flrt1/Srpx2/Magi2/2610042L04Rik/Dlg4/Musk/Thbs2/Plxnd1/Lrrc24/Flrt2/Lingo4/Nlgn3/Ntrk2/Syndig1/Oxt/Adgrb3/Pcdhb16/Epha7/Mef2c/Nrxn2/Six4/Shank3/Slitrk4/Ppp1r9a/Shank2	39
BP	GO:0030799	regulation of cyclic nucleotide metabolic process	39/3044	114/15699	0.000132244434048286	0.00276390867160918	Gucy1a2/Ramp3/Mtnr1b/Nos3/Ednra/Vipr2/Npr1/Adgrd1/Pf4/Grm7/Hrh2/Gucy1a3/Gpr65/Mrap/Akap12/Ptger3/Grm8/Adcy4/Gipr/Npy2r/Nos2/Adcy1/Ramp1/Calcrl/Timp2/Calca/Crhr2/Adcy7/Acr/Tshr/Ramp2/Pdzd3/Rxfp2/Cxcl10/Galr1/Pde2a/Gpr161/Adra2c/Vegfa	39
BP	GO:0048015	phosphatidylinositol-mediated signaling	39/3044	114/15699	0.000132244434048286	0.00276390867160918	Muc5ac/Myo16/Hgf/Pik3ap1/Car8/Igf1/Kdr/Angpt1/Plch1/Selp/Nyap2/Gata3/Hcls1/Tek/Serpine2/Reln/Ptafr/Csf3/Ppp1r16b/Csf1r/Tgfb2/Wnt16/Gpr143/Cd28/Fyn/Pdgfrb/Irs1/Htr2a/Hcst/Twist1/Prex2/Flt1/Ntrk2/Myoc/Epha7/Btn2a2/Pik3cg/Gab2/Cryba1	39
BP	GO:0032835	glomerulus development	18/3044	39/15699	0.000133527455285871	0.00277809610590242	Ptpro/Kirrel3/Angpt2/Angpt1/Col4a4/Agtr2/Pdgfd/Foxc2/Itgb3/C3ar1/Pdgfrb/Sulf1/Bmp4/Col4a3/Nog/Mef2c/Basp1/Nid1	18
BP	GO:0060402	calcium ion transport into cytosol	35/3044	99/15699	0.000137308074400204	0.00284388525266728	Adra1a/Cd4/Clec4b1/Ccr5/Ptprc/Ednra/Thy1/Glp1r/Itgb3/Tgfb2/Dhrs7c/Htr2a/Xcr1/Hrc/Trpc3/Ank2/Bmp4/Casq1/Casq2/Dmd/Npsr1/Xcl1/Itpr1/Lck/Slc8a2/Pln/Cxcl10/Trdn/Cacna1g/Slc8a3/Ryr1/Coro1a/Nol3/Trpm2/Ubash3b	35
BP	GO:0010863	positive regulation of phospholipase C activity	12/3044	21/15699	0.000140561065524825	0.00289820528826523	Adra1a/Itk/Ptafr/Txk/Sele/Gpr55/Arhgap6/Pdgfrb/Htr2a/Flt1/Fgfr1/Dlc1	12
BP	GO:0051930	regulation of sensory perception of pain	17/3044	36/15699	0.000144101749430599	0.00294479930614176	Grm3/Kcnj10/Grm1/Tmem100/Ncam1/Ptafr/Fcgr4/Npy2r/Ednrb/Spx/Oxt/Fgfr1/Grin2a/Cckbr/Ctss/Cck/Adra2c	17
BP	GO:0051931	regulation of sensory perception	17/3044	36/15699	0.000144101749430599	0.00294479930614176	Grm3/Kcnj10/Grm1/Tmem100/Ncam1/Ptafr/Fcgr4/Npy2r/Ednrb/Spx/Oxt/Fgfr1/Grin2a/Cckbr/Ctss/Cck/Adra2c	17
BP	GO:0014706	striated muscle tissue development	92/3044	333/15699	0.000145909326106067	0.00296854460812254	Dner/Col19a1/S100b/Pax3/Gja5/AW551984/Aldh1a2/Wisp1/Lef1/Gata6/Angpt1/Foxp2/Eln/Gjc1/Myh11/Agtr2/Pi16/Fgf20/Prox1/Zfpm2/Foxl2/Foxc2/Ncam1/Tbx20/Tbx18/Actn3/Plagl1/Myocd/Vgll2/Tgfb2/Col14a1/Epor/Myl2/S1pr1/Pdgfrb/Ccm2l/Hdac9/Myh7/Heg1/Bmp4/Nras/Tbx3/Twist1/Tpm1/Tsc22d3/Arntl/Mylpf/Bves/Wnt10b/Mylk2/Fgf1/Xirp2/Dmd/Actc1/Acta1/Bmp2/Grem1/Eya1/Chrna1/Klhl40/Myh6/Fgfr1/Crhr2/Cacna1s/Heyl/Jph2/Rbp4/Nog…	92
BP	GO:0007389	pattern specification process	100/3044	368/15699	0.000151571855440028	0.00307016471944162	Bmp5/Armc4/Dnah11/Mdga2/Pax3/Fgfr4/Crb2/Lrp2/Alx3/Cxcl12/Ccdc39/Dnaaf3/Grem2/Aldh1a2/Zic1/Sfrp2/Lef1/Angpt1/Cyp26a1/Snai1/Stc1/Wnt2b/Ednra/Alx1/Six3/Gli1/Tek/Bmpr1b/Reln/Dnah5/Foxc2/Drc1/Tbx20/Tbx18/Nr2f1/Nrp2/Ihh/Cxcr4/Zic3/Zeb2/Zic2/Bicc1/Eng/Mfng/Zeb1/Rax/Ccdc103/Nfatc4/Nrp1/Sost/Ror2/Cited1/Bmp4/Plxnd1/Tbx3/Flt1/Apc2/Hhex/Foxf1/Nbl1/Sostdc1/Gdf11/Fgf1/Otx2/Nkx3-2/Cfc1/Lhx2/Bmp2/Grem1/Eya1/Tcf…	100
BP	GO:0044062	regulation of excretion	13/3044	24/15699	0.000154180910809999	0.00310931503466832	Uts2/Stc1/Tacr1/Agtr2/Avpr1a/Corin/Ptger3/Ednrb/Spx/Npsr1/Oxt/Crhr2/Nppb	13
BP	GO:0050707	regulation of cytokine secretion	38/3044	111/15699	0.000157639457950847	0.00316518003344102	Bank1/Agtr1a/Postn/Clec9a/Tnfsf15/Ccr5/Hc/Cd2/Lrrc32/Angpt1/Ccl3/Cd34/Gata3/Agtr2/Nlrp1a/Tek/Tlr9/Casp1/Srgn/Nlrp12/Casp4/Clec4e/Cd209d/Csf1r/Aim2/Lgals9/Tlr6/Twist1/AF251705/Btn1a1/Tnf/Il1f5/Btn2a2/Cd36/Tnfrsf9/Clec4n/Psg22/Nlrp10	38
BP	GO:0030947	regulation of vascular endothelial growth factor receptor signaling pathway	14/3044	27/15699	0.000159554282336122	0.00318969821818038	Kdr/Angpt1/Mmrn2/Tek/Fgf18/Vegfc/Bmp4/Grb10/Flt1/Hhex/Prkcb/Tmem204/Ptpn1/Vegfa	14
BP	GO:0045981	positive regulation of nucleotide metabolic process	34/3044	96/15699	0.000163375147998029	0.00323792642454714	Gucy1a2/Ramp3/Igf1/Nos3/Vipr2/Npr1/Adgrd1/Pf4/Hrh2/Gucy1a3/Actn3/Gpr65/Mrap/Akap12/Htr2a/Ptger3/Adcy4/Gipr/Nos2/Adcy1/Ramp1/Calcrl/Timp2/Calca/Crhr2/Adcy7/Acr/Tshr/Ramp2/Rxfp2/Cxcl10/Gpd1/Gpr161/Myog	34
BP	GO:1900544	positive regulation of purine nucleotide metabolic process	34/3044	96/15699	0.000163375147998029	0.00323792642454714	Gucy1a2/Ramp3/Igf1/Nos3/Vipr2/Npr1/Adgrd1/Pf4/Hrh2/Gucy1a3/Actn3/Gpr65/Mrap/Akap12/Htr2a/Ptger3/Adcy4/Gipr/Nos2/Adcy1/Ramp1/Calcrl/Timp2/Calca/Crhr2/Adcy7/Acr/Tshr/Ramp2/Rxfp2/Cxcl10/Gpd1/Gpr161/Myog	34
BP	GO:0009581	detection of external stimulus	35/3044	100/15699	0.000172336677948277	0.00338634207353068	Asic2/Gucy2f/Htr7/Opn5/Trpv1/Rgr/Igf1/Sema5b/Kcna1/Serpine2/Hpn/Ano1/Rpe65/Fyn/Pkdrej/Htr2a/Lhfpl5/Cacnb4/Rcvrn/Grm8/Ptprq/Dennd5b/Foxf1/Calca/Cacna2d4/Rbp4/Adgrv1/Tnf/Pde6b/Chrna10/Opn4/Pcdh15/Otop1/Ttn/Mmp24	35
BP	GO:0060401	cytosolic calcium ion transport	35/3044	100/15699	0.000172336677948277	0.00338634207353068	Adra1a/Cd4/Clec4b1/Ccr5/Ptprc/Ednra/Thy1/Glp1r/Itgb3/Tgfb2/Dhrs7c/Htr2a/Xcr1/Hrc/Trpc3/Ank2/Bmp4/Casq1/Casq2/Dmd/Npsr1/Xcl1/Itpr1/Lck/Slc8a2/Pln/Cxcl10/Trdn/Cacna1g/Slc8a3/Ryr1/Coro1a/Nol3/Trpm2/Ubash3b	35
BP	GO:0061138	morphogenesis of a branching epithelium	58/3044	191/15699	0.00017351335556055	0.00339495493135067	Agtr1a/Rspo3/Sox10/Hgf/Ar/Cxcl12/Rspo2/Sfrp2/Igf1/Ccl11/Lef1/Kdr/Angpt1/Wnt2b/Ednra/Gdf7/Agtr2/Tek/Prox1/Foxc2/Tbx20/Ihh/Fgf7/Cxcr4/Pgf/Eng/Tnc/Nfatc4/Nrp1/Sulf1/Sema3c/Bmp4/Plxnd1/Rasip1/Tbx3/Flt1/Hhex/Foxf1/Casr/Fgf1/Bmp2/Grem1/Dchs1/Eya1/Notch4/Fgfr1/Sema3a/Nog/Tnf/Mycn/Col4a1/Six4/Six2/Hhip/Adamts16/Dll4/Vegfa/Tgfbr2	58
BP	GO:0090066	regulation of anatomical structure size	112/3044	422/15699	0.000176032693096563	0.00342843003522115	Asic2/Adra1b/Fmn2/Cysltr1/Agtr1a/Nefm/Sema4f/Gja5/Adra1a/Trpc5/Htr7/P2rx1/Acta2/Nts/Add2/Cxcl12/Prr16/Aatk/Slit1/Tnr/Ccr5/Ccl11/Mtnr1b/Kdr/Baiap2l2/Uts2/Nos3/Mrvi1/Adra1d/Ednra/Dbn1/Smpd3/Eln/Npr1/Cd38/Tacr1/Il7r/Clec2i/Oxtr/Agtr2/Hcls1/Islr2/Aqp9/Ptprm/Edn3/Foxc2/Aqp4/Ptafr/Hrh2/Csf3/Cacna1c/Gucy1a3/Avpr1a/Ntrk3/Pecam1/Plxna4/Kcnj8/Nefl/Lrrk2/Tbxa2r/Hrh1/Kirrel/Htr2a/Ace/Ptger3/Nrp1/Mmp2/Prex1/T…	112
BP	GO:0050890	cognition	65/3044	220/15699	0.000176715510732365	0.00342843003522115	Adcy8/Adra1b/S100b/Htr7/Chrna7/Cyp7b1/Nts/Tnr/Pde1b/Mecp2/Igf1/Foxp2/Kcnab1/Bche/Atp1a3/Tacr1/Ptn/Oxtr/Cntnap2/Glp1r/Grm7/Reln/Casp1/Amph/Ncam1/Hrh2/Chrm1/Cacna1c/Prkar1b/Slc6a1/Hrh1/Htr6/St3gal4/Dcdc2a/Ptprz1/Musk/Sobp/Htr2a/Cx3cr1/Lhx8/Pde8b/Tmod2/Ppp1r1b/Adcy1/Plcb1/Itga8/Nlgn3/Stra6/Ptchd1/Ntrk2/Cacna1e/Mdk/Fgf13/Slc24a2/Grm5/Mapk8ip2/Grin2a/Mef2c/Nrxn2/Serpinf1/Fen1/Shank3/Atp1a2/Shank2/Grm4	65
BP	GO:0009617	response to bacterium	86/3044	309/15699	0.000180621922977326	0.00347489373158889	Iigp1/Gbp10/Il12rb2/Hist1h2be/Cd4/Gbp9/Adamts5/Coch/Fcgr1/Myo1f/Gbp6/Lyz1/Naip5/Cxcl9/Il27ra/Irg1/Cxcl13/B2m/Ly86/Nos3/Ednra/Fcgr2b/Cd209b/Cmpk2/Trem2/Raet1a/Raet1b/Il12b/Gbp3/Nlrp1a/Mrc1/Gbp2b/Pf4/Tlr9/Ticam2/Casp1/Ptafr/Clec4e/Cd209d/Irgm2/Cxcl5/Kcnj8/Lbp/Stab2/Tbxa2r/Lgals9/Slamf8/Ace/Ptger3/Isg15/Fcgr4/Cited1/Tlr6/Ncf1/Naip6/Mgst1/Lyz2/Hp/Sp110/Nos2/Ednrb/Serpinb9/Tnfsf8/Stab1/C5ar1/Mmp7/Klrk…	86
BP	GO:0050708	regulation of protein secretion	86/3044	309/15699	0.000180621922977326	0.00347489373158889	Bank1/Agtr1a/Gja5/Blk/Kcnq1/Postn/Tfap2b/Clec9a/Tmem27/Tnfsf15/Ccr5/Hc/Cd2/Lrrc32/Igf1/Mtnr1b/Angpt1/Bmp8a/Uts2/Ccl3/Cd34/Cd38/Gata3/Pde1c/Agtr2/Glp1r/Nlrp1a/Tek/Tlr9/Rsad2/Sybu/Casp1/Srgn/Abat/Ano1/Nlrp12/Casp4/Clec4e/Cd209d/Csf1r/Vegfc/Tgfb2/Aim2/Lgals9/Cd40/Irs1/Pde3b/Ptger3/Pde8b/Tlr6/Hnf1a/Gipr/Twist1/AF251705/Nos2/Arntl/Ica1/Casr/Gpr68/Cacna1e/Stxbp5l/Crhr2/Rbp4/Btn1a1/Ankrd1/Tnf/Il1f5/Btn2…	86
BP	GO:1903531	negative regulation of secretion by cell	51/3044	163/15699	0.000185759140751474	0.00354975288063464	Bank1/Htr7/Ccr2/P2ry12/Kcnq1/Il13ra2/Lrrc32/Mtnr1b/Angpt1/Bmp8a/Uts2/Syt4/Cd34/Crhbp/Pde1c/Agtr2/Grm7/Edn3/Rsad2/Srgn/Abat/Nlrp12/Lgals9/Htr6/Irs1/Pde3b/Ptger3/Pde8b/Foxf1/Stxbp5l/Maob/Crhr2/Btn1a1/Tnf/Il1f5/Btn2a2/Erp29/Pde4c/Acvr1c/Tnfrsf9/Prkg1/Npy1r/Npvf/Kcnb1/Ucn2/Nr1h3/Pparg/Lep/Ppp1r9a/Adra2c/Il11	51
BP	GO:0071625	vocalization behavior	8/3044	11/15699	0.000186057077910602	0.00354975288063464	Cntnap2/Srpx2/Dlg4/Nlgn3/Celf6/Nrxn2/Shank3/Shank2	8
BP	GO:0030810	positive regulation of nucleotide biosynthetic process	27/3044	71/15699	0.000198040522265224	0.0037472852731502	Gucy1a2/Ramp3/Nos3/Vipr2/Npr1/Adgrd1/Hrh2/Gucy1a3/Gpr65/Mrap/Akap12/Ptger3/Adcy4/Gipr/Nos2/Adcy1/Ramp1/Calcrl/Timp2/Calca/Crhr2/Adcy7/Acr/Tshr/Ramp2/Rxfp2/Gpr161	27
BP	GO:1900373	positive regulation of purine nucleotide biosynthetic process	27/3044	71/15699	0.000198040522265224	0.0037472852731502	Gucy1a2/Ramp3/Nos3/Vipr2/Npr1/Adgrd1/Hrh2/Gucy1a3/Gpr65/Mrap/Akap12/Ptger3/Adcy4/Gipr/Nos2/Adcy1/Ramp1/Calcrl/Timp2/Calca/Crhr2/Adcy7/Acr/Tshr/Ramp2/Rxfp2/Gpr161	27
BP	GO:0048017	inositol lipid-mediated signaling	39/3044	116/15699	0.000200415747814559	0.00377668691988255	Muc5ac/Myo16/Hgf/Pik3ap1/Car8/Igf1/Kdr/Angpt1/Plch1/Selp/Nyap2/Gata3/Hcls1/Tek/Serpine2/Reln/Ptafr/Csf3/Ppp1r16b/Csf1r/Tgfb2/Wnt16/Gpr143/Cd28/Fyn/Pdgfrb/Irs1/Htr2a/Hcst/Twist1/Prex2/Flt1/Ntrk2/Myoc/Epha7/Btn2a2/Pik3cg/Gab2/Cryba1	39
BP	GO:1990266	neutrophil migration	25/3044	64/15699	0.000206476926384437	0.00387502411230874	Spp1/Ednra/Ccl3/Edn3/Fcgr3/Csf3r/Rac2/Lbp/C3ar1/Itgb2/Ptger3/Cd74/Prex1/Vav1/Nckap1l/C5ar1/Itga9/Xcl1/Jam3/Amica1/Itga1/S100a9/Cxcl2/Pik3cg/Fcer1g	25
BP	GO:0060395	SMAD protein signal transduction	23/3044	57/15699	0.000208078387643153	0.00388920498529764	Bmp5/Smad9/Bmp8a/Gdf7/Trf/Apela/Tgfb2/Magi2/Inhba/Atoh8/Bmp15/Ror2/Cited1/Gdf6/Bmp4/Hnf1a/Gdf11/Bmp2/Tgfb3/Afp/Nceh1/Vim/Gdf10	23
BP	GO:0001763	morphogenesis of a branching structure	61/3044	205/15699	0.000222432300979154	0.00414066283361195	Agtr1a/Rspo3/Sox10/Hgf/Ar/Cxcl12/Rspo2/Sfrp2/Igf1/Ccl11/Lef1/Kdr/Angpt1/Wnt2b/Ednra/Gdf7/Agtr2/Tek/Prox1/Foxc2/Tbx20/Ihh/Fgf7/Cxcr4/Pgf/Eng/Lrrk2/Tnc/Nfatc4/Nrp1/Sulf1/Sema3c/Bmp4/Plxnd1/Rasip1/Tbx3/Flt1/Hhex/Foxf1/Casr/Fgf1/Bmp2/Grem1/Dchs1/Eya1/Notch4/Fgfr1/Sema3a/Nog/Tnf/Epha7/Mycn/Col4a1/Six4/Six2/Hhip/Adamts16/Dll4/Shox2/Vegfa/Tgfbr2	61
BP	GO:0001976	neurological system process involved in regulation of systemic arterial blood pressure	11/3044	19/15699	0.000229966971410667	0.00421270173125995	Asic2/Adra1b/Agtr1a/Adra1a/Chrna7/Mecp2/Adra1d/Tacr1/Agtr2/Klk1b26/Calca	11
BP	GO:0002478	antigen processing and presentation of exogenous peptide antigen	11/3044	19/15699	0.000229966971410667	0.00421270173125995	Fcgr1/H2-Ab1/H2-Aa/B2m/Fcgr2b/Fcgr3/H2-Eb1/Cd74/H2-Oa/Fcer1g/H2-DMb2	11
BP	GO:0002691	regulation of cellular extravasation	11/3044	19/15699	0.000229966971410667	0.00421270173125995	Ccr2/Cxcl12/Itga4/Selp/Pdgfd/Plvap/Ptafr/Ptger3/Ccl28/Plcb1/Icam1	11
BP	GO:0007620	copulation	11/3044	19/15699	0.000229966971410667	0.00421270173125995	P2rx1/Ar/Ednra/Tacr1/Oxtr/Serpine2/Abat/Avpr1a/Ednrb/Oxt/Klk14	11
BP	GO:0002429	immune response-activating cell surface receptor signaling pathway	37/3044	109/15699	0.000232075988957759	0.00423446586201498	Cd226/Blk/Klhl6/Zap70/Btk/Clec7a/Ptprc/Lcp2/Itk/Thy1/Cd38/Nfam1/Gata3/Clec2i/Themis/Txk/Cmtm3/C3ar1/Rftn2/Cd28/Fyn/Cacnb4/Lax1/Trat1/Rftn1/Skap1/Nckap1l/C5ar1/Klrk1/Themis2/Plcl2/Btn2a2/Prkcb/Lck/Fcer1g/Myo1g/Mef2c	37
BP	GO:0006821	chloride transport	29/3044	79/15699	0.00023907217707387	0.00434487695725556	Gabrb1/Gabrr1/Gabrg2/Gabrb2/Gabrb3/Gabra3/Ttyh2/Slc26a9/Ano1/Ptafr/Slc26a4/Slc26a7/Ano5/Fxyd1/Nmur2/Clca3b/Ano6/Clca4b/Gabrr2/Slc12a3/Clca3a2/Clcn1/Glra4/Gabre/Car2/Clcn5/Cftr/Ano2/Gabrd	29
BP	GO:0010595	positive regulation of endothelial cell migration	22/3044	54/15699	0.000241043418498308	0.00434634367943224	Angpt4/Adgra3/Flt4/Ccr5/Kdr/Angpt1/Gata3/Tek/Prox1/Foxc2/Itgb3/Srpx2/Fgf18/Vegfc/Atoh8/Hdac9/Bmp4/Ccbe1/Ppap2b/Ets1/Amot/Vegfa	22
BP	GO:0030819	positive regulation of cAMP biosynthetic process	22/3044	54/15699	0.000241043418498308	0.00434634367943224	Ramp3/Vipr2/Adgrd1/Hrh2/Gpr65/Mrap/Akap12/Ptger3/Adcy4/Gipr/Adcy1/Ramp1/Calcrl/Timp2/Calca/Crhr2/Adcy7/Acr/Tshr/Ramp2/Rxfp2/Gpr161	22
BP	GO:0045823	positive regulation of heart contraction	15/3044	31/15699	0.000252308467274592	0.00451406355069485	Adra1b/Adra1a/Chrna7/Kcnq1/Tacr3/Uts2/Glp1r/Edn3/Avpr1a/Tgfb2/Scn5a/Hrc/Tpm1/Crhr2/Rgs2	15
BP	GO:0045987	positive regulation of smooth muscle contraction	15/3044	31/15699	0.000252308467274592	0.00451406355069485	Adra1b/Nmu/Adra1a/Tacr3/Adra1d/Tacr1/Oxtr/Abat/Ptafr/Myocd/Tbxa2r/Ptger3/Npy2r/Oxt/Lck	15
BP	GO:0007271	synaptic transmission, cholinergic	12/3044	22/15699	0.000254748674532826	0.00452252666216963	Chrna7/Chrm5/Uts2/Tacr1/Chrm2/Chrm1/Htr6/Musk/Lama2/Chrm4/Chrna10/Camk2b	12
BP	GO:0044550	secondary metabolite biosynthetic process	12/3044	22/15699	0.000254748674532826	0.00452252666216963	Tyr/Tyrp1/Oca2/Slc45a2/Bdh2/Zeb2/Dct/Cited1/a/Myo5a/Cdh3/Slc24a5	12
BP	GO:0007631	feeding behavior	30/3044	83/15699	0.000257855068116369	0.00456006770461179	Agtr1a/Nmu/Tacr3/Hcrtr2/Lepr/Tacr1/Oxtr/Glp1r/Grm7/Negr1/Dmbx1/Sgip1/Ace/Uchl1/Nmur2/Mchr1/Npy2r/Stra6/Aoc3/a/Ntrk2/Npsr1/Tcf15/Oxt/Calca/Crhr2/Npy1r/Lep/Cck/Npy	30
BP	GO:0048771	tissue remodeling	43/3044	133/15699	0.000260667988499526	0.00459215100046292	Adra1b/Gja5/Ccr2/Il7/Angpt2/Rassf2/Flt4/Tph1/Itga4/Igf1/Spp1/Nos3/Cd38/Trf/Foxc2/Itgb3/Clec10a/Ctsk/Ihh/Rac2/Csf1r/Tgfb2/Wnt16/Inpp5d/Gpr55/S1pr1/Acvrl1/Mmp2/Sema3c/Hnf1a/Inpp4b/Dcstamp/Igfbp5/Grem1/Enpp1/Car2/Cspg4/Mef2c/Ctss/Nol3/Dll4/Vegfa/Ubash3b	43
BP	GO:0030808	regulation of nucleotide biosynthetic process	35/3044	102/15699	0.000267289255312857	0.00467298857767497	Gucy1a2/Ramp3/Nos3/Ednra/Vipr2/Npr1/Adgrd1/Grm7/Hrh2/Gucy1a3/Gpr65/Mrap/Akap12/Ptger3/Grm8/Adcy4/Gipr/Npy2r/Nos2/Adcy1/Ramp1/Calcrl/Timp2/Calca/Crhr2/Adcy7/Acr/Tshr/Ramp2/Pdzd3/Rxfp2/Galr1/Pde2a/Gpr161/Adra2c	35
BP	GO:1900371	regulation of purine nucleotide biosynthetic process	35/3044	102/15699	0.000267289255312857	0.00467298857767497	Gucy1a2/Ramp3/Nos3/Ednra/Vipr2/Npr1/Adgrd1/Grm7/Hrh2/Gucy1a3/Gpr65/Mrap/Akap12/Ptger3/Grm8/Adcy4/Gipr/Npy2r/Nos2/Adcy1/Ramp1/Calcrl/Timp2/Calca/Crhr2/Adcy7/Acr/Tshr/Ramp2/Pdzd3/Rxfp2/Galr1/Pde2a/Gpr161/Adra2c	35
BP	GO:0060415	muscle tissue morphogenesis	25/3044	65/15699	0.000274380999959646	0.00477880241596383	Angpt1/Prox1/Zfpm2/Foxc2/Col3a1/Tbx20/Epor/Myl2/S1pr1/Ccm2l/Myh7/Heg1/Tpm1/Mylk2/Xirp2/Actc1/Bmp2/Myh6/Ankrd1/Ly6e/Tnni1/Ttn/Hey1/Dll4/Shox2	25
BP	GO:0007586	digestion	28/3044	76/15699	0.000283431357856061	0.00489931347151191	Nmu/Cyp7b1/Kcnq1/Trpv1/Chrm5/Abcg5/Pnliprp2/Tacr1/Oxtr/Capn8/Tlr9/Hrh2/Chrm1/Ptger3/Slc9a4/Slc26a7/Wnk3/Mogat2/Oxt/Abcg8/Aqp1/Crhr2/Rbp4/Cckbr/Slc5a1/Ucn2/Nr1h3/Lep	28
BP	GO:0019882	antigen processing and presentation	28/3044	76/15699	0.000283431357856061	0.00489931347151191	H2-Q7/H2-Q8/H2-Q6/Was/Fcgr1/H2-Ab1/H2-Aa/Rab8b/B2m/Fcgr2b/Treml4/Trem2/Fcgr3/H2-Eb1/March8/H2-T24/H2-Q2/Cd74/Rftn1/Icam1/Rab3b/H2-Oa/Fcer1g/Ctss/H2-Q10/March1/H2-DMb2/H2-Q4	28
BP	GO:0006198	cAMP catabolic process	9/3044	14/15699	0.000296543789139815	0.00507616522119141	Pde1b/Pde1a/Pde1c/Pde3a/Pde3b/Pde11a/Pde10a/Pde4c/Pde2a	9
BP	GO:0030949	positive regulation of vascular endothelial growth factor receptor signaling pathway	9/3044	14/15699	0.000296543789139815	0.00507616522119141	Kdr/Angpt1/Tek/Fgf18/Bmp4/Grb10/Flt1/Prkcb/Vegfa	9
BP	GO:0010466	negative regulation of peptidase activity	53/3044	174/15699	0.00029697443334069	0.00507616522119141	Spock3/Serpina3c/Hgf/Crb2/Spock1/Pi15/Naip5/Sfrp2/Spink8/Igf1/Lef1/Reck/Itih5/Pi16/Serpine2/Spink10/Serpinb1b/Wfdc1/Serping1/Serpina3m/Serpina1b/Serpinb1c/Col28a1/Serpina1e/Itih2/Dpep1/Serpinb10/Naip6/Spink7/Serpinb9/Serpine3/Wfikkn2/Pzp/Serpinb6e/Timp4/Timp2/Wfdc6a/Serpinb3a/Aqp1/Cd27/Serpinb6c/Nr4a1/Serpine1/Papln/Serpinb2/Serpinf1/Wfdc18/Vtn/Nol3/Serpini1/Itih3/Serpinb6b/Vegfa	53
BP	GO:0034764	positive regulation of transmembrane transport	33/3044	95/15699	0.000305825855576193	0.0051981189882221	Asic2/Kcnq1/Rgn/Stc1/Reln/Edn3/Ptafr/Fgf14/Kcnj2/Acsl6/Kcnh2/Pdgfrb/Fxyd1/Ank2/Atp1b2/Bmp4/Cracr2a/Ano6/Plcb1/Nlgn3/Wnk3/Casr/Dmd/Jph2/Trpc6/Ccl12/Car2/Tesc/Serpine1/Prkg1/Ctss/Shank3/Cftr	33
BP	GO:0030817	regulation of cAMP biosynthetic process	29/3044	80/15699	0.000306370214399345	0.0051981189882221	Ramp3/Ednra/Vipr2/Adgrd1/Grm7/Hrh2/Gpr65/Mrap/Akap12/Ptger3/Grm8/Adcy4/Gipr/Npy2r/Adcy1/Ramp1/Calcrl/Timp2/Calca/Crhr2/Adcy7/Acr/Tshr/Ramp2/Rxfp2/Galr1/Pde2a/Gpr161/Adra2c	29
BP	GO:0001764	neuron migration	41/3044	126/15699	0.000307677314459101	0.00520110401427553	Dcc/Gpm6a/Gfra3/Lhx6/Sema6a/Cxcl12/Kirrel3/Astn1/Gata3/Dclk1/Reln/Col3a1/Tbx20/Ntrk3/Nr2f1/Nrp2/Cxcr4/Fyn/Dcdc2a/Ptprz1/Nrp1/Barhl1/Mark1/Twist1/Flrt2/Ndnf/Gata2/Robo3/Ntrk2/Gpr173/Fgf13/Celsr3/Sema3a/Dcx/Ascl1/Fat3/Mef2c/Prkg1/Disc1/D130043K22Rik/Cck	41
BP	GO:0048754	branching morphogenesis of an epithelial tube	49/3044	158/15699	0.000309962392371211	0.00522053875502868	Agtr1a/Ar/Cxcl12/Rspo2/Sfrp2/Igf1/Ccl11/Lef1/Kdr/Angpt1/Wnt2b/Ednra/Gdf7/Agtr2/Tek/Foxc2/Tbx20/Ihh/Cxcr4/Pgf/Eng/Tnc/Nfatc4/Nrp1/Bmp4/Plxnd1/Rasip1/Tbx3/Flt1/Hhex/Foxf1/Casr/Fgf1/Bmp2/Grem1/Dchs1/Eya1/Notch4/Nog/Tnf/Mycn/Col4a1/Six4/Six2/Hhip/Adamts16/Dll4/Vegfa/Tgfbr2	49
BP	GO:0010632	regulation of epithelial cell migration	44/3044	138/15699	0.000314178329230778	0.00527223342263912	Angpt4/Adgra3/Angpt2/Flt4/Glipr2/Ccr5/Kdr/Angpt1/Cxcl13/Stc1/Mmrn2/Tacr1/Gata3/Tek/Prox1/Has2/Ptprm/Foxc2/Itgb3/Srpx2/Fgf18/Fgf7/Vegfc/Tgfb2/Atoh8/Acvrl1/Hdac9/Bmp4/Fgf1/Ccbe1/Bmper/Ppap2b/Ets1/Vash1/Aqp1/Sema3a/Enpp2/Serpine1/Ptprr/Amot/Serpinf1/Dll4/Vegfa/Tgfbr2	44
BP	GO:0009582	detection of abiotic stimulus	34/3044	99/15699	0.00031885166753972	0.00531188393966534	Asic2/Gucy2f/Htr7/Opn5/Trpv1/Rgr/Igf1/Sema5b/Kcna1/Serpine2/Hpn/Ano1/Rpe65/Fyn/Pkdrej/Htr2a/Lhfpl5/Cacnb4/Rcvrn/Grm8/Ptprq/Dennd5b/Calca/Cacna2d4/Rbp4/Adgrv1/Tnf/Pde6b/Chrna10/Opn4/Pcdh15/Otop1/Ttn/Mmp24	34
BP	GO:0015698	inorganic anion transport	34/3044	99/15699	0.00031885166753972	0.00531188393966534	Gabrb1/Ros1/Gabrr1/Gabrg2/Gabrb2/Gabrb3/Gabra3/Ttyh2/Slc26a9/Ano1/Ptafr/Tg/Slc26a4/Slc26a7/Ano5/Fxyd1/Nmur2/Clca3b/Ano6/Sfrp4/Clca4b/Gabrr2/Slc12a3/Stc2/Clca3a2/Enpp1/Clcn1/Glra4/Gabre/Car2/Clcn5/Cftr/Ano2/Gabrd	34
BP	GO:0090130	tissue migration	56/3044	187/15699	0.000329601566201023	0.0054711480194668	Angpt4/Adgra3/Angpt2/Flt4/Glipr2/Ccr5/Kdr/Angpt1/Cxcl13/Nos3/Stc1/Mmrn2/Tacr1/Gata3/Tek/Prox1/Has2/Ptprm/Foxc2/Itgb3/Srpx2/Fgf18/Fgf7/Zeb2/Vegfc/Fap/Tgfb2/Loxl2/Cyp1b1/Itgb2/Atoh8/Acvrl1/Hdac9/Nrp1/Bmp4/Plxnd1/Foxf1/Fgf1/Ccbe1/Bmper/Ets1/Grem1/Vash1/Krt16/Aqp1/Dpp4/Sema3a/Enpp2/Nr4a1/Serpine1/Ptprr/Amot/Serpinf1/Dll4/Vegfa/Tgfbr2	56
BP	GO:0031349	positive regulation of defense response	61/3044	208/15699	0.00034184466460263	0.00565396319367947	Cd226/Ccr2/Cd300lh/Pik3ap1/Nlrc5/Coch/Fcgr1/Bpifb1/Clec7a/Ccr5/Irg1/Alox5ap/Ednra/Ccl3/Zbp1/Raet1b/Il12b/Fcgr3/Tlr9/Rsad2/Ticam2/Txk/Penk/Lbp/Colec12/Aim2/Lgals9/Cd28/Ace/Ptger3/Cd74/Mmp2/Tnfsf18/Tlr6/Rftn1/Trim30a/Aoc3/Tlr13/Vav1/Dhx58/Xcl1/Klrk1/Fabp4/Tril/Tlr7/Tnf/S100a9/Ddx60/Pik3cg/Irf7/Fcer1g/Tnip3/Mef2c/Serpine1/Tmem173/Ctss/Ltf/Cd86/Nr1h3/Pde2a/Irf4	61
BP	GO:0010634	positive regulation of epithelial cell migration	31/3044	88/15699	0.000347086413823319	0.00572008362279433	Angpt4/Adgra3/Flt4/Glipr2/Ccr5/Kdr/Angpt1/Tacr1/Gata3/Tek/Prox1/Has2/Foxc2/Itgb3/Srpx2/Fgf18/Fgf7/Vegfc/Tgfb2/Atoh8/Hdac9/Bmp4/Ccbe1/Ppap2b/Ets1/Aqp1/Enpp2/Serpine1/Amot/Vegfa/Tgfbr2	31
BP	GO:0051962	positive regulation of nervous system development	116/3044	447/15699	0.000354567849324886	0.00582251061141367	Lrrtm3/Asic2/Dcc/Lrrtm4/Bmp5/Brinp1/Nlgn1/Stmn2/Sox10/Lrrn3/Trpc5/Hgf/Htr7/Vwc2/Sema6a/Brinp2/Cxcl12/Lingo2/Aspa/Ccr5/Mecp2/Igf1/Kdr/Ncmap/Epha3/Gpr37l1/Mag/Syt4/Dbn1/Clstn3/Gdf7/Myrf/Ptn/Trf/Gli1/Fez1/Oxtr/Islr2/Serpine2/Prox1/Rgs6/Reln/Ntrk3/Flrt1/Srpx2/Negr1/Cxcr4/Cxcl5/Vegfc/Robo2/Nefl/Magi2/Acsl6/Dct/Pacsin1/Zeb1/Fyn/Ptprz1/Musk/Ace/Cntn1/Cx3cr1/Thbs2/Nrp1/Gdf6/Dpysl3/Bmp4/Lrrc24/Scn1b/Pcp4/…	116
BP	GO:0007612	learning	38/3044	115/15699	0.000356330654671959	0.00583063469815539	Adra1b/Chrna7/Nts/Tnr/Pde1b/Mecp2/Foxp2/Bche/Atp1a3/Tacr1/Ptn/Cntnap2/Glp1r/Grm7/Reln/Amph/Hrh2/Cacna1c/Slc6a1/Hrh1/Htr6/Dcdc2a/Pde8b/Ppp1r1b/Nlgn3/Stra6/Ntrk2/Cacna1e/Fgf13/Slc24a2/Grm5/Mapk8ip2/Grin2a/Nrxn2/Shank3/Atp1a2/Shank2/Grm4	38
BP	GO:0050848	regulation of calcium-mediated signaling	19/3044	45/15699	0.000366744590660102	0.00597975754558563	Cd4/Zap70/Rgn/Igf1/Kdr/Tmem100/Trem2/Ncam1/Actn3/Chp2/Gpr143/Rcan3/Trat1/Cd8a/Cmya5/Itpr1/Atp2b4/Ccl4/Cmklr1	19
BP	GO:0007189	adenylate cyclase-activating G-protein coupled receptor signaling pathway	21/3044	52/15699	0.000382426129442224	0.00619153289850473	Adcy8/Adra1b/Adra1a/Htr7/Adra1d/Adgrd1/Glp1r/Hrh2/Olfr684/Adcy5/Adcy4/Adcy1/Calcrl/Calca/Adcy7/Tshr/Rxfp2/Galr1/Gpr26/Ucn2/Gpr161	21
BP	GO:0032890	regulation of organic acid transport	21/3044	52/15699	0.000382426129442224	0.00619153289850473	Grik1/Arg2/Tmem27/Sept2/Agtr2/Grm7/Cyp4f18/Abat/Slc36a2/Hrh2/Avpr1a/Slc6a1/Acsl6/Htr6/Fxyd1/Oxt/Tnf/Prkg1/Dpysl2/Lep/Cck	21
BP	GO:0010631	epithelial cell migration	55/3044	184/15699	0.000389853397900272	0.00628963481945772	Angpt4/Adgra3/Angpt2/Flt4/Glipr2/Ccr5/Kdr/Angpt1/Cxcl13/Nos3/Stc1/Mmrn2/Tacr1/Gata3/Tek/Prox1/Has2/Ptprm/Foxc2/Itgb3/Srpx2/Fgf18/Fgf7/Zeb2/Vegfc/Fap/Tgfb2/Loxl2/Cyp1b1/Itgb2/Atoh8/Acvrl1/Hdac9/Nrp1/Bmp4/Plxnd1/Fgf1/Ccbe1/Bmper/Ets1/Grem1/Vash1/Krt16/Aqp1/Dpp4/Sema3a/Enpp2/Nr4a1/Serpine1/Ptprr/Amot/Serpinf1/Dll4/Vegfa/Tgfbr2	55
BP	GO:0009306	protein secretion	102/3044	386/15699	0.000396332912927473	0.00637181375398784	Bank1/Agtr1a/Gja5/Blk/Kcnq1/Postn/Tfap2b/Clec9a/Tmem27/Tnfsf15/Ccr5/Hc/Cd2/Lrrc32/Igf1/Mtnr1b/Lcp2/Rab8b/Angpt1/Bmp8a/Uts2/Ccl3/Cd34/Cd38/Gata3/Pde1c/Agtr2/C1qtnf5/Glp1r/Nlrp1a/Tek/Tlr9/Rsad2/Sybu/Casp1/Srgn/Rab37/Slc18a2/Abat/Ano1/Nlrp12/Casp4/Cacna1c/Clec4e/Cd209d/Ildr2/Csf1r/Vegfc/Tgfb2/Aim2/Lgals9/Cd40/Irs1/Pde3b/Ptger3/Rab26/Lax1/Mafa/Pde8b/Tlr6/Hnf1a/Gipr/Twist1/AF251705/Nos2/Arntl/Ica1/Cas…	102
BP	GO:0006942	regulation of striated muscle contraction	26/3044	70/15699	0.000398011741641787	0.00637650866922975	Adra1b/Gja5/Adra1a/Arg2/Kcnq1/Stc1/Ctnna3/Actn3/Kcnj2/Kcnh2/Myh7/Scn5a/Hrc/Fxyd1/Ank2/Casq1/Scn1b/Casq2/Tnni3k/Mylk2/Tnnt3/Dmd/Atp2a1/Pln/Atp1a2/Rgs2	26
BP	GO:0048010	vascular endothelial growth factor receptor signaling pathway	18/3044	42/15699	0.000417709518811945	0.00664577289791461	Flt4/Kdr/Angpt1/Mmrn2/Tek/Foxc2/Fgf18/Vegfc/Nrp1/Sulf1/Bmp4/Grb10/Flt1/Hhex/Prkcb/Tmem204/Ptpn1/Vegfa	18
BP	GO:0050433	regulation of catecholamine secretion	18/3044	42/15699	0.000417709518811945	0.00664577289791461	P2ry12/Chrna7/Cxcl12/Chrna6/Oxtr/Agtr2/Kcna2/Abat/Htr6/Htr2a/Ptger3/Pcp4/Npy2r/Oxt/Crhr2/Prkcb/Kcnb1/Adra2c	18
BP	GO:0042391	regulation of membrane potential	84/3044	308/15699	0.000434101035533337	0.0068535259408659	Asic2/Kcnk3/Nlgn1/Grik1/Grik3/Kcnmb2/Gja5/Adra1a/Trpc5/Hsh2d/P2rx1/Chrna7/Pex5l/Kcnj10/Kcnq1/Chrna6/Scn7a/Atp1a4/Mecp2/Mtnr1b/Fgf12/Atp1a3/Kcna1/Tacr1/Slc26a9/Ptn/Slc1a6/Stox1/Reln/Ctnna3/Casp1/Kcna2/Abat/Ano1/Cacna1c/Kcnh4/Kcnh6/Fgf14/Lrrk2/Slc26a4/Cnga2/Scn2a1/Kcnj2/Scn9a/Kcnh2/Stx1b/Dlg4/Kcnh5/Scn5a/Slc26a7/Cacnb4/Fxyd1/Cacna1b/Ank2/Atp1b2/Scn1b/Npy2r/Casq2/Nlgn3/Bves/Cnga4/Rims3/Cacna1e/Dmd/S…	84
BP	GO:1903532	positive regulation of secretion by cell	81/3044	295/15699	0.000434229779223513	0.0068535259408659	Nlgn1/Agtr1a/Nmu/Blk/Pex5l/Postn/Cxcl12/Clec9a/Tmem27/Tnfsf15/Chrna6/Ccr5/Hc/Cd2/Igf1/Rab8b/Ccl3/Cd34/Smpd3/Cd38/Tacr1/Gata3/Oxtr/Agtr2/Glp1r/Nlrp1a/Tek/Edn3/C1qtnf1/Casp1/Abat/Ano1/Ptafr/Casp4/Avpr1a/Clec4e/Cd209d/Csf1r/Vegfc/Tgfb2/Aim2/Lgals9/Htr6/Stx1b/Irs1/Dab2/Cacna1b/Pcp4/Gipr/Npy2r/Twist1/AF251705/Plcb1/Casr/Gpr68/Stxbp5l/Nell2/Oxt/Crhr2/Rbp4/Ankrd1/Tnf/Stxbp1/Cacna1h/Gab2/Cd36/Tgfb3/Fcer1…	81
BP	GO:0006182	cGMP biosynthetic process	13/3044	26/15699	0.000435239141960166	0.0068535259408659	Gucy2f/Gucy1a2/Nos3/Npr1/Gucy1b3/Gucy1a3/Npr2/Nos2/Gucy2d/Aqp1/Pdzd3/Nppb/Gucy2c	13
BP	GO:0042832	defense response to protozoan	12/3044	23/15699	0.000438955131878769	0.00686501937543735	Iigp1/Gbp10/Gbp9/Gbp6/Batf/Il12b/Gbp3/Gbp2b/Irgm2/Cd40/Gbp7/Irf4	12
BP	GO:0045932	negative regulation of muscle contraction	12/3044	23/15699	0.000438955131878769	0.00686501937543735	Arg2/Mrvi1/Gucy1a3/Ncf1/Calcrl/Calca/Tnnt1/Atp2a1/Prkg1/Atp1a2/Rgs2/Adra2c	12
BP	GO:0050663	cytokine secretion	40/3044	124/15699	0.000441779147019118	0.00688010869280462	Bank1/Agtr1a/Postn/Clec9a/Tnfsf15/Ccr5/Hc/Cd2/Lrrc32/Lcp2/Angpt1/Ccl3/Cd34/Gata3/Agtr2/Nlrp1a/Tek/Tlr9/Casp1/Srgn/Nlrp12/Casp4/Clec4e/Cd209d/Csf1r/Aim2/Lgals9/Tlr6/Twist1/AF251705/Chil1/Btn1a1/Tnf/Il1f5/Btn2a2/Cd36/Tnfrsf9/Clec4n/Psg22/Nlrp10	40
BP	GO:0071772	response to BMP	41/3044	128/15699	0.000444465348116713	0.00688010869280462	Bmp5/Smad9/Crb2/Vwc2/Tfap2b/Chrdl1/Grem2/Sfrp2/Lef1/Kdr/Gata6/Bmp8a/Adamts12/Tmem100/Gdf7/Gata3/Bmpr1b/Chrdl2/Eng/Rnf165/Zcchc18/Fbn1/Acvrl1/4632428N05Rik/Sost/Bmp15/Ror2/Sulf1/Gdf6/Bmp4/Nbl1/Sostdc1/Bmper/Zfp423/Cfc1/Bmp2/Grem1/Col2a1/Myh6/Nog/Hfe2	41
BP	GO:0071773	cellular response to BMP stimulus	41/3044	128/15699	0.000444465348116713	0.00688010869280462	Bmp5/Smad9/Crb2/Vwc2/Tfap2b/Chrdl1/Grem2/Sfrp2/Lef1/Kdr/Gata6/Bmp8a/Adamts12/Tmem100/Gdf7/Gata3/Bmpr1b/Chrdl2/Eng/Rnf165/Zcchc18/Fbn1/Acvrl1/4632428N05Rik/Sost/Bmp15/Ror2/Sulf1/Gdf6/Bmp4/Nbl1/Sostdc1/Bmper/Zfp423/Cfc1/Bmp2/Grem1/Col2a1/Myh6/Nog/Hfe2	41
BP	GO:0030534	adult behavior	42/3044	132/15699	0.000445905261082161	0.00688010869280462	Adra1b/Grik1/Chrna7/Kcnj10/Cxcl12/Gabrg2/Zic1/Mecp2/Pcdh17/Fgf12/Cdh23/Crhbp/Atp1a3/Cntnap2/Grm7/Abat/Cacna1c/Fgf14/Dmbx1/Htr2a/Dnm1/Cacnb4/Uchl1/Prex2/Nlgn3/a/Gbx1/Lgi4/Adam22/Sez6/Sez6l/Sdk1/Tshr/Pcdh15/Tmod1/Nrxn2/Pax5/Hoxd9/Shank3/Atp1a2/Lep/Shank2	42
BP	GO:0019755	one-carbon compound transport	8/3044	12/15699	0.000462928461859662	0.00708914957832769	Aqp9/Car14/Aqp4/Rhag/Aqp7/Car12/Aqp1/Car2	8
BP	GO:0019886	antigen processing and presentation of exogenous peptide antigen via MHC class II	8/3044	12/15699	0.000462928461859662	0.00708914957832769	H2-Ab1/H2-Aa/Fcgr2b/H2-Eb1/Cd74/H2-Oa/Fcer1g/H2-DMb2	8
BP	GO:0051963	regulation of synapse assembly	28/3044	78/15699	0.0004640787349014	0.00708914957832769	Lrrtm3/Asic2/Lrrtm4/Nlgn1/Lrrn3/Lingo2/Mecp2/Colq/Clstn3/Oxtr/Ntrk3/Flrt1/Srpx2/Musk/Thbs2/Lrrc24/Flrt2/Lingo4/Nlgn3/Ntrk2/Syndig1/Oxt/Adgrb3/Epha7/Mef2c/Six4/Slitrk4/Ppp1r9a	28
BP	GO:0048644	muscle organ morphogenesis	26/3044	71/15699	0.00051355066839269	0.0078188939512238	Angpt1/Prox1/Zfpm2/Foxc2/Col3a1/Tbx20/Epor/Myl2/S1pr1/Ccm2l/Myh7/Heg1/Tpm1/Mylk2/Xirp2/Actc1/Bmp2/Tcf15/Myh6/Ankrd1/Ly6e/Tnni1/Ttn/Hey1/Dll4/Shox2	26
BP	GO:0071695	anatomical structure maturation	21/3044	53/15699	0.000518872428355725	0.00787384628904166	Trpv1/Aldh1a2/Igf1/Reck/Gata3/Actn3/Cdh5/Tgfb2/S1pr1/Mmp2/Ano6/Wnt10b/Myo5a/Lyl1/Bmp2/Grem1/Dchs1/Cdh3/Barx2/Ryr1/Lep	21
BP	GO:0090132	epithelium migration	55/3044	186/15699	0.000522422621310521	0.00790164214732163	Angpt4/Adgra3/Angpt2/Flt4/Glipr2/Ccr5/Kdr/Angpt1/Cxcl13/Nos3/Stc1/Mmrn2/Tacr1/Gata3/Tek/Prox1/Has2/Ptprm/Foxc2/Itgb3/Srpx2/Fgf18/Fgf7/Zeb2/Vegfc/Fap/Tgfb2/Loxl2/Cyp1b1/Itgb2/Atoh8/Acvrl1/Hdac9/Nrp1/Bmp4/Plxnd1/Fgf1/Ccbe1/Bmper/Ets1/Grem1/Vash1/Krt16/Aqp1/Dpp4/Sema3a/Enpp2/Nr4a1/Serpine1/Ptprr/Amot/Serpinf1/Dll4/Vegfa/Tgfbr2	55
BP	GO:0042445	hormone metabolic process	40/3044	125/15699	0.000529874642713044	0.00798807740063795	Bmp5/Crym/Aldh1a2/Tpo/Igf1/Gcnt4/Cyp26a1/Ttr/Crhbp/Gata3/Bmpr1b/Reln/Hpn/Dio2/Rpe65/Tg/Corin/Scg5/Dhrs9/Cyp1b1/Ace/Dab2/Pde8b/Selm/Pcsk1/Bmp2/Rdh16/Stc2/Duox2/Rbp4/Sult1b1/Cacna1h/Aanat/Dio3/Rdh12/Hsd17b1/Afp/Prkg1/Ugt1a7c/Lep	40
BP	GO:0007517	muscle organ development	84/3044	310/15699	0.000540839759220881	0.00812673598986148	Dner/Col19a1/S100b/Pax3/Wisp1/Lef1/Gata6/Angpt1/Foxp2/Tmem8c/Eln/Ky/Pi16/Fgf20/Zbtb42/Prox1/Zfpm2/Foxl2/Foxc2/Col3a1/Ncam1/Tbx20/Actn3/Plagl1/Myocd/Vgll2/Col14a1/Epor/Myl2/S1pr1/Ccm2l/Hdac9/Myh7/Heg1/Bmp4/Nras/Twist1/Tpm1/Tsc22d3/Stra6/Arntl/Mylpf/Wnt10b/Mylk2/Xirp2/Dmd/Actc1/Acta1/Bmp2/Grem1/Chrna1/Tcf15/Klhl40/Myh6/Fgfr1/Crhr2/Cacna1s/Heyl/Jph2/Rbp4/Nog/Ankrd1/Asb2/Meox2/Alx4/Hlx/Nr4a1/Mef2c/Fg…	84
BP	GO:0001570	vasculogenesis	27/3044	75/15699	0.0005523586054882	0.00827278458643239	Kdr/Angpt1/Tmem100/Cd34/Gjc1/Tek/Has2/Zfpm2/Sox18/Eng/Myocd/Epor/Pdgfrb/Tead2/Nrp1/Cited1/Heg1/Rasip1/Hhex/Foxf1/Fgf1/Ntrk2/Fgfr1/Ramp2/Amot/Hey1/Tgfbr2	27
BP	GO:0032409	regulation of transporter activity	50/3044	166/15699	0.00057689153614147	0.00861216650382624	Asic2/Cacng4/Nlgn1/Pon1/Cacng7/Cacng5/Fxyd5/Rgn/Mtnr1b/Fgf12/Kcnab1/Crhbp/Reln/Tlr9/Ptafr/Fgf14/Fxyd7/Dlg4/Cacng8/Hrc/Cacnb4/Fxyd1/Ank2/Atp1b2/Bmp4/Cracr2a/Kcns1/Scn1b/Twist1/Gsg1l/Casq2/Plcb1/Nlgn3/Wnk3/Myo5a/Dmd/Jsrp1/Jph2/Syngr3/Mapk8ip2/Trpc6/Tesc/Fxyd6/Mef2c/Prkg1/Pln/Ctss/Shank3/Cftr/Atp1a2	50
BP	GO:0010518	positive regulation of phospholipase activity	15/3044	33/15699	0.000588167536025135	0.00875208521243874	Agtr1a/Adra1a/Itk/Ptafr/Txk/Sele/Gpr55/Arhgap6/Pdgfrb/Htr2a/Nmur2/Flt1/Fgfr1/Dlc1/Camk2b	15
BP	GO:0003007	heart morphogenesis	61/3044	212/15699	0.000590076262119067	0.00875216339749506	Gja5/Ccdc39/Aldh1a2/Sfrp2/Gata6/Angpt1/Snai1/Tmem100/Gata3/Tek/Prox1/Has2/Zfpm2/Foxc2/Tbx20/Ihh/Zic3/Eng/Tgfb2/Wnt16/Epor/Myl2/S1pr1/Ccdc103/Ccm2l/Tead2/Myh7/Heg1/Bmp4/Plxnd1/Tbx3/Npy2r/Twist1/Tpm1/Foxf1/Adamts1/Mylk2/Xirp2/Actc1/Cfc1/Bmp2/Dchs1/Eya1/Col2a1/Myh6/Dlc1/Heyl/Rbp4/Ankrd1/Mef2c/Fgfrl1/Ly6e/Npy1r/Ryr1/Tnni1/Ttn/Hey1/Dll4/Shox2/Vegfa/Col5a1	61
BP	GO:0022898	regulation of transmembrane transporter activity	48/3044	158/15699	0.000595507758127375	0.00880432370376099	Asic2/Cacng4/Nlgn1/Cacng7/Cacng5/Fxyd5/Rgn/Mtnr1b/Fgf12/Kcnab1/Crhbp/Reln/Tlr9/Ptafr/Fgf14/Fxyd7/Dlg4/Cacng8/Hrc/Cacnb4/Fxyd1/Ank2/Atp1b2/Bmp4/Cracr2a/Kcns1/Scn1b/Twist1/Gsg1l/Casq2/Plcb1/Nlgn3/Wnk3/Myo5a/Dmd/Jsrp1/Jph2/Mapk8ip2/Trpc6/Tesc/Fxyd6/Mef2c/Prkg1/Pln/Ctss/Shank3/Cftr/Atp1a2	48
BP	GO:0032412	regulation of ion transmembrane transporter activity	47/3044	154/15699	0.000603811621493365	0.0088984802423926	Asic2/Cacng4/Nlgn1/Cacng7/Cacng5/Fxyd5/Rgn/Mtnr1b/Fgf12/Kcnab1/Crhbp/Reln/Tlr9/Ptafr/Fgf14/Fxyd7/Dlg4/Cacng8/Hrc/Cacnb4/Fxyd1/Ank2/Atp1b2/Bmp4/Cracr2a/Kcns1/Scn1b/Gsg1l/Casq2/Plcb1/Nlgn3/Wnk3/Myo5a/Dmd/Jsrp1/Jph2/Mapk8ip2/Trpc6/Tesc/Fxyd6/Mef2c/Prkg1/Pln/Ctss/Shank3/Cftr/Atp1a2	47
BP	GO:0061437	renal system vasculature development	9/3044	15/15699	0.000613719543958012	0.00898688682521955	Angpt2/Angpt1/Pdgfd/Foxc2/Itgb3/C3ar1/Pdgfrb/Nrp1/Bmp4	9
BP	GO:0061440	kidney vasculature development	9/3044	15/15699	0.000613719543958012	0.00898688682521955	Angpt2/Angpt1/Pdgfd/Foxc2/Itgb3/C3ar1/Pdgfrb/Nrp1/Bmp4	9
BP	GO:0050953	sensory perception of light stimulus	36/3044	110/15699	0.00061597048142571	0.00899121356696958	Gucy2f/Opn5/Kcnj10/Rgs9/Rgr/Sema5b/Cdh23/Gjc1/Clrn1/Myo3b/Slc45a2/Mfrp/Abca4/Rpe65/Zic2/Ngb/Cacnb4/Lamc3/Rlbp1/Rcvrn/Gprc5c/Myo5a/Gabrr2/Col2a1/Cacna2d4/Rbp4/Adgrv1/Pde6b/Mip/Opn4/Pcdh15/Rdh12/Vsx1/Cryba1/Crx/Dll4	36
BP	GO:0014065	phosphatidylinositol 3-kinase signaling	32/3044	95/15699	0.000692387691590015	0.0100746791326927	Myo16/Hgf/Pik3ap1/Igf1/Kdr/Angpt1/Selp/Nyap2/Gata3/Hcls1/Tek/Serpine2/Reln/Csf3/Ppp1r16b/Tgfb2/Wnt16/Cd28/Fyn/Pdgfrb/Irs1/Htr2a/Hcst/Twist1/Prex2/Flt1/Ntrk2/Myoc/Epha7/Btn2a2/Pik3cg/Cryba1	32
BP	GO:0050715	positive regulation of cytokine secretion	27/3044	76/15699	0.000700543007244684	0.0101611884773219	Agtr1a/Postn/Clec9a/Tnfsf15/Ccr5/Hc/Cd2/Ccl3/Cd34/Gata3/Agtr2/Nlrp1a/Tek/Casp1/Casp4/Clec4e/Cd209d/Csf1r/Aim2/Lgals9/Twist1/AF251705/Tnf/Cd36/Clec4n/Psg22/Nlrp10	27
BP	GO:0001508	action potential	33/3044	99/15699	0.000709900400364327	0.0102573359759644	Kcnmb2/Gja5/Adra1a/P2rx1/Chrna7/Kcnq1/Scn7a/Mtnr1b/Kcna1/Tacr1/Ctnna3/Kcna2/Cacna1c/Scn2a1/Kcnj2/Scn9a/Kcnh2/Scn5a/Cacna1b/Ank2/Scn1b/Cacna1e/Dmd/Scn3a/Chrna1/Cacna1s/Tnf/Cacna1h/Grin2a/Grik2/Cacna1g/Nalcn/Kcnb1	33
BP	GO:0002790	peptide secretion	59/3044	205/15699	0.000713864182755242	0.0102573359759644	Blk/Pex5l/Kcnq1/Hmga2/Tfap2b/Trpv1/Tmem27/Mtnr1b/Rab8b/Bmp8a/Uts2/Smpd3/Crhbp/Cd38/Pde1c/Glp1r/Edn3/Sybu/Slc18a2/Dio2/Abat/Ano1/Cacna1c/Ildr2/Irs1/Pde3b/Ptger3/Cd74/Mafa/Pde8b/Hnf1a/Gipr/Npy2r/Nos2/Arntl/Ica1/Casr/Ptprn/Gpr68/Myo5a/Cacna1e/Mmp7/Stxbp5l/Aqp1/Crhr2/Rbp4/Tnf/S100a9/Pde4c/Cckbr/Acvr1c/Kcnb1/Pparg/Cftr/Trpm2/Brsk2/Cplx3/Lep/Adra2c	59
BP	GO:0045165	cell fate commitment	59/3044	205/15699	0.000713864182755242	0.0102573359759644	Pax3/Fgfr4/Vsx2/Lhx6/Ar/Il7/Chrdl1/AW551984/Sfrp2/Kdr/Gata6/Wnt2b/Spdef/Batf/Gdf7/Gata3/Six3/Prox1/Foxc2/Sox18/Prrx1/Ntrk3/Ihh/Tgfb2/Wnt16/Myl2/Ebf2/Pou2f1/Zfp521/Ror2/Tnfsf18/Bmp4/Tal1/Tbx3/Gata1/Sox5/Apc2/Gata2/Wnt10b/Sostdc1/Fgf1/Otx2/Gbx1/Bmp2/Fgf13/Eya1/Wnt8a/Fgfr1/Gap43/Ptch2/Ascl1/Gsx2/Mef2c/Six2/Wnt10a/Pparg/Tead4/Dll4/Irf4	59
BP	GO:0002548	monocyte chemotaxis	12/3044	24/15699	0.000723729352947538	0.0102760764116875	Ptpro/Ccr2/Cxcl12/Ccr1/Tnfsf18/Ano6/Flt1/Nbl1/Grem1/Ccl12/Serpine1/Cxcl10	12
BP	GO:1900274	regulation of phospholipase C activity	12/3044	24/15699	0.000723729352947538	0.0102760764116875	Adra1a/Itk/Ptafr/Txk/Sele/Gpr55/Arhgap6/Pdgfrb/Htr2a/Flt1/Fgfr1/Dlc1	12
BP	GO:0007159	leukocyte cell-cell adhesion	99/3044	379/15699	0.000730716213807977	0.0102760764116875	Card11/Tigit/Cd4/Blk/Hsh2d/Sash3/Ccr2/Chrna7/Olr1/Was/Vsig4/Cxcl12/Zap70/Il7/Lmo1/Ctla2a/Cd2/Itga4/Ptprc/Lrrc32/H2-Ab1/Slfn1/Flt3/Igf1/H2-Aa/Lef1/Rhoh/Dtx1/B2m/Itk/Batf/Thy1/Btla/Selp/Gata3/Il7r/Il12b/Clec2i/Has2/Rsad2/Themis/Vcam1/Fas/Ptafr/Cd48/Clec4e/Txk/Sele/Gcnt1/Ihh/Rac2/Cxcr4/Cd209a/Cd28/Zeb1/Fyn/Itgb2/4632428N05Rik/Cd3d/Cd74/Apbb1ip/Ccl28/Fcgr4/Tnfsf18/Lax1/Prex1/Bmp4/Il12rb1/Ikzf1/Dock2/…	99
BP	GO:0010460	positive regulation of heart rate	11/3044	21/15699	0.000730812741762028	0.0102760764116875	Adra1b/Adra1a/Chrna7/Kcnq1/Tacr3/Uts2/Edn3/Avpr1a/Scn5a/Tpm1/Crhr2	11
BP	GO:0030574	collagen catabolic process	11/3044	21/15699	0.000730812741762028	0.0102760764116875	Mmp3/Mmp16/Ctsk/Mmp10/Fap/Mmp19/Mmp2/Mmp8/Adamts2/Mmp7/Ctss	11
BP	GO:0042737	drug catabolic process	11/3044	21/15699	0.000730812741762028	0.0102760764116875	Cyp2g1/Cyp2j8/Cyp2e1/Cyp2c65/Cyp2ab1/Cyp2c55/Cyp2d26/Cyp2f2/Cyp2a4/Cyp4b1/Cyp2d22	11
BP	GO:0042738	exogenous drug catabolic process	11/3044	21/15699	0.000730812741762028	0.0102760764116875	Cyp2g1/Cyp2j8/Cyp2e1/Cyp2c65/Cyp2ab1/Cyp2c55/Cyp2d26/Cyp2f2/Cyp2a4/Cyp4b1/Cyp2d22	11
BP	GO:0003158	endothelium development	28/3044	80/15699	0.000739049495388046	0.010360212133519	Kdr/Angpt1/Adamts12/Stc1/Tmem100/S1pr3/Col18a1/Prox1/Foxc2/Sox18/Ppp1r16b/Eng/Msn/Slc40a1/Atoh8/Acvrl1/Tnmd/Heg1/Bmp4/Icam1/Dmd/Notch4/Cxcl10/Abcb1b/Pde2a/Hey1/Dll4/Vegfa	28
BP	GO:0009612	response to mechanical stimulus	36/3044	111/15699	0.000744079995475327	0.0103990268060655	Asic2/Htr7/Igf1/Foxp2/Nos3/Ednra/Kcna1/Tacr1/Cntnap2/Serpine2/Hpn/Fyn/Pkdrej/Htr2a/Lhfpl5/Mmp2/Grm8/Ptprq/Dennd5b/Stra6/Dmd/Slc1a3/Aqp1/Ankrd1/Adgrv1/Tnf/Chrna10/Pcdh15/Cd36/Lck/Nrxn2/Shank3/Ttn/Ankrd23/Pde2a/Atp1a2	36
BP	GO:0048747	muscle fiber development	22/3044	58/15699	0.000780614833272032	0.0108702361500476	Dner/Lef1/Myh11/Actn3/Myl2/Hdac9/Cacnb4/Uchl1/Bmp4/Wnt10b/Wfikkn2/Dmd/Acta1/Klhl40/Myh6/Cacna1s/Ryr1/Ttn/Sgcb/Shox2/Vegfa/Myog	22
BP	GO:0033555	multicellular organismal response to stress	25/3044	69/15699	0.000782524611932528	0.0108702361500476	Grik1/Htr7/Trpv1/Mecp2/Tacr1/Grm7/Reln/Slc6a2/Ncam1/Penk/Scn9a/Nmur2/Cacna1b/Pde8b/Npy2r/Ednrb/Cacna1e/Mdk/Calca/Dpp4/Mapk8ip2/Grik2/Mef2c/Shank3/Cck	25
BP	GO:0090596	sensory organ morphogenesis	67/3044	240/15699	0.000807744534864306	0.0111867752147773	Vsx2/Kcnq4/Kdr/Cdh23/Thy1/Clrn1/Ptn/Gata3/Six3/Prox1/Stox1/Ptprm/Foxl2/Hpn/Pvrl3/Mfrp/Prrx1/Tbx18/Rpe65/Ihh/Zeb1/Pou2f1/Sobp/Nrp1/Crygb/Lhfpl5/Ror2/Osr2/Ptprq/Bmp4/Ikzf1/Foxf2/Twist1/Flt1/Megf11/Gata2/Itga8/Fasl/Stra6/Gdf11/Pitx3/Otx2/Ntrk2/Nkx3-2/Eya1/Olfm3/Col2a1/Aqp1/Fgfr1/Col5a2/Rbp4/Nog/Col8a2/Chrna10/Tshr/Fat3/Pcdh15/Nr2e3/Six4/Otop1/Vsx1/Six2/Bcar3/Tspan12/Vegfa/Eya4/Col5a1	67
BP	GO:0050918	positive chemotaxis	18/3044	44/15699	0.000818569041083054	0.0113026439966963	Hgf/Ccl21a/Cxcl12/Angpt2/Kdr/Angpt1/Il16/Ntrk3/Fgf7/Vegfc/S1pr1/Nrp1/Bmp4/Robo3/Casr/F7/Coro1a/Vegfa	18
BP	GO:0030814	regulation of cAMP metabolic process	31/3044	92/15699	0.000827452609596953	0.0113910990985832	Ramp3/Ednra/Vipr2/Adgrd1/Pf4/Grm7/Hrh2/Gpr65/Mrap/Akap12/Ptger3/Grm8/Adcy4/Gipr/Npy2r/Adcy1/Ramp1/Calcrl/Timp2/Calca/Crhr2/Adcy7/Acr/Tshr/Ramp2/Rxfp2/Cxcl10/Galr1/Pde2a/Gpr161/Adra2c	31
BP	GO:0097485	neuron projection guidance	45/3044	148/15699	0.000850471963675986	0.0116730450417379	Dcc/Dpysl5/Ptpro/Sema4f/Gfra3/Sema6a/Cxcl12/Slit1/Sema5b/Gdf7/Gata3/Bmpr1b/Lgi1/Ptprm/Reln/Plxna4/Nrp2/Cxcr4/Zic2/Csf1r/Robo2/Tgfb2/Rnf165/Runx3/Kif5c/Dpysl4/Nrp1/Sema3c/Slit3/Scn1b/Flrt2/Nfasc/Robo3/Otx2/Gbx1/Lhx2/Lama2/Sema3a/Gap43/Draxin/Nog/Epha7/Crmp1/Dpysl2/Vegfa	45
BP	GO:0001990	regulation of systemic arterial blood pressure by hormone	15/3044	34/15699	0.000865397658423384	0.0117724805722802	Agtr1a/Gja5/Nox1/Nos3/Tacr1/Oxtr/Agtr2/Edn3/Avpr1a/Corin/Ace/Mcpt4/Klk1b26/Hsd11b2/Olfr78	15
BP	GO:0050974	detection of mechanical stimulus involved in sensory perception	15/3044	34/15699	0.000865397658423384	0.0117724805722802	Asic2/Htr7/Igf1/Kcna1/Serpine2/Hpn/Fyn/Htr2a/Lhfpl5/Grm8/Ptprq/Adgrv1/Tnf/Chrna10/Pcdh15	15
BP	GO:0086010	membrane depolarization during action potential	15/3044	34/15699	0.000865397658423384	0.0117724805722802	Gja5/Scn7a/Cacna1c/Scn2a1/Scn9a/Kcnh2/Scn5a/Cacna1b/Scn1b/Cacna1e/Scn3a/Cacna1s/Cacna1h/Cacna1g/Nalcn	15
BP	GO:0015849	organic acid transport	61/3044	215/15699	0.000871453558731645	0.0118198922213808	Grik1/Arg2/Slco1a4/Kcnj10/Trpv1/Tmem27/Sept2/Slco1a6/Slc6a11/Slc6a13/Slc26a9/Pla2g4f/Slco1c1/Agtr2/Slc1a6/Aqp9/Grm7/Nat3/Slc22a13/Slc38a8/Cyp4f18/Abat/Slc7a2/Slc38a4/Slc36a2/Hrh2/Avpr1a/Slc6a7/Slco2b1/Slc38a11/Slc7a11/Slc26a4/Slc6a1/Acsl6/Htr6/Ace/Slc26a7/Cacnb4/Apba1/Fxyd1/Nmur2/Hnf1a/Slc6a19/Spx/Gm6614/Ntrk2/Slc6a6/Oxt/Slc1a3/Tnf/Mip/Cd36/Slc13a3/Fabp3/Prkg1/Slc6a15/Pparg/Dpysl2/Lep/Cck/Slc27a5	61
BP	GO:0015711	organic anion transport	77/3044	284/15699	0.000882830530039478	0.0119389846385927	Slc4a10/Grik1/Arg2/Slco1a4/Kcnj10/Plscr5/Trpv1/Tmem27/Atp8b4/Sept2/Slco1a6/Slc4a5/Slc6a11/Slc6a13/Slc26a9/Pla2g4f/Slco1c1/Agtr2/Slc1a6/Slco4c1/Aqp9/Grm7/Nat3/Slc22a13/Slc38a8/Cyp4f18/Abat/Slc7a2/Slc38a4/Slc36a2/Hrh2/Avpr1a/Abca4/Slc6a7/Slco2b1/Slc38a11/Slc7a11/Slc26a4/Slc6a1/Acsl6/Htr6/Slc22a8/Atp10a/Abca12/Ace/Ptger3/Slc26a7/Cacnb4/Apba1/Nmur2/Hnf1a/Slc6a19/Spx/Gm6614/Ntrk2/Slc6a6/Atp8b3/Oxt/Abc…	77
BP	GO:0007601	visual perception	35/3044	108/15699	0.000888438548066186	0.0119795907448924	Gucy2f/Opn5/Kcnj10/Rgs9/Rgr/Sema5b/Gjc1/Clrn1/Myo3b/Slc45a2/Mfrp/Abca4/Rpe65/Zic2/Ngb/Cacnb4/Lamc3/Rlbp1/Rcvrn/Gprc5c/Myo5a/Gabrr2/Col2a1/Cacna2d4/Rbp4/Adgrv1/Pde6b/Mip/Opn4/Pcdh15/Rdh12/Vsx1/Cryba1/Crx/Dll4	35
BP	GO:0021879	forebrain neuron differentiation	21/3044	55/15699	0.000922215576837173	0.0123986760885887	Slc4a10/Lhx6/Lef1/Prox1/Nrp2/Csf1r/Robo2/Inhba/Ptger3/Nrp1/Lhx8/Dclk2/Gata2/Lhx5/Fgfr1/Sema3a/Dcx/Ascl1/Gsx2/Disc1/Shank3	21
BP	GO:0060193	positive regulation of lipase activity	17/3044	41/15699	0.000946450374708233	0.0126505198340362	Agtr1a/Adra1a/Itk/Ptafr/Txk/Sele/Gpr55/Arhgap6/Pdgfrb/Htr2a/Nmur2/Flt1/Fgfr1/Dlc1/Camk2b/Nr1h3/Gpihbp1	17
BP	GO:0060986	endocrine hormone secretion	17/3044	41/15699	0.000946450374708233	0.0126505198340362	Agtr1a/Pex5l/Rab8b/Crhbp/Gata3/Agtr2/C1qtnf1/Inhba/Dab2/Tbx3/Selm/Aqp1/Crhr2/Galr1/Npvf/Ucn2/Trpv6	17
BP	GO:0032103	positive regulation of response to external stimulus	62/3044	220/15699	0.000956867455077645	0.0127240968894445	Ccr2/Ccl21a/Fcgr1/Cxcl12/Cxcl9/Ccr5/Kdr/Irg1/Alox5ap/Cxcl13/Ly86/Ednra/Ccl3/Pdgfd/Pf4/Edn3/Fcgr3/5330417C22Rik/Tlr9/Il16/Ccr1/Ntrk3/Rarres2/Rac2/Fgf18/Cxcl5/Vegfc/Lbp/C3ar1/Lgals9/Cd28/S1pr1/Pdgfrb/Ace/Ptger3/Cd74/Nrp1/Tnfsf18/Scoc/Ano6/Aoc3/Casr/Dhx58/Nckap1l/C5ar1/Xcl1/Fabp4/Ccl4/Tnf/Cmklr1/S100a9/Ddx60/Cxcl2/Pik3cg/Fcer1g/F7/Serpine1/Cxcl10/Ctss/Cxcl14/Pde2a/Vegfa	62
BP	GO:0072676	lymphocyte migration	19/3044	48/15699	0.0009574896745863	0.0127240968894445	Ccr2/Ccl21a/Cxcl12/Cxcl9/Itga4/Cxcl13/Gata3/Itgb3/Lgals9/Msn/S1pr1/Xcl1/Ccl4/Ccl12/Pik3cg/Apod/Myo1g/Cxcl10/Cxcl14	19
BP	GO:0014066	regulation of phosphatidylinositol 3-kinase signaling	25/3044	70/15699	0.000996142873205171	0.0131591961466416	Hgf/Pik3ap1/Igf1/Kdr/Angpt1/Selp/Hcls1/Tek/Serpine2/Reln/Csf3/Ppp1r16b/Tgfb2/Wnt16/Cd28/Fyn/Pdgfrb/Hcst/Twist1/Flt1/Ntrk2/Myoc/Epha7/Btn2a2/Cryba1	25
BP	GO:0007202	activation of phospholipase C activity	8/3044	13/15699	0.000998816758411897	0.0131591961466416	Adra1a/Itk/Txk/Sele/Gpr55/Arhgap6/Htr2a/Dlc1	8
BP	GO:0015669	gas transport	8/3044	13/15699	0.000998816758411897	0.0131591961466416	Car14/Aqp4/Rhag/Ngb/Cygb/Car12/Aqp1/Car2	8
BP	GO:0007613	memory	31/3044	93/15699	0.0010141609978929	0.0133231779094616	Adcy8/S100b/Htr7/Chrna7/Cyp7b1/Mecp2/Igf1/Atp1a3/Tacr1/Oxtr/Glp1r/Grm7/Reln/Casp1/Hrh2/Hrh1/Musk/Htr2a/Cx3cr1/Adcy1/Plcb1/Itga8/Ntrk2/Mdk/Fgf13/Slc24a2/Grin2a/Serpinf1/Fen1/Shank3/Shank2	31
BP	GO:0003208	cardiac ventricle morphogenesis	22/3044	59/15699	0.00101972825704115	0.0133581496463681	Sfrp2/Gata3/Prox1/Zfpm2/Foxc2/Tbx20/Tgfb2/Epor/Myl2/Ccm2l/Myh7/Heg1/Npy2r/Tpm1/Foxf1/Myh6/Heyl/Mef2c/Ly6e/Tnni1/Hey1/Dll4	22
BP	GO:0018108	peptidyl-tyrosine phosphorylation	73/3044	268/15699	0.00103022327603021	0.0134572915431446	Samsn1/Agtr1a/Angpt4/Il12rb2/Ros1/Fgfr4/Cd4/Hgf/Blk/Bmx/Zap70/Aatk/Flt4/Btk/Sfrp2/Ptprc/Flt3/Igf1/Kdr/Angpt1/Itk/Trem2/Il12b/Hcls1/Tek/Pdgfd/Reln/Itgb3/Csf3/Txk/Pecam1/Fgf7/Csf1r/Vegfc/Fyn/Cd40/Itgb2/Ptprz1/Pdgfrb/Musk/Htr2a/Ace/Cntn1/Cd74/Nrp1/Tnfsf18/Il12rb1/Gata1/Ddr2/Flt1/Icam1/Ntrk2/Ppap2b/Grem1/Fgfr1/Epha7/Enpp2/Cspg4/Cd36/Lck/Il22ra2/Insrr/Sh3bp5/Ttn/Pkdcc/Vtn/Lep/Cck/Ptpn1/Hsph1/Adra2c/Ve…	73
BP	GO:0048565	digestive tract development	34/3044	105/15699	0.00106109113361134	0.0138212380519686	Sox10/Ccdc39/Aldh1a2/Sfrp2/Gata6/Spdef/Gata3/Sfrp5/Col3a1/Hrh2/Rarres2/Ihh/Zic3/Clmp/Myocd/Agr2/Ccdc103/Foxf2/Gata1/Dact1/Ednrb/Gata2/Stra6/Foxf1/Nkx3-2/Cfc1/Dchs1/Ascl1/Alx4/Hlx/Cckbr/Six2/Pkdcc/Shox2	34
BP	GO:0060541	respiratory system development	58/3044	204/15699	0.00108872325777661	0.0141411003933809	Fgfr4/Ccdc39/Insc/Aldh1a2/Rspo2/Igf1/Lef1/Kdr/Gata6/Foxp2/Nos3/Wnt2b/Spdef/Gli1/Zfpm2/Ano1/Fgf18/Fgf7/Zic3/Myocd/Agr2/Pou2f1/Abca12/Tnc/Hopx/Ace/Thrb/Heg1/Bmp4/Hhex/Tbx4/Stra6/Foxf1/Adamts2/Igfbp5/Fgf1/Klf2/Cfc1/Chil1/Eya1/Fgfr1/Rbp4/Nog/Tnf/Ascl1/Mycn/Tgfb3/Fgfrl1/Six4/Sim2/Lox/Cftr/Pkdcc/Gng8/Hhip/Speg/Vegfa/Tgfbr2	58
BP	GO:0001819	positive regulation of cytokine production	77/3044	286/15699	0.00109575488282294	0.0141753342506424	Card11/Agtr1a/Tigit/Il12rb2/Sash3/Ccr2/Postn/Clec9a/Tnfsf15/Flt4/Clec7a/Tnfrsf8/Ccr5/Hc/Cd2/Il27ra/B2m/Ccl3/Cd34/Cd209b/Gata3/Raet1b/Il12b/Agtr2/Nlrp1a/Tek/Pf4/Fcgr3/Tlr9/Rsad2/Ticam2/Casp1/Ptafr/Casp4/Clec4e/Txk/Cd209d/Csf1r/Lbp/C3ar1/Aim2/Lgals9/Cd28/Cyp1b1/Cd40/Ccm2l/Nfatc4/Cd74/Heg1/Sulf1/Il12rb1/Tlr6/Twist1/AF251705/Plcb1/Dhx58/Ccbe1/C5ar1/Xcl1/Klrk1/Cd83/Crhr2/Ccl4/Tlr7/Tnf/Cd27/Ddx60/Irf7/…	77
BP	GO:0051209	release of sequestered calcium ion into cytosol	27/3044	78/15699	0.00110369066153327	0.0141753342506424	Clec4b1/Ccr5/Ptprc/Ednra/Thy1/Glp1r/Itgb3/Tgfb2/Dhrs7c/Htr2a/Xcr1/Hrc/Ank2/Casq1/Casq2/Dmd/Npsr1/Xcl1/Itpr1/Lck/Pln/Cxcl10/Trdn/Ryr1/Coro1a/Nol3/Ubash3b	27
BP	GO:0051283	negative regulation of sequestering of calcium ion	27/3044	78/15699	0.00110369066153327	0.0141753342506424	Clec4b1/Ccr5/Ptprc/Ednra/Thy1/Glp1r/Itgb3/Tgfb2/Dhrs7c/Htr2a/Xcr1/Hrc/Ank2/Casq1/Casq2/Dmd/Npsr1/Xcl1/Itpr1/Lck/Pln/Cxcl10/Trdn/Ryr1/Coro1a/Nol3/Ubash3b	27
BP	GO:0060048	cardiac muscle contraction	27/3044	78/15699	0.00110369066153327	0.0141753342506424	Adra1b/Gja5/Adra1a/Kcnq1/Stc1/Atp1a3/Cxcr4/Kcnj2/Myl2/Kcnh2/Myh7/Scn5a/Hrc/Fxyd1/Ank2/Scn1b/Tpm1/Casq2/Tnni3k/Dmd/Actc1/Myh6/Pln/Tnni1/Ttn/Atp1a2/Rgs2	27
BP	GO:0001945	lymph vessel development	12/3044	25/15699	0.00114777357548386	0.0146596191668744	Flt4/Kdr/Prox1/Foxc2/Sox18/Vegfc/Acvrl1/Heg1/Ccbe1/Vash1/Tmem204/Vegfa	12
BP	GO:0010107	potassium ion import	12/3044	25/15699	0.00114777357548386	0.0146596191668744	Kcnj16/Kcnj10/Atp1a4/Atp1a3/Kcnj5/Kcnj8/Abcc9/Kcnj2/Atp1b2/Atp12a/Kcnj12/Atp1a2	12
BP	GO:0010880	regulation of release of sequestered calcium ion into cytosol by sarcoplasmic reticulum	9/3044	16/15699	0.00116186088764248	0.0147169045768048	Dhrs7c/Hrc/Ank2/Casq1/Casq2/Dmd/Pln/Trdn/Nol3	9
BP	GO:0031290	retinal ganglion cell axon guidance	9/3044	16/15699	0.00116186088764248	0.0147169045768048	Sema4f/Slit1/Bmpr1b/Ptprm/Zic2/Robo2/Nrp1/Epha7/Vegfa	9
BP	GO:0051957	positive regulation of amino acid transport	9/3044	16/15699	0.00116186088764248	0.0147169045768048	Grik1/Tmem27/Abat/Slc36a2/Avpr1a/Slc6a1/Htr6/Dpysl2/Cck	9
BP	GO:1903708	positive regulation of hemopoiesis	44/3044	146/15699	0.00117816119999603	0.0148823769164334	Sash3/Ccr2/Cd101/Zap70/Il7/Ptprc/H2-Aa/Lef1/Ccl3/Gata3/Il7r/Il12b/Hcls1/Pf4/Itgb3/Ccr1/Csf3/Ihh/Csf1r/Inpp5d/Inhba/Cd74/Isg15/Tal1/Ikzf1/Gata1/Flt1/Gata2/Dcstamp/Flt3l/Gpr68/Nckap1l/Ets1/Cd83/Tnf/Cd27/Btn2a2/Car2/Tesc/Hlx/Lck/Il2rg/Lep/Tgfbr2	44
BP	GO:0044243	multicellular organismal catabolic process	11/3044	22/15699	0.00120687680899123	0.015203341281484	Mmp3/Mmp16/Ctsk/Mmp10/Fap/Mmp19/Mmp2/Mmp8/Adamts2/Mmp7/Ctss	11
BP	GO:0035265	organ growth	42/3044	138/15699	0.00121600900242682	0.015276528396608	Adra1b/Adra1a/Sash3/Ar/Il7/Rspo2/Wisp1/Igf1/Kdr/Gata6/Stc1/Agtr2/Pi16/Fgf20/Prox1/Foxc2/Ncam1/Tbx20/Cacna1c/Fgf7/Col27a1/Myocd/Tgfb2/Col14a1/S1pr1/Ccm2l/Bnc2/Heg1/Ddr2/Fgf1/Myh6/Fgfr1/Rbp4/Nog/Hlx/Mef2c/Prkg1/Ly6e/Acacb/Ttn/Tgfbr2/Evc	42
BP	GO:0015874	norepinephrine transport	10/3044	19/15699	0.00122051671156045	0.015291378309959	P2ry12/Chrna7/Oxtr/Agtr2/Slc6a2/Ptger3/Oxt/Crhr2/Kcnb1/Adra2c	10
BP	GO:0006911	phagocytosis, engulfment	15/3044	35/15699	0.00124555952917099	0.0155627247693701	Fcgr1/Gulp1/Clec7a/Elmo1/Fcgr2b/Treml4/Trem2/Fcgr3/Lbp/Ano6/Gata2/Nckap1l/Cd36/Fcer1g/Pparg	15
BP	GO:0030509	BMP signaling pathway	38/3044	122/15699	0.00126900630245352	0.0158127126793531	Bmp5/Smad9/Crb2/Vwc2/Tfap2b/Chrdl1/Grem2/Sfrp2/Lef1/Kdr/Gata6/Bmp8a/Tmem100/Gdf7/Bmpr1b/Chrdl2/Eng/Rnf165/Zcchc18/Fbn1/Acvrl1/4632428N05Rik/Sost/Bmp15/Ror2/Sulf1/Gdf6/Bmp4/Nbl1/Sostdc1/Bmper/Zfp423/Cfc1/Bmp2/Grem1/Myh6/Nog/Hfe2	38
BP	GO:0032844	regulation of homeostatic process	88/3044	336/15699	0.00128055411493012	0.0159055316075497	Gja5/Fgfr4/Cd4/Hsh2d/Clec4b1/Tmem27/Lmo1/Ccr5/Ptprc/Spp1/Fgf12/Bmp8a/Uts2/Ednra/Fcgr2b/Thy1/Cd38/Tacr1/Trf/Agtr2/Glp1r/Sybu/Itgb3/Abat/Ano1/Avpr1a/Corin/Csf1r/Tgfb2/Lrrk2/Slc30a2/Inpp5d/Dhrs7c/Inhba/S1pr1/Sgip1/Htr2a/Ptger3/Cd74/Scn5a/Xcr1/Hrc/Isg15/Trpc3/Ank2/Bmp4/Casq1/Tal1/Scn1b/Gata1/Casq2/Tsc22d3/Ednrb/Gata2/Spx/Dcstamp/Wnk3/Gpr68/Nckap1l/Ets1/Cacna1e/Dmd/Npsr1/Xcl1/Itpr1/Oxt/Crhr2/Tnf/Myoc/…	88
BP	GO:0018212	peptidyl-tyrosine modification	73/3044	270/15699	0.00128337368995235	0.0159055316075497	Samsn1/Agtr1a/Angpt4/Il12rb2/Ros1/Fgfr4/Cd4/Hgf/Blk/Bmx/Zap70/Aatk/Flt4/Btk/Sfrp2/Ptprc/Flt3/Igf1/Kdr/Angpt1/Itk/Trem2/Il12b/Hcls1/Tek/Pdgfd/Reln/Itgb3/Csf3/Txk/Pecam1/Fgf7/Csf1r/Vegfc/Fyn/Cd40/Itgb2/Ptprz1/Pdgfrb/Musk/Htr2a/Ace/Cntn1/Cd74/Nrp1/Tnfsf18/Il12rb1/Gata1/Ddr2/Flt1/Icam1/Ntrk2/Ppap2b/Grem1/Fgfr1/Epha7/Enpp2/Cspg4/Cd36/Lck/Il22ra2/Insrr/Sh3bp5/Ttn/Pkdcc/Vtn/Lep/Cck/Ptpn1/Hsph1/Adra2c/Ve…	73
BP	GO:0046942	carboxylic acid transport	60/3044	214/15699	0.00131058886014679	0.0161557307746781	Grik1/Arg2/Slco1a4/Kcnj10/Trpv1/Tmem27/Sept2/Slco1a6/Slc6a11/Slc6a13/Slc26a9/Pla2g4f/Slco1c1/Agtr2/Slc1a6/Aqp9/Grm7/Nat3/Slc22a13/Slc38a8/Cyp4f18/Abat/Slc7a2/Slc38a4/Slc36a2/Hrh2/Avpr1a/Slc6a7/Slco2b1/Slc38a11/Slc7a11/Slc26a4/Slc6a1/Acsl6/Htr6/Ace/Slc26a7/Cacnb4/Apba1/Nmur2/Hnf1a/Slc6a19/Spx/Gm6614/Ntrk2/Slc6a6/Oxt/Slc1a3/Tnf/Mip/Cd36/Slc13a3/Fabp3/Prkg1/Slc6a15/Pparg/Dpysl2/Lep/Cck/Slc27a5	60
BP	GO:0072001	renal system development	60/3044	214/15699	0.00131058886014679	0.0161557307746781	Agtr1a/Klhl3/Ptpro/Tfap2b/Pygo2/Kirrel3/Angpt2/Aldh1a2/Gcnt4/Angpt1/Wnt2b/Ednra/Col4a4/Gata3/Agtr2/Pdgfd/Foxc2/Itgb3/Tbx18/Gcnt1/Pgf/Myocd/Robo2/Lrrk2/Fbn1/C3ar1/Pdgfrb/Ace/Nrp1/Cited1/Osr2/Sulf1/Bmp4/Col4a3/Itga8/Stra6/Foxf1/Adamts1/Gdf11/Fgf1/Bmp2/Grem1/Dchs1/Eya1/Fgfr1/Rbp4/Nog/Pygo1/Pou3f3/Epha7/Aph1c/Mef2c/Col4a1/Six4/Slc5a1/Basp1/Six2/Nid1/Adamts16/Vegfa	60
BP	GO:0042493	response to drug	56/3044	197/15699	0.00131832353655671	0.0162076246553148	Asic2/Cyp2g1/Kcnk3/Adra1a/Cyp2j8/Kcnq1/Cyp2e1/Cyp2c65/Ppm1e/Slco1a6/Abcb1a/Sfrp2/Kdr/Gata6/Bche/Crhbp/Cyp2ab1/Atp1a3/Cd38/Cyp2c55/Ptprm/Casp1/Cyp2d26/Slc18a2/Abat/Pde3a/Cyp2f2/Tgfb2/Aim2/Inhba/Kcnh2/Htr2a/Slamf8/Mmp2/Dpep1/Cyp2a4/Mgst1/Cybb/Nos2/Nckap1l/Mmp7/Slc47a2/Slc1a3/Cyp4b1/Aqp1/Ccl4/Ankrd1/Prkcb/Grin2a/Lck/Mef2c/Serpine1/Cyp2d22/Abcb1b/Pde2a/Tgfbr2	56
BP	GO:0006836	neurotransmitter transport	45/3044	151/15699	0.00134429618469344	0.0164828636192545	Slc22a3/Nlgn1/Syn1/Kcnj10/Rab8b/Syt4/Slc6a11/Slc6a13/Sv2b/Edn3/Sv2c/Slc6a2/Slc18a2/Syt15/Rph3a/Slc6a7/Syn2/Lrrk2/Slc6a1/Htr6/Stx1b/Cacna1b/Syt13/Grm8/Sytl5/Kcnc4/Sv2a/Slc6a19/Ica1/Rims3/Ntrk2/Slc6a6/Syt5/Rab3b/Snap91/Stxbp1/Mef2c/Nrxn2/Slc6a15/Sncaip/Atp1a2/Cadps/Cplx3/Ppp1r9a/Camk2a	45
BP	GO:0051282	regulation of sequestering of calcium ion	27/3044	79/15699	0.00137165471328836	0.0167735860949465	Clec4b1/Ccr5/Ptprc/Ednra/Thy1/Glp1r/Itgb3/Tgfb2/Dhrs7c/Htr2a/Xcr1/Hrc/Ank2/Casq1/Casq2/Dmd/Npsr1/Xcl1/Itpr1/Lck/Pln/Cxcl10/Trdn/Ryr1/Coro1a/Nol3/Ubash3b	27
BP	GO:0002209	behavioral defense response	14/3044	32/15699	0.00141343661145596	0.0171477085474261	Mecp2/Grm7/Penk/Pde8b/Npy2r/Cacna1e/Mdk/Dpp4/Mapk8ip2/Grik2/Cckbr/Mef2c/Shank3/Cck	14
BP	GO:0050819	negative regulation of coagulation	14/3044	32/15699	0.00141343661145596	0.0171477085474261	Pros1/Cd34/Thbd/Serpine2/C1qtnf1/Tspan8/Abat/Serping1/Hs3st5/Ptger3/Proc/Serpine1/Prkg1/Ubash3b	14
BP	GO:2000401	regulation of lymphocyte migration	14/3044	32/15699	0.00141343661145596	0.0171477085474261	Ccr2/Ccl21a/Cxcl12/Itga4/Cxcl13/Itgb3/Lgals9/Msn/Xcl1/Ccl4/Ccl12/Apod/Cxcl10/Cxcl14	14
BP	GO:0051965	positive regulation of synapse assembly	23/3044	64/15699	0.00141733828043759	0.0171497931932948	Lrrtm3/Asic2/Lrrtm4/Nlgn1/Lrrn3/Lingo2/Mecp2/Clstn3/Oxtr/Ntrk3/Flrt1/Srpx2/Musk/Thbs2/Lrrc24/Flrt2/Lingo4/Nlgn3/Ntrk2/Syndig1/Oxt/Adgrb3/Slitrk4	23
BP	GO:0007178	transmembrane receptor protein serine/threonine kinase signaling pathway	73/3044	271/15699	0.00142953825952604	0.0172520129063011	Bmp5/Smad9/Crb2/Vwc2/Tfap2b/Chrdl1/Grem2/Sfrp2/Lef1/Kdr/Gata6/Bmp8a/Tmem100/Gdf7/Trf/Bmpr1b/Chrdl2/Apela/Col3a1/Hpgd/Dusp15/Tbx20/Akap2/Zic2/Eng/Myocd/Tgfb2/Rnf165/Fbn2/Zcchc18/Fbn1/Aspn/Fermt2/Magi2/Zeb1/Inhba/Amhr2/Atoh8/Acvrl1/4632428N05Rik/Sost/Bmp15/Ror2/Dab2/Cited1/Sulf1/Gdf6/Ltbp1/Bmp4/Nrep/Hnf1a/Itga8/Nbl1/Sostdc1/Gdf11/Wfikkn2/Bmper/Zfp423/Cfc1/Bmp2/Grem1/Myh6/Nog/Lrg1/Tgfb3/Hfe2/Acvr1c/…	73
BP	GO:1902105	regulation of leukocyte differentiation	57/3044	202/15699	0.0014492839170259	0.0174445221216887	Card11/Lrrc17/Sash3/Ccr2/Cd101/Zap70/Il7/Rassf2/Ctla2a/Ptprc/Flt3/H2-Aa/Lef1/Dtx1/Ccl3/Nfam1/Gata3/Il7r/Il12b/Clec2i/Hcls1/Pf4/Itgb3/Ccr1/Fas/Ihh/Csf1r/Lgals9/Inpp5d/Cd28/Gpr55/Zeb1/Cd74/Tnfsf18/C1qc/Bmp4/Tal1/Ikzf1/Inpp4b/Gata2/Dcstamp/Flt3l/Gpr68/Nckap1l/Cd83/H2-Oa/Tnf/Cd27/Btn2a2/Car2/Tesc/Hlx/Lck/Clec2d/Il2rg/Tgfbr2/Ubash3b	57
BP	GO:0046849	bone remodeling	24/3044	68/15699	0.00150355544054425	0.0180505167509725	Il7/Rassf2/Tph1/Spp1/Cd38/Trf/Itgb3/Ctsk/Ihh/Rac2/Csf1r/Wnt16/Inpp5d/Gpr55/S1pr1/Hnf1a/Inpp4b/Dcstamp/Grem1/Enpp1/Car2/Ctss/Vegfa/Ubash3b	24
BP	GO:0007605	sensory perception of sound	37/3044	119/15699	0.00151159926063528	0.0180816444029246	Asic2/Cntn5/Otogl/Crym/Coch/Mcoln3/Gabrb2/Kcnq4/Gabrb3/Cdh23/Clrn1/Tub/Grm7/Hpn/Aqp4/Tbx18/Srrm4/Sobp/Dnm1/Thrb/Lhfpl5/Ptprq/Barhl1/Icam1/Map1a/Ceacam16/Gjc3/Dfnb59/Col2a1/Slc1a3/Fgfr1/Adgrv1/Chrna10/Tspear/Espn/Pcdh15/Eya4	37
BP	GO:0006584	catecholamine metabolic process	16/3044	39/15699	0.00151794578937122	0.0180816444029246	Agtr1a/Tacr3/Pde1b/Npr1/Gata3/Agtr2/Hdc/Abat/Tgfb2/Maob/Crhr2/Grin2a/Ddc/Ly6e/Cyp2d22/Sncaip	16
BP	GO:0009712	catechol-containing compound metabolic process	16/3044	39/15699	0.00151794578937122	0.0180816444029246	Agtr1a/Tacr3/Pde1b/Npr1/Gata3/Agtr2/Hdc/Abat/Tgfb2/Maob/Crhr2/Grin2a/Ddc/Ly6e/Cyp2d22/Sncaip	16
BP	GO:0014070	response to organic cyclic compound	118/3044	473/15699	0.00152335158727382	0.0180991488327778	Adra1b/Gabrb1/Hid1/Agtr1a/Hnf4g/Smad9/Htr7/P2ry12/P2rx1/Chrna7/Lin28b/Kcnq1/Ar/Tacr3/Trpv1/Ramp3/Rxrg/Gabrg2/Ccr5/Gabrb2/Gabrb3/Lef1/Irg1/Gata6/Spp1/Mlc1/Nos3/Ednra/Bche/Crhbp/Tacr1/Pla2g4f/Raet1a/Raet1b/Oxtr/Sprr2a1/Agtr2/Tek/Casp1/Ncam1/Abat/Fas/Pde3a/Nr2f1/Esrrg/Kcnj8/Tgfb2/Lrrk2/Pappa/Slc6a1/Hrh1/Rftn2/Msn/Cyp1b1/Inhba/Nr1h4/Dlg4/Irs1/Htr2a/Ptger3/Thrb/Scn5a/Mmp2/Trpc3/Dab2/Kynu/Cited1/Cacna1…	118
BP	GO:0045639	positive regulation of myeloid cell differentiation	25/3044	72/15699	0.00157809001724743	0.0186445886489201	Cd101/Lef1/Ccl3/Il12b/Hcls1/Pf4/Itgb3/Ccr1/Csf3/Csf1r/Inpp5d/Inhba/Isg15/Tal1/Ikzf1/Gata1/Gata2/Dcstamp/Gpr68/Nckap1l/Ets1/Tnf/Car2/Tesc/Lep	25
BP	GO:0060419	heart growth	25/3044	72/15699	0.00157809001724743	0.0186445886489201	Wisp1/Gata6/Agtr2/Pi16/Fgf20/Prox1/Foxc2/Ncam1/Tbx20/Myocd/Tgfb2/Col14a1/S1pr1/Ccm2l/Heg1/Fgf1/Myh6/Fgfr1/Rbp4/Nog/Mef2c/Prkg1/Acacb/Ttn/Tgfbr2	25
BP	GO:0034109	homotypic cell-cell adhesion	106/3044	419/15699	0.00158142443955608	0.0186445886489201	Card11/Tigit/Cd4/Blk/Hsh2d/Sash3/Ccr2/P2ry12/Chrna7/Was/Vsig4/Cxcl12/Zap70/Il7/Lmo1/Ctla2a/Cd2/Ptprc/Lrrc32/H2-Ab1/Slfn1/Flt3/Igf1/H2-Aa/Lef1/Rhoh/Dtx1/B2m/Itk/Batf/Thy1/Btla/Gata3/Il7r/Il12b/Clec2i/Myl9/Serpine2/Has2/C1qtnf1/Rsad2/Ctnna3/Themis/Vcam1/Itgb3/Ncam1/Abat/Fas/Cd48/Clec4e/Txk/Ihh/Rac2/Cxcr4/Cd209a/Slc7a11/Cd28/Zeb1/Fyn/Itgb2/Ccm2l/4632428N05Rik/Cd3d/Ptger3/Cd74/Apbb1ip/Fcgr4/Tnfsf18/L…	106
BP	GO:0042755	eating behavior	13/3044	29/15699	0.00158752401775269	0.0186686328225751	Nmu/Lepr/Tacr1/Oxtr/Ace/Uchl1/Nmur2/Aoc3/Npsr1/Tcf15/Oxt/Lep/Cck	13
BP	GO:0007320	insemination	7/3044	11/15699	0.00161627053572846	0.0187666967759583	P2rx1/Tacr1/Oxtr/Serpine2/Avpr1a/Oxt/Klk14	7
BP	GO:0010996	response to auditory stimulus	7/3044	11/15699	0.00161627053572846	0.0187666967759583	Foxp2/Tacr1/Cntnap2/Stra6/Slc1a3/Nrxn2/Shank3	7
BP	GO:0035641	locomotory exploration behavior	7/3044	11/15699	0.00161627053572846	0.0187666967759583	Slc4a10/Tnr/Penk/Lrrk2/Dlg4/Dpp4/Shank3	7
BP	GO:0043206	extracellular fibril organization	7/3044	11/15699	0.00161627053572846	0.0187666967759583	Muc5ac/Tnxb/Col3a1/Mfap5/Ltbp2/Mfap4/Col5a1	7
BP	GO:2000310	regulation of N-methyl-D-aspartate selective glutamate receptor activity	7/3044	11/15699	0.00161627053572846	0.0187666967759583	Nlgn1/Crhbp/Reln/Dlg4/Nlgn3/Mapk8ip2/Mef2c	7
BP	GO:0051346	negative regulation of hydrolase activity	80/3044	303/15699	0.00162428278208461	0.0188122222469144	Spock3/Serpina3c/Hgf/Crb2/Spock1/Pi15/Naip5/Rgn/Csrnp3/Lepr/Sfrp2/Spink8/Igf1/Lef1/Reck/Nos3/Itih5/Tsks/Pi16/Serpine2/Spink10/Tlr9/Pcdh11x/Hpn/Serpinb1b/Wfdc1/Pecam1/Serping1/Gzma/Tgfb2/Lrrk2/Serpina3m/Serpina1b/Serpinb1c/Col28a1/Serpina1e/Itih2/Dpep1/Serpinb10/Naip6/Spink7/Spocd1/Serpinb9/Serpine3/Wfikkn2/Nckap1l/Pzp/Serpinb6e/Timp4/Rasa4/Timp2/Cmya5/Ptx3/Elfn2/Wfdc6a/Serpinb3a/Aqp1/Tnf/Cd27/Ppp…	80
BP	GO:0043010	camera-type eye development	69/3044	255/15699	0.00167434356606523	0.0193432957707737	Gpm6a/Vsx2/Pygo2/Aldh1a2/Kdr/Foxp2/Slc4a5/Crygs/Thy1/Ptn/Gata3/Six3/Tub/Bmpr1b/Prox1/Ptprm/Foxl2/Foxc2/Pvrl3/Mfrp/Ntrk3/Rpe65/Arhgef15/Ihh/Zeb2/Maf/Zeb1/Cyp1b1/Inhba/Pou2f1/Rax/Pdgfrb/Acvrl1/Nrp1/Crygb/Lamc3/Osr2/Bmp4/Ikzf1/Foxf2/Twist1/Flt1/Megf11/Stra6/Gdf11/Pitx3/Ntrk2/Lhx2/Aqp1/Rhoj/Cacna1s/Cryge/Rbp4/Pde6b/Col8a2/Mip/Twist2/Fat3/Nr2e3/Col4a1/Vsx1/Bcar3/Vim/Cryba1/Crx/Dll4/Tspan12/Vegfa/Tgfbr2	69
BP	GO:0002009	morphogenesis of an epithelium	112/3044	447/15699	0.00169016965901853	0.0194726930450573	Agtr1a/Rspo3/Klhl3/Pax3/Sox10/Hgf/Cyp7b1/Ar/Cxcl12/Ccdc39/Aldh1a2/Rspo2/Sfrp2/Igf1/Ccl11/Lef1/Kdr/Angpt1/Adamts12/Snai1/Wnt2b/Ednra/Crygs/Alx1/Gdf7/Gata3/Sfrp5/Agtr2/Tek/Prox1/Stox1/Foxc2/Sox18/Tbx20/Tbx18/Ihh/Nkd1/Fgf7/Cxcr4/Zic3/Zeb2/Pgf/Zic2/Eng/Vegfc/Tgfb2/Runx3/Msn/Pou2f1/Tnc/Acvrl1/Ccdc103/Tead2/Nfatc4/Nrp1/Mmp2/Ror2/Cited1/Sulf1/Sema3c/Bmp4/Plxnd1/Foxf2/Rasip1/Tbx3/Zic5/Twist1/Flt1/Hhex/Tb…	112
BP	GO:0014068	positive regulation of phosphatidylinositol 3-kinase signaling	19/3044	50/15699	0.00169824921945802	0.0194726930450573	Hgf/Pik3ap1/Igf1/Kdr/Angpt1/Selp/Hcls1/Tek/Reln/Csf3/Tgfb2/Wnt16/Cd28/Fyn/Pdgfrb/Hcst/Flt1/Ntrk2/Myoc	19
BP	GO:0030239	myofibril assembly	19/3044	50/15699	0.00169824921945802	0.0194726930450573	Prox1/Myl2/Pdgfrb/Tmod4/Casq1/Tmod2/Lmod3/Casq2/Actc1/Acta1/Myh6/Mef2c/Tmod1/Six4/Mylk3/Neb/Ttn/Ankrd23/Lmod1	19
BP	GO:0001562	response to protozoan	12/3044	26/15699	0.00175851737564702	0.0200636796357941	Iigp1/Gbp10/Gbp9/Gbp6/Batf/Il12b/Gbp3/Gbp2b/Irgm2/Cd40/Gbp7/Irf4	12
BP	GO:0044058	regulation of digestive system process	12/3044	26/15699	0.00175851737564702	0.0200636796357941	Kcnq1/Trpv1/Abcg5/Tacr1/Oxtr/Ptger3/Wnk3/Oxt/Abcg8/Aqp1/Nr1h3/Lep	12
BP	GO:0042692	muscle cell differentiation	87/3044	335/15699	0.0017776506541656	0.0202317765045877	Dner/Cdh2/Prdm6/Pax3/Hacd1/Cxcl12/AW551984/Wisp1/Cxcl9/Igf1/Lef1/Gata6/Tmem8c/Myh11/Agtr2/Pi16/Prox1/Casp1/Tbx18/Actn3/Bhlha15/Myocd/Col14a1/Myl2/Igfbp3/Zeb1/Ccl8/Pdgfrb/Hopx/Hdac9/Nfatc4/Cacnb4/Uchl1/Ank2/Tmod4/Bmp4/Casq1/Tmod2/Tbx3/Ppapdc3/Lmod3/Casq2/Ednrb/Plcb1/Itga8/Foxf1/Bves/Wnt10b/Mylk2/Flt3l/Igfbp5/Wfikkn2/Dmd/Actc1/Acta1/Bmp2/Grem1/Klhl40/Scgb3a1/Adgrb3/Myh6/Cacna1s/Asb2/Tnf/Ramp2/Barx2…	87
BP	GO:0030193	regulation of blood coagulation	23/3044	65/15699	0.00179698895191842	0.0203445392521042	Asic2/Pros1/Cd34/Selp/Thbd/Serpine2/C1qtnf1/Tspan8/Abat/Serping1/Cd209a/Stab2/Ptger3/Scara5/Ano6/Proc/Lbh/Cd36/Fcer1g/F7/Serpine1/Prkg1/Ubash3b	23
BP	GO:1900046	regulation of hemostasis	23/3044	65/15699	0.00179698895191842	0.0203445392521042	Asic2/Pros1/Cd34/Selp/Thbd/Serpine2/C1qtnf1/Tspan8/Abat/Serping1/Cd209a/Stab2/Ptger3/Scara5/Ano6/Proc/Lbh/Cd36/Fcer1g/F7/Serpine1/Prkg1/Ubash3b	23
BP	GO:0055123	digestive system development	36/3044	116/15699	0.00180083242183697	0.0203445392521042	Sox10/Ccdc39/Aldh1a2/Sfrp2/Igf1/Gata6/Spdef/Gata3/Sfrp5/Col3a1/Hrh2/Rarres2/Ihh/Zic3/Clmp/Myocd/Agr2/Ccdc103/Foxf2/Gata1/Dact1/Ednrb/Gata2/Stra6/Foxf1/Nkx3-2/Cfc1/Dchs1/Ascl1/Alx4/Hlx/Cckbr/Barx1/Six2/Pkdcc/Shox2	36
BP	GO:0040013	negative regulation of locomotion	60/3044	217/15699	0.00187976085624079	0.0210406589233154	Angpt4/2900011O08Rik/Was/Cxcl12/Angpt2/Rgn/Slit1/Ccr5/Hc/Sfrp2/Cxcl13/Acan/Stc1/Thy1/Mmrn2/Ptn/Gata3/Arap3/Ptprm/Col3a1/Trim31/Ifitm3/Eng/Robo2/Egfl7/Magi2/Igfbp3/Cyp1b1/Acvrl1/Cx3cr1/Nrp1/Ccl28/Dpep1/Sulf1/Dpysl3/Tpm1/Cygb/Plcb1/Nbl1/Ifitm2/Igfbp5/Gpr173/Grem1/Vash1/Krt16/Ptx3/Wfdc6a/Dlc1/Sema3a/Nog/Grm5/Ccl12/Apod/Acvr1c/Serpine1/Prkg1/Ptprr/Serpinf1/Dll4/Podn	60
BP	GO:0007411	axon guidance	43/3044	145/15699	0.00188440605239105	0.0210406589233154	Dcc/Dpysl5/Ptpro/Sema4f/Gfra3/Sema6a/Cxcl12/Slit1/Gdf7/Gata3/Bmpr1b/Lgi1/Ptprm/Reln/Plxna4/Nrp2/Cxcr4/Zic2/Csf1r/Robo2/Tgfb2/Rnf165/Runx3/Kif5c/Nrp1/Sema3c/Slit3/Scn1b/Flrt2/Nfasc/Robo3/Otx2/Gbx1/Lhx2/Lama2/Sema3a/Gap43/Draxin/Nog/Epha7/Crmp1/Dpysl2/Vegfa	43
BP	GO:0022600	digestive system process	24/3044	69/15699	0.00188810521580382	0.0210406589233154	Nmu/Kcnq1/Trpv1/Chrm5/Abcg5/Tacr1/Oxtr/Tlr9/Hrh2/Chrm1/Ptger3/Slc9a4/Slc26a7/Wnk3/Mogat2/Oxt/Abcg8/Aqp1/Crhr2/Rbp4/Cckbr/Slc5a1/Nr1h3/Lep	24
BP	GO:0032963	collagen metabolic process	24/3044	69/15699	0.00188810521580382	0.0210406589233154	Mmp3/Uts2/Tnxb/Mmp16/Ctsk/Ihh/Mmp10/Eng/Fap/Mmp19/Adamts3/Pdgfrb/Mmp2/Bmp4/Cygb/Mmp8/Adamts2/Mmp7/Tgfb3/Ctss/Mfap4/Pparg/P3h1/Col5a1	24
BP	GO:0050818	regulation of coagulation	24/3044	69/15699	0.00188810521580382	0.0210406589233154	Asic2/Pros1/Cd34/Selp/Thbd/Serpine2/C1qtnf1/Tspan8/Abat/Serping1/Hs3st5/Cd209a/Stab2/Ptger3/Scara5/Ano6/Proc/Lbh/Cd36/Fcer1g/F7/Serpine1/Prkg1/Ubash3b	24
BP	GO:0001501	skeletal system development	100/3044	394/15699	0.00188990694548265	0.0210406589233154	Bmp5/Lrrc17/Gja5/Smad9/Alx3/Clec3b/Rassf2/Rgn/Rspo2/Zic1/Itgb8/Sfrp2/Ptprc/Igf1/Kdr/Bmp8a/Adamts12/Snai1/Acan/Stc1/Alx1/Bmpr1b/Has2/Chrdl2/Foxc2/Prrx1/Vcan/Actn3/Mmp16/Ihh/Fgf18/Col27a1/Tgfb2/Cytl1/Runx3/Fbn2/Fbn1/Maf/Loxl2/Zeb1/Pdgfrb/Npr2/Thrb/Mmp2/Ror2/Bnc2/Osr2/Sulf1/Frem1/Bmp4/Tal1/Ano6/Tbx3/Twist1/Sox5/Ddr2/Tbx4/Wnt10b/Gdf11/Gpr68/Wfikkn2/Nkx3-2/Bmp2/Grem1/Dchs1/Eya1/Tcf15/Col2a1/Fgfr1/Cacn…	100
BP	GO:0043583	ear development	52/3044	183/15699	0.00193508961930917	0.0211352991420316	Lppr4/Mcoln3/Gabrb2/Kcnq4/Igf1/Gabrb3/Cdh23/Clrn1/Gata3/C1qtnf5/Fgf20/Prox1/Stox1/Hpn/Prrx1/C1qb/Tbx18/Cytl1/Maf/Zeb1/Sobp/Nrp1/Lhfpl5/Ror2/Osr2/Ptprq/Bmp4/Gata2/Itga8/Stra6/Otx2/Bmper/Nkx3-2/Bmp2/Dchs1/Eya1/Tcf15/Col2a1/Duox2/Fgfr1/Nog/Adgrv1/Chrna10/Mycn/Tshr/Pcdh15/Ifi204/Six4/Otop1/Six2/Cxcl14/Eya4	52
BP	GO:2000146	negative regulation of cell motility	52/3044	183/15699	0.00193508961930917	0.0211352991420316	Angpt4/2900011O08Rik/Was/Cxcl12/Angpt2/Rgn/Ccr5/Hc/Sfrp2/Cxcl13/Acan/Stc1/Thy1/Mmrn2/Ptn/Gata3/Arap3/Ptprm/Col3a1/Eng/Egfl7/Magi2/Igfbp3/Cyp1b1/Acvrl1/Cx3cr1/Ccl28/Dpep1/Sulf1/Dpysl3/Tpm1/Cygb/Plcb1/Nbl1/Igfbp5/Gpr173/Grem1/Vash1/Krt16/Wfdc6a/Dlc1/Sema3a/Nog/Ccl12/Apod/Acvr1c/Serpine1/Prkg1/Ptprr/Serpinf1/Dll4/Podn	52
BP	GO:0006910	phagocytosis, recognition	8/3044	14/15699	0.00193518071744134	0.0211352991420316	Fcgr1/Clec7a/Cd209b/Tub/Fcgr3/Colec12/Pear1/Cd36	8
BP	GO:0043252	sodium-independent organic anion transport	8/3044	14/15699	0.00193518071744134	0.0211352991420316	Slco1a4/Slco1a6/Slco1c1/Slco4c1/Slco2b1/Slc22a8/Gm6614/Slc22a20	8
BP	GO:0044406	adhesion of symbiont to host	8/3044	14/15699	0.00193518071744134	0.0211352991420316	Gbp9/Gbp6/Gbp3/Gbp2b/Lrrc15/Icam1/Gbp7/Ltf	8
BP	GO:0051481	negative regulation of cytosolic calcium ion concentration	8/3044	14/15699	0.00193518071744134	0.0211352991420316	Kcnk3/Mtnr1b/Smpd3/Ryr3/Hrc/Npy1r/Atp1a2/Nol3	8
BP	GO:0071242	cellular response to ammonium ion	8/3044	14/15699	0.00193518071744134	0.0211352991420316	Gabrb1/Gabrg2/Gabrb2/Gabrb3/Crhbp/Lrrk2/Hrh1/Kcnq3	8
BP	GO:0072012	glomerulus vasculature development	8/3044	14/15699	0.00193518071744134	0.0211352991420316	Angpt2/Angpt1/Pdgfd/Foxc2/Itgb3/C3ar1/Pdgfrb/Bmp4	8
BP	GO:0001654	eye development	78/3044	296/15699	0.00195058884997562	0.0212530984175069	Gpm6a/Vsx2/Pygo2/Smoc1/Chrdl1/Aldh1a2/Kdr/Foxp2/Slc4a5/Crygs/Thy1/Ptn/Gata3/Six3/Sall2/Tub/Bmpr1b/Prox1/Ptprm/Foxl2/Foxc2/Pvrl3/Mfrp/Ntrk3/Rpe65/Arhgef15/Ihh/Zeb2/Tgfb2/Maf/Zeb1/Cyp1b1/Inhba/Pou2f1/Rax/Pdgfrb/Acvrl1/Nrp1/Crygb/Lamc3/Osr2/Bmp4/Ikzf1/Foxf2/Twist1/Flt1/Megf11/Fasl/Stra6/Gdf11/Pitx3/Otx2/Ntrk2/Lhx2/Olfm3/Aqp1/Rhoj/Cacna1s/Col5a2/Cryge/Rbp4/Pde6b/Col8a2/Mip/Twist2/Fat3/Nr2e3/Col4a1/Vs…	78
BP	GO:0030324	lung development	51/3044	179/15699	0.00199709027343171	0.0217083240596667	Fgfr4/Ccdc39/Insc/Aldh1a2/Rspo2/Igf1/Kdr/Gata6/Foxp2/Nos3/Wnt2b/Spdef/Gli1/Zfpm2/Fgf18/Fgf7/Zic3/Myocd/Agr2/Abca12/Tnc/Hopx/Ace/Thrb/Heg1/Bmp4/Hhex/Tbx4/Stra6/Foxf1/Adamts2/Igfbp5/Fgf1/Klf2/Cfc1/Chil1/Eya1/Fgfr1/Rbp4/Nog/Tnf/Ascl1/Mycn/Tgfb3/Sim2/Lox/Cftr/Pkdcc/Hhip/Vegfa/Tgfbr2	51
BP	GO:0048562	embryonic organ morphogenesis	67/3044	248/15699	0.00202001058101808	0.0217172737547527	Crb2/Alx3/Ccdc39/Aldh1a2/Kcnq4/Cdh23/Alx1/Clrn1/Gata3/Six3/Gli1/Stox1/Foxl2/Hpn/Foxc2/Tbx20/Prrx1/Tbx18/Mmp16/Ihh/Zic3/Eng/Tgfb2/Zeb1/Ccdc103/Sobp/Tead2/Nrp1/Lhfpl5/Ror2/Osr2/Ptprq/Bmp4/Foxf2/Tbx3/Twist1/Gata2/Itga8/Stra6/Foxf1/Otx2/Nkx3-2/Cfc1/Eya1/Col2a1/Fgfr1/Rbp4/Nog/Chrna10/Mycn/Tshr/Hoxd4/Twist2/Alx4/Pcdh15/Hlx/Tgfb3/Mef2c/Six4/Otop1/Pax5/Hoxd9/Six2/Mdfi/Shox2/Tgfbr2/Eya4	67
BP	GO:0017144	drug metabolic process	14/3044	33/15699	0.002021529614405	0.0217172737547527	Cyp2g1/Cyp2j8/Cyp2e1/Cyp2c65/Fmo3/Cyp2ab1/Cyp2c55/Cyp2d26/Cyp4f18/Cyp2f2/Dpep1/Cyp2a4/Cyp4b1/Cyp2d22	14
BP	GO:0035924	cellular response to vascular endothelial growth factor stimulus	14/3044	33/15699	0.002021529614405	0.0217172737547527	Adgra3/Flt4/Kdr/Adamts12/Nrp2/Adamts3/Pdgfrb/Nrp1/Flt1/Ccbe1/Ramp2/Nr4a1/Dll4/Vegfa	14
BP	GO:0051208	sequestering of calcium ion	14/3044	33/15699	0.002021529614405	0.0217172737547527	Atp7b/Ccr5/Ptprc/Glp1r/Htr2a/Xcr1/Casq1/Casq2/Xcl1/Itpr1/Lck/Trdn/Ryr1/Nol3	14
BP	GO:0098801	regulation of renal system process	14/3044	33/15699	0.002021529614405	0.0217172737547527	Ptpro/Gja5/Uts2/Stc1/Tacr1/Agtr2/Avpr1a/Corin/Ptger3/Ednrb/Spx/Oxt/Nppb/Olfr78	14
BP	GO:0009214	cyclic nucleotide catabolic process	9/3044	17/15699	0.00204598914306826	0.0218270489091134	Pde1b/Pde1a/Pde1c/Pde3a/Pde3b/Pde11a/Pde10a/Pde4c/Pde2a	9
BP	GO:0048333	mesodermal cell differentiation	9/3044	17/15699	0.00204598914306826	0.0218270489091134	Sfrp2/Foxc2/Inhba/Bmp4/Tal1/Foxf1/Eya1/Fgfr1/Six2	9
BP	GO:0090025	regulation of monocyte chemotaxis	9/3044	17/15699	0.00204598914306826	0.0218270489091134	Ccr2/Cxcl12/Ccr1/Tnfsf18/Ano6/Nbl1/Grem1/Serpine1/Cxcl10	9
BP	GO:0061564	axon development	90/3044	350/15699	0.00205802909382469	0.0219046707717729	Dcc/Crtac1/Cdh2/Nefm/Dpysl5/Ptpro/Sema4f/Trpc5/Lppr4/Gfra3/Sema6a/Cxcl12/Ntng1/Aatk/Slit1/Tnr/Prdm8/Ccr5/Epha3/Sema5b/Dbn1/Thy1/Gdf7/Gata3/Islr2/Bmpr1b/Dclk1/Lgi1/Ptprm/Reln/Ntrk3/Plxna4/Nrp2/Cxcr4/Zic2/Csf1r/Robo2/Nefl/Tgfb2/Rnf165/Runx3/Kif5c/Lrrc4c/Ptprz1/Tnc/Cdh11/Nrp1/Mmp2/Uchl1/Tspan2/Sema3c/Slit3/Scn1b/Flrt2/Adcy1/Nfasc/Nlgn3/Robo3/Col25a1/Otx2/Ntrk2/Gbx1/Lhx2/Fgf13/Lama2/Nptx1/Nrn1/Celsr3…	90
BP	GO:0002573	myeloid leukocyte differentiation	45/3044	154/15699	0.00207356003359079	0.0219871583088355	Gab3/Lrrc17/Cd101/Rassf2/Lef1/Pirb/Ccl3/Batf/Gata3/Il12b/Clec2i/Trf/Hcls1/Pf4/Itgb3/Ccr1/Csf3/Csf1r/Inpp5d/Gpr55/Tspan2/C1qc/Bmp4/Tal1/Ikzf1/Gata1/Inpp4b/Gata2/Plcb1/Dcstamp/Hhex/Gpr68/Snx10/Tnf/Car2/Tesc/Gab2/Mef2c/Clec2d/Cbfa2t3/Pparg/Vegfa/Tgfbr2/Irf4/Ubash3b	45
BP	GO:0015696	ammonium transport	27/3044	81/15699	0.0020791402533908	0.0219871583088355	Slc22a3/Htr7/P2rx1/Rhd/Cxcl12/Chrna6/Btk/Chrm5/Abcb1a/Ednra/Smpd3/Fcgr3/Slc18a2/Kcna2/Abat/Rhag/Htr6/Htr2a/Pcp4/Npy2r/Maob/Rab3b/Aqp1/Crhr2/Prkcb/Fcer1g/Cckbr	27
BP	GO:0051932	synaptic transmission, GABAergic	16/3044	40/15699	0.00208012480738222	0.0219871583088355	Nlgn1/Grik1/Adra1a/Gabrg2/Gabrb2/Gabrb3/Clstn3/Tacr1/Oxtr/Slc6a1/Dnm1/Plcl2/Stxbp1/Car2/Cckbr/Cntnap4	16
BP	GO:0045088	regulation of innate immune response	49/3044	171/15699	0.00212369394406259	0.0223962035660545	Cd226/Cd300lh/Pik3ap1/Pik3r6/Nlrc5/Coch/Bpifb1/Myo1f/Clec7a/Irg1/Zbp1/Raet1b/Il12b/Tlr9/Rsad2/Ticam2/Klrb1b/Ccr1/Txk/Serping1/Lbp/Colec12/Aim2/Lgals9/Cd74/Mmp2/Tlr6/Rftn1/Trim30a/Serpinb9/Tlr13/Vav1/Dhx58/Xcl1/Klrk1/Tril/Serpinb3a/Tlr7/Tnf/Ddx60/Irf7/Tnip3/Tmem173/Clec2d/Ltf/Cd86/Nr1h3/Pparg/Irf4	49
BP	GO:0050766	positive regulation of phagocytosis	19/3044	51/15699	0.00222155386612776	0.0233746102436051	Sirpb1a/Fcgr1/Clec7a/Pros1/Fcgr2b/Cd209b/Tub/Fcgr3/Lbp/Ano6/Dock2/C2/Gata2/Nckap1l/Ptx3/Tnf/Cd36/Fcer1g/Pparg	19
BP	GO:0030195	negative regulation of blood coagulation	13/3044	30/15699	0.00230936070571977	0.0241328193747716	Pros1/Cd34/Thbd/Serpine2/C1qtnf1/Tspan8/Abat/Serping1/Ptger3/Proc/Serpine1/Prkg1/Ubash3b	13
BP	GO:0030431	sleep	13/3044	30/15699	0.00230936070571977	0.0241328193747716	Htr7/Hcrtr2/Mtnr1b/Uts2/Oxtr/Ptgds/Casp1/Kcna2/Htr2a/Ptger3/Npy2r/Oxt/Grin2a	13
BP	GO:1900047	negative regulation of hemostasis	13/3044	30/15699	0.00230936070571977	0.0241328193747716	Pros1/Cd34/Thbd/Serpine2/C1qtnf1/Tspan8/Abat/Serping1/Ptger3/Proc/Serpine1/Prkg1/Ubash3b	13
BP	GO:0048545	response to steroid hormone	54/3044	193/15699	0.00232758473580247	0.0242681057034461	Adra1b/Agtr1a/Hnf4g/Htr7/Ar/Tacr3/Ramp3/Rxrg/Lef1/Irg1/Gata6/Spp1/Nos3/Bche/Crhbp/Oxtr/Sprr2a1/Agtr2/Tek/Fas/Nr2f1/Esrrg/Tgfb2/Pappa/Msn/Nr1h4/Thrb/Mmp2/Dab2/Cited1/Cacna1b/Bmp4/Naip6/Zfp366/Trim63/Ccdc62/Oxt/Esrrb/Aqp1/Tnf/Socs2/Acr/Ube2l3/Tgfb3/Nr4a1/Olfr78/Nr2e3/Nr3c2/Pln/Nr1h3/Lox/Pparg/Atp1a2/Myog	54
BP	GO:0044259	multicellular organismal macromolecule metabolic process	24/3044	70/15699	0.00235347687281182	0.0244825490072143	Mmp3/Uts2/Tnxb/Mmp16/Ctsk/Ihh/Mmp10/Eng/Fap/Mmp19/Adamts3/Pdgfrb/Mmp2/Bmp4/Cygb/Mmp8/Adamts2/Mmp7/Tgfb3/Ctss/Mfap4/Pparg/P3h1/Col5a1	24
BP	GO:0046883	regulation of hormone secretion	57/3044	206/15699	0.00235941281792976	0.0244888942140881	Nmu/Blk/Pex5l/Kcnq1/Hmga2/Tfap2b/Tmem27/Mtnr1b/Rab8b/Bmp8a/Uts2/Crhbp/Cd38/Tacr1/Pde1c/Glp1r/Edn3/C1qtnf1/Sybu/Abat/Ano1/Scg5/Inhba/Irs1/Htr2a/Pde3b/Ptger3/Dab2/Pde8b/Hnf1a/Gipr/Nos2/Arntl/Ica1/Casr/Gpr68/Cacna1e/Stxbp5l/Nell2/Crhr2/Rbp4/Tnf/Pde4c/Cckbr/Acvr1c/Npy1r/Galr1/Npvf/Kcnb1/Ucn2/Pparg/Cftr/Trpm2/Brsk2/Lep/Adra2c/Il11	57
BP	GO:0051051	negative regulation of transport	106/3044	424/15699	0.00238668809813345	0.0247161979171567	Bank1/Htr7/Ccr2/P2ry12/Kcnq1/Il13ra2/Lrrc32/Abcg5/Mtnr1b/Angpt1/Fgf12/Bmp8a/Uts2/Nos3/Syt4/Stc1/Kcnab1/Fcgr2b/Cd34/Crhbp/Gbp4/Sfrp5/Pde1c/Oxtr/Agtr2/Serpine2/Grm7/Edn3/Tlr9/Rsad2/Srgn/Slc18a2/Cyp4f18/Itgb3/Abat/Hrh2/Nlrp12/Tgfb2/Lrrk2/Lgals9/Htr6/Pacsin1/Kcnh2/Dlg4/Irs1/Htr2a/Ace/Pde3b/Ptger3/Cd74/Hrc/Bst2/Mzb1/Dact3/Pde8b/Sfrp4/Grb10/Trat1/Npy2r/Twist1/Casq2/Apc2/Spx/Icam1/Wnk3/Foxf1/Npsr1/Stxbp…	106
BP	GO:0070206	protein trimerization	15/3044	37/15699	0.00243122405255026	0.0250084299633694	Alox5ap/C1qtnf5/C1qtnf1/Nell1/Col23a1/C1qtnf2/Scara5/Mgst1/C1qtnf6/Cubn/Nell2/Tnfrsf9/Col6a2/Col1a2/Col6a4	15
BP	GO:0070252	actin-mediated cell contraction	15/3044	37/15699	0.00243122405255026	0.0250084299633694	Stc1/Kcnj2/Myh7/Ptger3/Scn5a/Fxyd1/Ank2/Tpm1/Casq2/Mylk2/Actc1/Myh6/Pln/Myh2/Atp1a2	15
BP	GO:0072577	endothelial cell apoptotic process	15/3044	37/15699	0.00243122405255026	0.0250084299633694	Cd248/Ecscr/Kdr/Angpt1/Col18a1/Gata3/Tek/Cd40/Bmp4/Ano6/Col4a3/Fasl/Icam1/Ramp2/Serpine1	15
BP	GO:0001906	cell killing	26/3044	78/15699	0.0024906576769296	0.0254107744975868	Cd226/Pik3r6/Fcgr1/Ccr5/Ptprc/B2m/Raet1a/Raet1b/Raet1d/Il7r/Il12b/Fcgr3/Klrb1b/H60b/Cxcl5/Lgals9/Fcer2a/Ncf1/Nos2/Serpinb9/Vav1/Xcl1/Klrk1/Serpinb3a/Clec2d/Coro1a	26
BP	GO:0008037	cell recognition	26/3044	78/15699	0.0024906576769296	0.0254107744975868	Crtac1/Fcgr1/Clec7a/Epha3/Cd209b/Clec2i/Cntnap2/Tub/Fcgr3/Robo2/Colec12/Pear1/Ptprz1/Nrp1/Izumo1/Dock2/Spa17/Robo3/Atp8b3/Celsr3/Sema3a/Gap43/Acr/Cd36/St6galnac6/Adam3	26
BP	GO:0048704	embryonic skeletal system morphogenesis	26/3044	78/15699	0.0024906576769296	0.0254107744975868	Alx3/Alx1/Foxc2/Prrx1/Mmp16/Tgfb2/Zeb1/Osr2/Bmp4/Twist1/Eya1/Col2a1/Nog/Mycn/Hoxd4/Twist2/Alx4/Tgfb3/Mef2c/Six4/Pax5/Hoxd9/Six2/Mdfi/Shox2/Tgfbr2	26
BP	GO:0060485	mesenchyme development	52/3044	185/15699	0.00249290171098314	0.0254107744975868	Pax3/Sox10/Crb2/Aldh1a2/Glipr2/Itga4/Sfrp2/Lef1/Cyp26a1/Epha3/Snai1/Ednra/Tmem100/Alx1/Has2/Edn3/Hpn/Foxc2/Tbx20/Nrp2/Zeb2/Zic2/Eng/Tgfb2/Wnt16/Loxl2/Tead2/Nrp1/Dab2/Bnc2/Dact3/Sema3c/Bmp4/Hnf1a/Twist1/Ednrb/Foxf1/Bmp2/Grem1/Tcf15/Fgfr1/Sema3a/Heyl/Nog/Meox1/Loxl3/Tgfb3/Mef2c/Six4/Six2/Wnt10a/Hey1	52
BP	GO:0010001	glial cell differentiation	48/3044	168/15699	0.00249797087275103	0.0254107744975868	Dner/Cdh2/Fa2h/Sox10/Lingo1/Kcnj10/Hmga2/Aspa/Mecp2/Igf1/Lef1/Ncmap/Dtx1/Gpr37l1/Mag/Myrf/Serpine2/Reln/Ntrk3/Cxcr4/Ptprz1/Tspan2/Lamc3/Bmp4/Tal1/Sox5/Nlgn3/Ntrk2/Ppap2b/Dmd/Bmp2/Lgi4/Rnf112/Adam22/Gap43/Nog/Myoc/S100a9/Enpp2/Ascl1/Mycn/Gsx2/Pou3f1/Mt3/Nfix/Vim/Pparg/Mmp24	48
BP	GO:1902107	positive regulation of leukocyte differentiation	35/3044	114/15699	0.00252949255973512	0.0256746286747507	Sash3/Ccr2/Cd101/Zap70/Il7/Ptprc/H2-Aa/Lef1/Ccl3/Gata3/Il7r/Il12b/Hcls1/Pf4/Itgb3/Ccr1/Ihh/Csf1r/Inpp5d/Cd74/Ikzf1/Dcstamp/Flt3l/Gpr68/Nckap1l/Cd83/Tnf/Cd27/Btn2a2/Car2/Tesc/Hlx/Lck/Il2rg/Tgfbr2	35
BP	GO:1903793	positive regulation of anion transport	21/3044	59/15699	0.00256934660136628	0.0259692990026164	Grik1/Cxcl12/Tmem27/Chrna6/Cyp4f18/Abat/Ptafr/Slc36a2/Avpr1a/Slc6a1/Acsl6/Htr6/Fxyd1/Pcp4/Npy2r/Oxt/Rab3b/Crhr2/Cftr/Dpysl2/Cck	21
BP	GO:0008277	regulation of G-protein coupled receptor protein signaling pathway	28/3044	86/15699	0.00256987326775232	0.0259692990026164	Gpr158/Rgs18/Kctd12b/Rgs9/Ramp3/Itgb3/Rgs4/Lrrk2/Kctd16/Rgs5/Adrbk2/Dnm1/Ptger3/Klk6/Tmod2/Gipr/Plcb1/Ramp1/Syp/Atp2b4/Grm5/Klk14/Kctd8/Ramp2/Rgs1/Rgs7/Camk2b/Rgs2	28
BP	GO:0001818	negative regulation of cytokine production	47/3044	164/15699	0.00257546766968096	0.0259692990026164	Bank1/Tigit/Chrna7/Vsig4/Lrrc32/Lef1/Irg1/Gata6/Angpt1/Fcgr2b/Cd34/Gbp4/Gata3/Il12b/Tlr9/Ticam2/Srgn/Aqp4/Nlrp12/Lbp/Tgfb2/Lgals9/Inpp5d/4632428N05Rik/Twist1/Trim30a/Rnf128/Dhx58/Nckap1l/Klf2/Xcl1/Cd83/Btn1a1/Cdh3/Tnf/Cmklr1/Il1f5/Btn2a2/Ndrg2/Twist2/Apod/Tgfb3/Tnfrsf9/Pparg/Nutf2/Cryba1/Zc3h12a	47
BP	GO:0002706	regulation of lymphocyte mediated immunity	30/3044	94/15699	0.00260128443799211	0.0260554546378878	Cd226/Sash3/Pik3r6/Was/Fcgr1/Ptprc/Il27ra/B2m/Fcgr2b/Raet1b/Il7r/Il12b/Fcgr3/Rsad2/Klrb1b/Lgals9/Cd28/Cd40/4632428N05Rik/Fcer2a/Serpinb9/Vav1/Xcl1/Klrk1/Serpinb3a/Dpp4/Tnf/Fcer1g/Tnfsf13/Clec2d	30
BP	GO:0050851	antigen receptor-mediated signaling pathway	30/3044	94/15699	0.00260128443799211	0.0260554546378878	Blk/Klhl6/Zap70/Btk/Ptprc/Lcp2/Itk/Thy1/Cd38/Nfam1/Gata3/Clec2i/Themis/Txk/Cmtm3/Rftn2/Cd28/Fyn/Cacnb4/Lax1/Trat1/Rftn1/Skap1/Nckap1l/Themis2/Plcl2/Btn2a2/Prkcb/Lck/Mef2c	30
BP	GO:0010811	positive regulation of cell-substrate adhesion	31/3044	98/15699	0.00260204265917623	0.0260554546378878	Vwc2/Hacd1/Smoc1/Kdr/Spp1/Ptn/Tek/Has2/Dmp1/Vegfc/Agr2/Ccl28/Dab2/Prex1/Ecm2/Ccdc80/Npy2r/Ndnf/Fbln2/Foxf1/Dmd/Abi3bp/Emilin1/Net1/Myoc/Enpp2/Cd36/Disc1/Vtn/Nid1/Vegfa	31
BP	GO:0042417	dopamine metabolic process	12/3044	27/15699	0.00261234549544721	0.0260554546378878	Agtr1a/Tacr3/Pde1b/Npr1/Agtr2/Abat/Tgfb2/Maob/Grin2a/Ddc/Cyp2d22/Sncaip	12
BP	GO:0050829	defense response to Gram-negative bacterium	12/3044	27/15699	0.00261234549544721	0.0260554546378878	Iigp1/Cd4/Lyz1/Naip5/Il12b/Tlr9/Cxcl5/Lbp/Lyz2/Mmp7/Serpine1/Nlrp10	12
BP	GO:0001822	kidney development	54/3044	194/15699	0.00262875370062908	0.0261623582586418	Agtr1a/Klhl3/Ptpro/Tfap2b/Pygo2/Kirrel3/Angpt2/Gcnt4/Angpt1/Wnt2b/Ednra/Col4a4/Gata3/Agtr2/Pdgfd/Foxc2/Itgb3/Gcnt1/Pgf/Robo2/Lrrk2/Fbn1/C3ar1/Pdgfrb/Ace/Nrp1/Cited1/Osr2/Sulf1/Bmp4/Col4a3/Itga8/Stra6/Adamts1/Gdf11/Fgf1/Bmp2/Grem1/Dchs1/Eya1/Fgfr1/Nog/Pygo1/Pou3f3/Epha7/Aph1c/Mef2c/Six4/Slc5a1/Basp1/Six2/Nid1/Adamts16/Vegfa	54
BP	GO:0032846	positive regulation of homeostatic process	41/3044	139/15699	0.00264038069333302	0.0261759431398386	Cd4/Clec4b1/Tmem27/Ccr5/Spp1/Ednra/Thy1/Tacr1/Trf/Agtr2/Itgb3/Abat/Ano1/Avpr1a/Tgfb2/Slc30a2/Inpp5d/Inhba/Sgip1/Ptger3/Isg15/Trpc3/Bmp4/Tal1/Gata1/Ednrb/Gata2/Dcstamp/Gpr68/Nckap1l/Ets1/Npsr1/Xcl1/Oxt/Tnf/Car2/Nppb/Cxcl10/Trdn/Nr1h3/Cftr	41
BP	GO:0060291	long-term synaptic potentiation	18/3044	48/15699	0.00264150448388106	0.0261759431398386	Nlgn1/Htr7/Tnr/Mecp2/Serpine2/Reln/Htr6/Musk/Cx3cr1/Nlgn3/Ntrk2/Crhr2/Slc24a2/Grin2a/Camk2b/Shank3/Ppp1r9a/Shank2	18
BP	GO:0043410	positive regulation of MAPK cascade	92/3044	362/15699	0.00268420275001831	0.0265418585905037	Dcc/Adra1b/Bank1/Cdh2/Fgfr4/Adra1a/Hgf/Chrna7/Pik3r6/Nox1/Ar/Grm1/Rassf2/Flt4/Glipr2/Lepr/Ptprc/Igf1/Kdr/Angpt1/Gpr37l1/Ednra/Trem2/Trf/Tek/Fgf20/Edn3/C1qtnf1/Tlr9/Itgb3/Ccr1/Cysltr2/Dusp15/Ntrk3/Fgf18/Zeb2/Csf1r/Tgfb2/Wnt16/Lrrk2/Nrk/Kl/Gpr55/Igfbp3/Cd40/C1qtnf2/Alox12b/Pdgfrb/Sbk2/Htr2a/Cd74/Nrp1/Dab2/Bmp4/Tlr6/Flt1/Plcb1/Icam1/Fgf1/Shc2/Ntrk2/Bmper/C5ar1/Npsr1/Chil1/Bmp2/Timp2/Fgfr1/Crhr2/Grm5…	92
BP	GO:0021872	forebrain generation of neurons	22/3044	63/15699	0.00270635014365587	0.0267034290998491	Slc4a10/Lhx6/Lef1/Prox1/Nrp2/Csf1r/Robo2/Dct/Inhba/Ptger3/Nrp1/Lhx8/Dclk2/Gata2/Lhx5/Fgfr1/Sema3a/Dcx/Ascl1/Gsx2/Disc1/Shank3	22
BP	GO:0048839	inner ear development	45/3044	156/15699	0.00273249846116183	0.0269037000522958	Lppr4/Mcoln3/Gabrb2/Kcnq4/Igf1/Gabrb3/Cdh23/Clrn1/Gata3/C1qtnf5/Fgf20/Prox1/Stox1/Hpn/Prrx1/C1qb/Tbx18/Cytl1/Maf/Zeb1/Sobp/Nrp1/Lhfpl5/Ror2/Ptprq/Bmp4/Gata2/Itga8/Otx2/Bmper/Bmp2/Dchs1/Eya1/Col2a1/Duox2/Fgfr1/Adgrv1/Chrna10/Mycn/Tshr/Pcdh15/Ifi204/Six4/Otop1/Cxcl14	45
BP	GO:0014888	striated muscle adaptation	14/3044	34/15699	0.00283082198359212	0.0276350732071265	Ar/Gata6/Actn3/Myh7/Trpc3/Igfbp5/Cmya5/Tnnt1/Atp2b4/Cacna1s/Myoc/Mef2c/Tnni1/Myog	14
BP	GO:0072678	T cell migration	14/3044	34/15699	0.00283082198359212	0.0276350732071265	Ccr2/Ccl21a/Cxcl12/Cxcl9/Itga4/Cxcl13/Itgb3/Lgals9/S1pr1/Xcl1/Pik3cg/Apod/Myo1g/Cxcl10	14
BP	GO:0090184	positive regulation of kidney development	14/3044	34/15699	0.00283082198359212	0.0276350732071265	Agtr1a/Wnt2b/Ednra/Gata3/Agtr2/Pdgfd/Itgb3/C3ar1/Pdgfrb/Bmp4/Grem1/Nog/Six4/Vegfa	14
BP	GO:2000351	regulation of endothelial cell apoptotic process	14/3044	34/15699	0.00283082198359212	0.0276350732071265	Cd248/Ecscr/Kdr/Angpt1/Col18a1/Gata3/Tek/Cd40/Bmp4/Ano6/Fasl/Icam1/Ramp2/Serpine1	14
BP	GO:0019884	antigen processing and presentation of exogenous antigen	11/3044	24/15699	0.00291525364844929	0.0283304041218928	Fcgr1/H2-Ab1/H2-Aa/B2m/Fcgr2b/Fcgr3/H2-Eb1/Cd74/H2-Oa/Fcer1g/H2-DMb2	11
BP	GO:0051953	negative regulation of amine transport	11/3044	24/15699	0.00291525364844929	0.0283304041218928	P2ry12/Agtr2/Grm7/Abat/Htr6/Ptger3/Crhr2/Tnf/Prkg1/Lep/Adra2c	11
BP	GO:0030323	respiratory tube development	51/3044	182/15699	0.00292053317828995	0.0283304041218928	Fgfr4/Ccdc39/Insc/Aldh1a2/Rspo2/Igf1/Kdr/Gata6/Foxp2/Nos3/Wnt2b/Spdef/Gli1/Zfpm2/Fgf18/Fgf7/Zic3/Myocd/Agr2/Abca12/Tnc/Hopx/Ace/Thrb/Heg1/Bmp4/Hhex/Tbx4/Stra6/Foxf1/Adamts2/Igfbp5/Fgf1/Klf2/Cfc1/Chil1/Eya1/Fgfr1/Rbp4/Nog/Tnf/Ascl1/Mycn/Tgfb3/Sim2/Lox/Cftr/Pkdcc/Hhip/Vegfa/Tgfbr2	51
BP	GO:0051271	negative regulation of cellular component movement	54/3044	195/15699	0.00296321965482469	0.028683966258703	Angpt4/2900011O08Rik/Was/Cxcl12/Angpt2/Rgn/Slit1/Ccr5/Hc/Sfrp2/Cxcl13/Acan/Stc1/Thy1/Mmrn2/Ptn/Gata3/Arap3/Ptprm/Col3a1/Eng/Egfl7/Magi2/Igfbp3/Cyp1b1/Acvrl1/Cx3cr1/Nrp1/Ccl28/Dpep1/Sulf1/Dpysl3/Tpm1/Cygb/Plcb1/Nbl1/Igfbp5/Gpr173/Grem1/Vash1/Krt16/Wfdc6a/Dlc1/Sema3a/Nog/Ccl12/Apod/Acvr1c/Serpine1/Prkg1/Ptprr/Serpinf1/Dll4/Podn	54
BP	GO:0006865	amino acid transport	35/3044	115/15699	0.00297075713682385	0.0286965153678909	Grik1/Arg2/Kcnj10/Trpv1/Tmem27/Sept2/Slc6a11/Slc6a13/Slc1a6/Grm7/Nat3/Slc38a8/Abat/Slc7a2/Slc38a4/Slc36a2/Avpr1a/Slc6a7/Slc38a11/Slc7a11/Slc6a1/Htr6/Cacnb4/Apba1/Slc6a19/Ntrk2/Slc6a6/Slc1a3/Tnf/Slc13a3/Prkg1/Slc6a15/Dpysl2/Lep/Cck	35
BP	GO:0031214	biomineral tissue development	33/3044	107/15699	0.0030479376055116	0.0293803293713676	Hacd1/Clec3b/Rspo2/Igf1/Spp1/Ptn/Bmpr1b/Dmp1/Srgn/Ccr1/Actn3/Nell1/Fbn2/Kl/Aspn/Fam20a/S1pr1/Phex/Osr2/Bmp4/Ano6/Gata1/Twist1/Ddr2/Wnt10b/Bmp2/Grem1/Duox2/Enpp1/Mef2c/Otop1/Pkdcc/Lep	33
BP	GO:0001655	urogenital system development	67/3044	252/15699	0.0030844152294181	0.0296697515164528	Agtr1a/Klhl3/Ptpro/Cyp7b1/Ar/Tfap2b/Pygo2/Kirrel3/Angpt2/Aldh1a2/Igf1/Gcnt4/Angpt1/Wnt2b/Ednra/Col4a4/Gata3/Agtr2/Pdgfd/Foxc2/Itgb3/Tbx18/Gcnt1/Pgf/Myocd/Robo2/Lrrk2/Fbn1/C3ar1/Pdgfrb/Tnc/Ace/Nrp1/Mmp2/Cited1/Osr2/Sulf1/Bmp4/Col4a3/Gata2/Itga8/Stra6/Foxf1/Adamts1/Gdf11/Fgf1/Bmp2/Grem1/Dchs1/Eya1/Fgfr1/Rbp4/Nog/Pygo1/Pou3f3/Epha7/Aph1c/Mef2c/Col4a1/Six4/Serpinf1/Slc5a1/Basp1/Six2/Nid1/Adamts16/Veg…	67
BP	GO:0003231	cardiac ventricle development	30/3044	95/15699	0.00310949949235142	0.0298485984672898	Gja5/Sfrp2/Gata3/Prox1/Zfpm2/Foxc2/Tbx20/Myocd/Tgfb2/Epor/Myl2/Ccm2l/Myh7/Scn5a/Heg1/Tbx3/Npy2r/Tpm1/Stra6/Foxf1/Xirp2/Myh6/Heyl/Mef2c/Fgfrl1/Ly6e/Luzp1/Tnni1/Hey1/Dll4	30
BP	GO:0048167	regulation of synaptic plasticity	40/3044	136/15699	0.00312489168652675	0.0299338582805208	Nlgn1/Grik1/S100b/Htr7/Kcnj10/Tnr/Mecp2/Kdr/Kcnn2/Cd38/Serpine2/Reln/Hrh2/Fgf14/Hrh1/Htr6/Dlg4/Musk/Nfatc4/Cx3cr1/Nlgn3/Itpka/Mylk2/Ntrk2/Syp/Crhr2/Slc24a2/Ywhag/Grm5/Shisa6/Stxbp1/Grin2a/Grik2/Mef2c/Camk2b/Kcnb1/Shank3/Ppp1r9a/Camk2a/Shank2	40
BP	GO:0035418	protein localization to synapse	10/3044	21/15699	0.00319084321177503	0.0302042032265286	Asic2/Nlgn1/Clstn3/Reln/Anks1b/Dlgap1/Dlg4/Mpp4/Nlgn3/Cep112	10
BP	GO:0038084	vascular endothelial growth factor signaling pathway	10/3044	21/15699	0.00319084321177503	0.0302042032265286	Adgra3/Flt4/Kdr/Nrp2/Adamts3/Pdgfrb/Nrp1/Flt1/Ccbe1/Vegfa	10
BP	GO:0043114	regulation of vascular permeability	10/3044	21/15699	0.00319084321177503	0.0302042032265286	Angpt1/Tacr1/Pde3a/Hrh1/Ccl4/Ramp2/Amot/Mylk3/Pde2a/Vegfa	10
BP	GO:0048799	organ maturation	10/3044	21/15699	0.00319084321177503	0.0302042032265286	Aldh1a2/Igf1/Gata3/Actn3/Ano6/Bmp2/Grem1/Dchs1/Ryr1/Lep	10
BP	GO:0061217	regulation of mesonephros development	10/3044	21/15699	0.00319084321177503	0.0302042032265286	Agtr1a/Wnt2b/Gata3/Agtr2/Bmp4/Grem1/Nog/Six4/Six2/Vegfa	10
BP	GO:0031589	cell-substrate adhesion	71/3044	270/15699	0.003192527787754	0.0302042032265286	Rpl29/Spock1/Vwc2/Postn/Hacd1/Smoc1/Angpt2/Itga4/Kdr/Spp1/Angpt1/Epha3/Adamts12/Nid2/Thy1/Cd34/Ptn/Tek/Vwf/Has2/Dmp1/Tnxb/Col3a1/Vcam1/Itgb3/Rac2/Vegfc/Mfi2/Col5a3/Radil/Fermt2/Agr2/Arhgap6/Itgb2/Ptprz1/Acvrl1/Col13a1/Ccl28/Dab2/Prex1/Ecm2/Frem1/Ccdc80/Npy2r/Ndnf/Itga8/Fbln2/Foxf1/Bves/Lypd5/Dmd/Grem1/Abi3bp/Emilin1/Jam3/Itga11/Dlc1/Itga1/Net1/Myoc/Epdr1/Enpp2/Apod/Cd36/Myo1g/Serpine1/Coro1a/Disc…	71
BP	GO:0019373	epoxygenase P450 pathway	7/3044	12/15699	0.00323094943914479	0.0302564267233966	Cyp2g1/Cyp2e1/Cyp2c65/Cyp2c55/Cyp4f18/Cyp2f2/Cyp2a4	7
BP	GO:0021516	dorsal spinal cord development	7/3044	12/15699	0.00323094943914479	0.0302564267233966	Pax3/Gdf7/Tal1/Lhx5/Draxin/Ascl1/Gsx2	7
BP	GO:0043383	negative T cell selection	7/3044	12/15699	0.00323094943914479	0.0302564267233966	Zap70/Ptprc/Themis/Fas/Cd28/Cd74/Dock2	7
BP	GO:0060100	positive regulation of phagocytosis, engulfment	7/3044	12/15699	0.00323094943914479	0.0302564267233966	Fcgr1/Lbp/Ano6/Gata2/Nckap1l/Cd36/Pparg	7
BP	GO:0090026	positive regulation of monocyte chemotaxis	7/3044	12/15699	0.00323094943914479	0.0302564267233966	Ccr2/Cxcl12/Ccr1/Tnfsf18/Ano6/Serpine1/Cxcl10	7
BP	GO:0001662	behavioral fear response	13/3044	31/15699	0.0032797025763484	0.0304647928203029	Mecp2/Grm7/Penk/Pde8b/Npy2r/Cacna1e/Mdk/Dpp4/Mapk8ip2/Grik2/Mef2c/Shank3/Cck	13
BP	GO:0003009	skeletal muscle contraction	13/3044	31/15699	0.0032797025763484	0.0304647928203029	Actn3/Kcnj2/Myh7/Casq1/Tnnc2/Mylk2/Tnnt3/Dmd/Jsrp1/Chrna1/Tnnt1/Atp2a1/Tnni1	13
BP	GO:0015872	dopamine transport	13/3044	31/15699	0.0032797025763484	0.0304647928203029	Slc22a3/Cxcl12/Chrna6/Chrm5/Smpd3/Kcna2/Abat/Htr6/Htr2a/Pcp4/Npy2r/Rab3b/Prkcb	13
BP	GO:0019228	neuronal action potential	13/3044	31/15699	0.0032797025763484	0.0304647928203029	Kcnmb2/P2rx1/Chrna7/Scn7a/Mtnr1b/Kcna1/Kcna2/Scn2a1/Scn9a/Scn5a/Scn3a/Chrna1/Grik2	13
BP	GO:0032411	positive regulation of transporter activity	22/3044	64/15699	0.00338154683391305	0.0308211101659194	Asic2/Pon1/Rgn/Reln/Ptafr/Fgf14/Ank2/Atp1b2/Bmp4/Cracr2a/Plcb1/Nlgn3/Wnk3/Dmd/Jph2/Syngr3/Trpc6/Tesc/Prkg1/Ctss/Shank3/Cftr	22
BP	GO:0001946	lymphangiogenesis	9/3044	18/15699	0.00339280354307596	0.0308211101659194	Flt4/Prox1/Foxc2/Sox18/Vegfc/Acvrl1/Ccbe1/Vash1/Vegfa	9
BP	GO:0002675	positive regulation of acute inflammatory response	9/3044	18/15699	0.00339280354307596	0.0308211101659194	Fcgr1/Ccr5/Alox5ap/Fcgr3/Ptger3/Aoc3/Tnf/Pik3cg/Fcer1g	9
BP	GO:0014061	regulation of norepinephrine secretion	9/3044	18/15699	0.00339280354307596	0.0308211101659194	P2ry12/Chrna7/Oxtr/Agtr2/Ptger3/Oxt/Crhr2/Kcnb1/Adra2c	9
BP	GO:0014829	vascular smooth muscle contraction	9/3044	18/15699	0.00339280354307596	0.0308211101659194	P2rx1/Acta2/Ednra/Smpd3/Edn3/Htr2a/Ednrb/Grip2/Cacna1g	9
BP	GO:0016339	calcium-dependent cell-cell adhesion via plasma membrane cell adhesion molecules	9/3044	18/15699	0.00339280354307596	0.0308211101659194	Nlgn1/Cdh2/Pcdh12/Cdh23/Pcdh18/Pcdh1/Cdh22/Pcdhgc3/Pcdhb16	9
BP	GO:0035812	renal sodium excretion	9/3044	18/15699	0.00339280354307596	0.0308211101659194	Uts2/Tacr1/Agtr2/Avpr1a/Corin/Ednrb/Spx/Oxt/Nppb	9
BP	GO:0035813	regulation of renal sodium excretion	9/3044	18/15699	0.00339280354307596	0.0308211101659194	Uts2/Tacr1/Agtr2/Avpr1a/Corin/Ednrb/Spx/Oxt/Nppb	9
BP	GO:0036303	lymph vessel morphogenesis	9/3044	18/15699	0.00339280354307596	0.0308211101659194	Flt4/Prox1/Foxc2/Sox18/Vegfc/Acvrl1/Ccbe1/Vash1/Vegfa	9
BP	GO:0048243	norepinephrine secretion	9/3044	18/15699	0.00339280354307596	0.0308211101659194	P2ry12/Chrna7/Oxtr/Agtr2/Ptger3/Oxt/Crhr2/Kcnb1/Adra2c	9
BP	GO:0061213	positive regulation of mesonephros development	9/3044	18/15699	0.00339280354307596	0.0308211101659194	Agtr1a/Wnt2b/Gata3/Agtr2/Bmp4/Grem1/Nog/Six4/Vegfa	9
BP	GO:0050982	detection of mechanical stimulus	18/3044	49/15699	0.00343026654466299	0.0308211101659194	Asic2/Htr7/Igf1/Kcna1/Serpine2/Hpn/Fyn/Pkdrej/Htr2a/Lhfpl5/Grm8/Ptprq/Dennd5b/Adgrv1/Tnf/Chrna10/Pcdh15/Ttn	18
BP	GO:0002827	positive regulation of T-helper 1 type immune response	8/3044	15/15699	0.00344542205856515	0.0308211101659194	Ccr2/H2-Ab1/Il27ra/Il12b/Il12rb1/Xcl1/Hlx/Nlrp10	8
BP	GO:0003084	positive regulation of systemic arterial blood pressure	8/3044	15/15699	0.00344542205856515	0.0308211101659194	Adra1b/Adra1a/Chrna7/Avpr1a/Eng/Ace/Spx/Hsd11b2	8
BP	GO:0003159	morphogenesis of an endothelium	8/3044	15/15699	0.00344542205856515	0.0308211101659194	Angpt1/Adamts12/Prox1/Sox18/Acvrl1/Bmp4/Cxcl10/Dll4	8
BP	GO:0009713	catechol-containing compound biosynthetic process	8/3044	15/15699	0.00344542205856515	0.0308211101659194	Agtr1a/Gata3/Agtr2/Hdc/Tgfb2/Crhr2/Ddc/Cyp2d22	8
BP	GO:0015812	gamma-aminobutyric acid transport	8/3044	15/15699	0.00344542205856515	0.0308211101659194	Grik1/Slc6a11/Slc6a13/Abat/Slc6a1/Htr6/Cacnb4/Apba1	8
BP	GO:0042423	catecholamine biosynthetic process	8/3044	15/15699	0.00344542205856515	0.0308211101659194	Agtr1a/Gata3/Agtr2/Hdc/Tgfb2/Crhr2/Ddc/Cyp2d22	8
BP	GO:0055075	potassium ion homeostasis	8/3044	15/15699	0.00344542205856515	0.0308211101659194	Kcnj10/Tfap2b/Atp1a4/Atp1a3/Kcnh2/Atp1b2/Atp12a/Atp1a2	8
BP	GO:0048863	stem cell differentiation	61/3044	227/15699	0.00354943307439609	0.0316898898564529	Pax3/Sox10/Gpm6a/Crb2/Aldh1a2/Glipr2/Sfrp2/Ptprc/Lef1/Cyp26a1/Epha3/Snai1/Ednra/Tmem100/Bche/Batf/Alx1/Six3/Has2/Edn3/Hpn/Foxc2/Sox18/Tbx20/Nrp2/Zeb2/Myocd/Tgfb2/Wnt16/Loxl2/Sp7/4632428N05Rik/Tead2/Nrp1/Dab2/Dact3/Sema3c/Bmp4/Tal1/Twist1/Sox5/Ednrb/Hhex/Bmp2/Grem1/Shc4/Fgfr1/Sema3a/Heyl/Nog/Ascl1/Loxl3/Hoxd4/Tgfb3/Mef2c/Six4/Six2/Wnt10a/Hey1/Tead4/Jarid2	61
BP	GO:0007409	axonogenesis	83/3044	325/15699	0.00365140335092351	0.032537117456485	Dcc/Cdh2/Nefm/Dpysl5/Ptpro/Sema4f/Trpc5/Lppr4/Gfra3/Sema6a/Cxcl12/Ntng1/Aatk/Slit1/Tnr/Prdm8/Ccr5/Sema5b/Dbn1/Thy1/Gdf7/Gata3/Islr2/Bmpr1b/Dclk1/Lgi1/Ptprm/Reln/Ntrk3/Plxna4/Nrp2/Cxcr4/Zic2/Csf1r/Robo2/Nefl/Tgfb2/Rnf165/Runx3/Kif5c/Lrrc4c/Ptprz1/Cdh11/Nrp1/Uchl1/Sema3c/Slit3/Scn1b/Flrt2/Adcy1/Nfasc/Nlgn3/Robo3/Col25a1/Otx2/Ntrk2/Gbx1/Lhx2/Fgf13/Lama2/Nptx1/Nrn1/Sema3a/Snap91/Gap43/Draxin/Nog/Dcx/…	83
BP	GO:0001667	ameboidal-type cell migration	70/3044	267/15699	0.00367541640291764	0.0326877458812675	Angpt4/Pax3/Sox10/Adgra3/Cxcl12/Angpt2/Flt4/Glipr2/Ccr5/Itga4/Lef1/Kdr/Angpt1/Cxcl13/Uts2/Nos3/Stc1/Mmrn2/Tacr1/Gata3/Tek/Prox1/Has2/Ptprm/Edn3/Foxc2/Itgb3/Srpx2/Nrp2/Fgf18/Fgf7/Cxcr4/Zeb2/Vegfc/Fap/Tgfb2/Loxl2/Cyp1b1/Itgb2/Atoh8/Acvrl1/Hdac9/Nrp1/Sema3c/Bmp4/Plxnd1/Twist1/Ddr2/Ednrb/Cygb/Fgf1/Ccbe1/Bmper/Ets1/Grem1/Vash1/Krt16/Aqp1/Dpp4/Sema3a/Enpp2/Nr4a1/Acvr1c/Serpine1/Ptprr/Amot/Serpinf1/Dll4…	70
BP	GO:0042063	gliogenesis	60/3044	223/15699	0.00369559858872353	0.0328037882450788	Dner/Cdh2/Fa2h/Sox10/Lingo1/P2ry12/2900011O08Rik/Kcnj10/Hmga2/Aspa/Mecp2/Igf1/Lef1/Ncmap/Dtx1/Gpr37l1/Mag/Ccl3/Myrf/Ptn/Trf/Serpine2/Reln/Ntrk3/Vcan/Cxcr4/Tgfb2/Ptprz1/Tspan2/Lamc3/Bmp4/Tal1/Sox5/Nlgn3/Zcchc24/Ntrk2/Ppap2b/Dmd/Bmp2/Lgi4/Rnf112/Adam22/Gap43/Nog/Dcx/Myoc/S100a9/Enpp2/Ascl1/Ccl12/Mycn/Gsx2/Cspg4/Pou3f1/Disc1/Mt3/Nfix/Vim/Pparg/Mmp24	60
BP	GO:0010517	regulation of phospholipase activity	16/3044	42/15699	0.00372855785203255	0.0329690557762417	Agtr1a/Adra1a/Itk/Ptafr/Txk/Sele/Gpr55/Arhgap6/Pdgfrb/Htr2a/Nmur2/Flt1/Fgfr1/Dlc1/Camk2b/Rgs2	16
BP	GO:0060359	response to ammonium ion	16/3044	42/15699	0.00372855785203255	0.0329690557762417	Adra1b/Gabrb1/Tacr3/Gabrg2/Gabrb2/Gabrb3/Ednra/Crhbp/Ncam1/Abat/Lrrk2/Hrh1/Dlg4/Htr2a/Sdk1/Kcnq3	16
BP	GO:0030072	peptide hormone secretion	54/3044	197/15699	0.00374406860518977	0.0330426630454176	Blk/Pex5l/Kcnq1/Hmga2/Tfap2b/Tmem27/Mtnr1b/Rab8b/Bmp8a/Uts2/Smpd3/Crhbp/Cd38/Pde1c/Glp1r/Edn3/Sybu/Slc18a2/Dio2/Abat/Ano1/Cacna1c/Ildr2/Irs1/Pde3b/Ptger3/Mafa/Pde8b/Hnf1a/Gipr/Nos2/Arntl/Ica1/Casr/Ptprn/Gpr68/Myo5a/Cacna1e/Stxbp5l/Aqp1/Crhr2/Rbp4/Tnf/Pde4c/Cckbr/Acvr1c/Kcnb1/Pparg/Cftr/Trpm2/Brsk2/Cplx3/Lep/Adra2c	54
BP	GO:0048812	neuron projection morphogenesis	113/3044	462/15699	0.00377386155294661	0.0332417919931964	Dcc/Nlgn1/Cdh2/Myo16/Nefm/Dpysl5/Ptpro/Sema4f/Trpc5/Gpm6a/Lppr4/Ugt8a/Gfra3/Gas7/Sema6a/Postn/Cxcl12/Kirrel3/Ntng1/Aatk/Slit1/Tnr/Prdm8/Ccr5/Kdr/Sema5b/Syt4/Dbn1/Thy1/Gdf7/Nyap2/Gata3/Islr2/Bmpr1b/Dclk1/Lgi1/Ptprm/Reln/Ntrk3/Plxna4/Nrp2/Cxcr4/Zic2/Csf1r/Robo2/Nefl/Tgfb2/Rnf165/Lrrk2/Nrk/Runx3/Kif5c/Pacsin1/Lrrc4c/Fyn/Dcdc2a/Ptprz1/Dlg4/Cdh11/Nfatc4/Dpysl4/Nrp1/Uchl1/Sema3c/Slit3/Scn1b/Flrt2/Prex2…	113
BP	GO:0048667	cell morphogenesis involved in neuron differentiation	106/3044	430/15699	0.0038142654014284	0.0335334461104546	Dcc/Nlgn1/Cdh2/Nefm/Dpysl5/Ptpro/Sema4f/Trpc5/Lppr4/Gfra3/Sema6a/Cxcl12/Ntng1/Aatk/Slit1/Tnr/Prdm8/Ccr5/Sema5b/Dbn1/Cdh23/Thy1/Gdf7/Clrn1/Gata3/Islr2/Bmpr1b/Dclk1/Lgi1/Ptprm/Reln/Ntrk3/Plxna4/Nrp2/Cxcr4/Zic2/Csf1r/Robo2/Nefl/Tgfb2/Rnf165/Lrrk2/Runx3/Kif5c/Lrrc4c/Fyn/Dcdc2a/Ptprz1/Dlg4/Cdh11/Nfatc4/Nrp1/Lhfpl5/Uchl1/Ptprq/Sema3c/Slit3/Scn1b/Flrt2/Prex2/Dact1/Adcy1/Nfasc/Nlgn3/Robo3/Itpka/Col25a1/O…	106
BP	GO:0090287	regulation of cellular response to growth factor stimulus	56/3044	206/15699	0.00388211672345904	0.0339837971942498	Crb2/Vwc2/Tfap2b/Adgra3/Chrdl1/Grem2/Sfrp2/Kdr/Gata6/Angpt1/Cxcl13/Adamts12/Mmrn2/Gata3/Agtr2/Tek/Chrdl2/Fgf18/Eng/Myocd/Vegfc/Rnf165/Fbn2/Fbn1/Aspn/Zeb1/Adamts3/Acvrl1/4632428N05Rik/Sost/Dab2/Sulf1/Bmp4/Nrep/Grb10/Flt1/Itga8/Hhex/Nbl1/Sostdc1/Fgf1/Ccbe1/Bmper/Zfp423/Dmd/Grem1/Nog/Lrg1/Prkcb/Tgfb3/Hfe2/Fgfrl1/Tmem204/Hhip/Ptpn1/Vegfa	56
BP	GO:0060840	artery development	20/3044	57/15699	0.00388687817656701	0.0339837971942498	Gja5/Tfap2b/Prox1/Foxc2/Col3a1/Hpgd/Prrx1/Eng/Myocd/Pdgfrb/Acvrl1/Nrp1/Bmp4/Stra6/Foxf1/Eya1/Luzp1/Hey1/Dll4/Vegfa	20
BP	GO:0019369	arachidonic acid metabolic process	14/3044	35/15699	0.00388766361987286	0.0339837971942498	Cyp2g1/Cyp2j8/Cyp2e1/Cyp2c65/Cyp2ab1/Cyp2c55/Cyp2d26/Cyp4f18/Cyp2f2/Cyp1b1/Alox12b/Cyp2a4/Aloxe3/Cyp2d22	14
BP	GO:0072089	stem cell proliferation	41/3044	142/15699	0.00402647566045102	0.0351304271095897	Sox10/Hmga2/Abcb1a/Sfrp2/Ptprc/Lef1/Kdr/Foxp2/Wnt2b/Cd34/Kcna1/Ptn/Six3/Sox18/Prrx1/Tbx18/Ihh/Fgf7/Vegfc/Lrrk2/Acsl6/Dct/Zeb1/Irs1/Ace/Cx3cr1/Bmp4/Tbx3/Foxf1/Wnt10b/Bmp2/Fgf13/Fgfr1/Ascl1/Mycn/Disc1/Six2/Hhip/Shox2/Vegfa/Tgfbr2	41
BP	GO:0050731	positive regulation of peptidyl-tyrosine phosphorylation	40/3044	138/15699	0.00414322546466172	0.0360600461581725	Angpt4/Cd4/Hgf/Igf1/Angpt1/Trem2/Il12b/Hcls1/Reln/Itgb3/Csf3/Pecam1/Fgf7/Csf1r/Vegfc/Cd40/Ptprz1/Musk/Htr2a/Ace/Cntn1/Cd74/Nrp1/Tnfsf18/Gata1/Icam1/Ppap2b/Grem1/Enpp2/Cspg4/Cd36/Lck/Vtn/Lep/Cck/Ptpn1/Hsph1/Adra2c/Vegfa/Il11	40
BP	GO:0001894	tissue homeostasis	48/3044	172/15699	0.00414870909475277	0.0360600461581725	Muc5ac/Sash3/Mak/Il7/Flt3/Ldb2/Kdr/Spp1/Cdh23/Cd34/Clrn1/Cd38/Napsa/Trf/Tub/Tlr9/Itgb3/Slc28a2/Abca4/Rpe65/Ctsk/Ihh/Rac2/Fgf7/Ildr2/Csf1r/Cytl1/Col14a1/Inpp5d/Gpr55/S1pr1/Abca12/Pdgfrb/Hnf1a/Gata2/Dcstamp/Map1a/Col2a1/Rbp4/Cdh3/Adgrv1/Car2/Pcdh15/Ctss/Coro1a/Klhl10/Vegfa/Ubash3b	48
BP	GO:0001503	ossification	84/3044	331/15699	0.0041603965109151	0.0360934021833729	Creb3l1/Bmp5/Lrrc17/Clec3b/Smoc1/Chrdl1/Rassf2/Tph1/Rspo2/Sfrp2/Igf1/Lef1/Spp1/Bmp8a/Stc1/Tacr1/Ptn/Gli1/Tmem119/Bmpr1b/Chrdl2/Dmp1/Rsad2/Srgn/Foxc2/Ccr1/Vcan/Actn3/Mmp16/Ihh/Fgf18/Nell1/Runx3/Fbn2/Kl/Aspn/Sp7/S1pr1/Tnc/Npr2/Col13a1/Thrb/Phex/Sost/Mmp2/Cited1/Osr2/Bmp4/Ano6/Gata1/Twist1/Ddr2/Igsf10/Wnt10b/Casr/Hemgn/Igfbp5/Bmp2/Grem1/Dchs1/Oxt/Calca/Col2a1/Duox2/Itga11/Fgfr1/Nog/Tnf/Enpp1/Myoc/Tw…	84
BP	GO:0002714	positive regulation of B cell mediated immunity	11/3044	25/15699	0.00430398799149357	0.0370594321814371	Cd226/Fcgr1/Ptprc/Fcgr3/Cd28/Cd40/Fcer2a/Xcl1/Tnf/Fcer1g/Tnfsf13	11
BP	GO:0002891	positive regulation of immunoglobulin mediated immune response	11/3044	25/15699	0.00430398799149357	0.0370594321814371	Cd226/Fcgr1/Ptprc/Fcgr3/Cd28/Cd40/Fcer2a/Xcl1/Tnf/Fcer1g/Tnfsf13	11
BP	GO:0050926	regulation of positive chemotaxis	11/3044	25/15699	0.00430398799149357	0.0370594321814371	Ccl21a/Cxcl12/Angpt2/Kdr/Il16/Ntrk3/Vegfc/S1pr1/Casr/F7/Vegfa	11
BP	GO:2000403	positive regulation of lymphocyte migration	11/3044	25/15699	0.00430398799149357	0.0370594321814371	Ccr2/Ccl21a/Cxcl12/Itga4/Cxcl13/Itgb3/Lgals9/Xcl1/Ccl4/Cxcl10/Cxcl14	11
BP	GO:0006164	purine nucleotide biosynthetic process	53/3044	194/15699	0.00436258673968053	0.0374937828580394	Adcy8/Gucy2f/Gucy1a2/Ramp3/Nos3/Ednra/Vipr2/Npr1/Adgrd1/Nme8/Grm7/Gucy1b3/Hrh2/Gucy1a3/Gpr65/Oas2/Mrap/Akap12/Npr2/Ptger3/Adcy5/Grm8/Adcy4/Gipr/Npy2r/Nos2/Adcy1/Ramp1/Gucy2d/Calcrl/Timp2/Calca/Aqp1/Crhr2/Chchd10/Adcy7/Acr/Tshr/Ramp2/Pdzd3/Nppb/Adssl1/Gucy2c/Nt5e/Rxfp2/ATP8/Acacb/Galr1/Ucn2/Oasl2/Pde2a/Gpr161/Adra2c	53
BP	GO:0019935	cyclic-nucleotide-mediated signaling	18/3044	50/15699	0.00440452629009078	0.0377132437278164	Adcy8/Pex5l/Mrvi1/Glp1r/Pf4/Pde3a/Adcy5/Pde10a/Adcy4/Adcy1/Ednrb/Crhr2/Adcy7/Cd36/Prkg1/Cxcl10/Pde2a/Rgs2	18
BP	GO:0045453	bone resorption	18/3044	50/15699	0.00440452629009078	0.0377132437278164	Il7/Spp1/Cd38/Trf/Itgb3/Ctsk/Ihh/Rac2/Csf1r/Inpp5d/Gpr55/S1pr1/Hnf1a/Dcstamp/Car2/Ctss/Vegfa/Ubash3b	18
BP	GO:0051926	negative regulation of calcium ion transport	15/3044	39/15699	0.00442442430440985	0.0378132025124098	Nos3/Stc1/Tlr9/Tgfb2/Ace/Ptger3/Hrc/Casq2/Icam1/Wfdc6a/Mrln/Crhr2/Trdn/Gnao1/Atp1a2	15
BP	GO:0002791	regulation of peptide secretion	46/3044	164/15699	0.00445036961664313	0.0379354149593751	Blk/Pex5l/Kcnq1/Hmga2/Tfap2b/Tmem27/Mtnr1b/Rab8b/Bmp8a/Uts2/Crhbp/Cd38/Pde1c/Glp1r/Sybu/Abat/Ano1/Irs1/Pde3b/Ptger3/Cd74/Pde8b/Hnf1a/Gipr/Npy2r/Nos2/Arntl/Ica1/Casr/Gpr68/Cacna1e/Stxbp5l/Crhr2/Rbp4/Tnf/S100a9/Pde4c/Cckbr/Acvr1c/Kcnb1/Pparg/Cftr/Trpm2/Brsk2/Lep/Adra2c	46
BP	GO:0030282	bone mineralization	27/3044	85/15699	0.00445522489736027	0.0379354149593751	Clec3b/Rspo2/Igf1/Ptn/Bmpr1b/Srgn/Ccr1/Actn3/Nell1/Fbn2/Kl/Aspn/S1pr1/Phex/Osr2/Bmp4/Ano6/Gata1/Twist1/Ddr2/Wnt10b/Bmp2/Grem1/Duox2/Mef2c/Pkdcc/Lep	27
BP	GO:1904062	regulation of cation transmembrane transport	42/3044	147/15699	0.00446853282708185	0.0379783991477308	Asic2/Kcnq1/Fxyd5/Rgn/Mtnr1b/Fgf12/Kcnab1/Edn3/Tlr9/Kcnip4/Fgf14/Fxyd7/Kcnj2/Kcnh2/Ptger3/Scn5a/Hrc/Cacnb4/Fxyd1/Ank2/Atp1b2/Bmp4/Cracr2a/Ano6/Kcns1/Scn1b/Casq2/Plcb1/Wnk3/Myo5a/Tspan13/Dmd/Jsrp1/Atp2b4/Jph2/Pik3cg/Tesc/Fxyd6/Prkg1/Pln/Ctss/Atp1a2	42
BP	GO:0003170	heart valve development	13/3044	32/15699	0.00455662139443269	0.0385844294136308	Gja5/Gata3/Zfpm2/Tbx20/Tgfb2/Twist1/Stra6/Bmp2/Heyl/Mef2c/Fgfrl1/Hey1/Shox2	13
BP	GO:0032892	positive regulation of organic acid transport	13/3044	32/15699	0.00455662139443269	0.0385844294136308	Grik1/Tmem27/Cyp4f18/Abat/Slc36a2/Avpr1a/Slc6a1/Acsl6/Htr6/Fxyd1/Oxt/Dpysl2/Cck	13
BP	GO:0002792	negative regulation of peptide secretion	19/3044	54/15699	0.00466202697591746	0.039332110156456	Kcnq1/Mtnr1b/Bmp8a/Uts2/Crhbp/Pde1c/Irs1/Pde3b/Ptger3/Cd74/Pde8b/Stxbp5l/Crhr2/Pde4c/Acvr1c/Kcnb1/Pparg/Lep/Adra2c	19
BP	GO:0050830	defense response to Gram-positive bacterium	19/3044	54/15699	0.00466202697591746	0.039332110156456	Gbp10/Hist1h2be/Gbp9/Myo1f/Gbp6/Lyz1/Il27ra/Gbp3/Gbp2b/Lbp/Ncf1/Lyz2/Tnfsf8/C5ar1/Mmp7/Klrk1/Tnf/Cd36/Gbp7	19
BP	GO:1901615	organic hydroxy compound metabolic process	94/3044	378/15699	0.00476019240086809	0.0400867484600577	Bmp5/Sgpp2/Agtr1a/Tyr/Tyrp1/Fgfr4/Pon1/Crym/Cyp7b1/Slco1a4/Tacr3/Tph2/Tph1/Slco1a6/Pde1b/Lepr/Tpo/Mecp2/Gcnt4/Snai1/Bche/Ttr/Smpd3/Npr1/Gata3/Slco1c1/Oca2/Agtr2/Prox1/Slc45a2/Reln/Hpn/Hdc/Dio2/Cyp4f18/Abat/Ptafr/Actn3/Rpe65/Tg/Fgf7/Zeb2/Mtmr7/Apobr/Tgfb2/Acer1/Dct/Cyp1b1/Nr1h4/Adrbk2/Thrb/Dab2/Cited1/Enpp6/Hnf1a/Inpp4b/Itpka/a/Mogat2/Gm6614/Fgf1/Pltp/Myo5a/Cubn/Bmp2/Maob/Duox2/Soat2/Crhr2/Rbp4/Cd…	94
BP	GO:0043271	negative regulation of ion transport	34/3044	114/15699	0.00481424619226932	0.0404678317953462	Htr7/Mtnr1b/Fgf12/Nos3/Stc1/Kcnab1/Agtr2/Serpine2/Grm7/Tlr9/Cyp4f18/Abat/Hrh2/Tgfb2/Htr6/Kcnh2/Htr2a/Ace/Ptger3/Hrc/Sfrp4/Twist1/Casq2/Icam1/Maob/Wfdc6a/Mrln/Crhr2/Tnf/Prkg1/Trdn/Gnao1/Atp1a2/Lep	34
BP	GO:0022029	telencephalon cell migration	20/3044	58/15699	0.00487061009599322	0.0407771106390172	2900011O08Rik/Lhx6/Cxcl12/Fut10/Slit1/Tnr/Reln/Nrp2/Cxcr4/Lrrk2/Htr6/Cx3cr1/Nrp1/Fgf13/Fgfr1/Sema3a/Dcx/Pou3f3/Disc1/Dixdc1	20
BP	GO:0032414	positive regulation of ion transmembrane transporter activity	20/3044	58/15699	0.00487061009599322	0.0407771106390172	Asic2/Rgn/Reln/Ptafr/Fgf14/Ank2/Atp1b2/Bmp4/Cracr2a/Plcb1/Nlgn3/Wnk3/Dmd/Jph2/Trpc6/Tesc/Prkg1/Ctss/Shank3/Cftr	20
BP	GO:0003229	ventricular cardiac muscle tissue development	16/3044	43/15699	0.00488651325839462	0.0407771106390172	Prox1/Zfpm2/Foxc2/Col14a1/Epor/Myl2/Ccm2l/Myh7/Heg1/Tbx3/Tpm1/Myh6/Ly6e/Tnni1/Hey1/Dll4	16
BP	GO:1902476	chloride transmembrane transport	16/3044	43/15699	0.00488651325839462	0.0407771106390172	Gabrg2/Gabrb2/Gabrb3/Slc26a9/Ano1/Slc26a4/Slc26a7/Ano5/Nmur2/Clca3b/Ano6/Clca4b/Slc12a3/Clca3a2/Cftr/Ano2	16
BP	GO:0048706	embryonic skeletal system development	31/3044	102/15699	0.00509172143111717	0.0424125636599216	Alx3/Alx1/Foxc2/Prrx1/Mmp16/Ihh/Tgfb2/Zeb1/Osr2/Sulf1/Bmp4/Twist1/Nkx3-2/Eya1/Col2a1/Rbp4/Nog/Mycn/Hoxd4/Twist2/Alx4/Dmrt2/Tgfb3/Mef2c/Six4/Pax5/Hoxd9/Six2/Mdfi/Shox2/Tgfbr2	31
BP	GO:0003407	neural retina development	14/3044	36/15699	0.00524376911697969	0.0436000911390102	Gpm6a/Vsx2/Thy1/Ptn/Six3/Ptprm/Rpe65/Ihh/Ikzf1/Megf11/Fat3/Vsx1/Dll4/Tspan12	14
BP	GO:0046928	regulation of neurotransmitter secretion	17/3044	47/15699	0.00527538542631744	0.0436757869577988	Nlgn1/Edn3/Lrrk2/Htr6/Stx1b/Cacna1b/Grm8/Kcnc4/Ica1/Rims3/Ntrk2/Stxbp1/Mef2c/Sncaip/Cplx3/Ppp1r9a/Camk2a	17
BP	GO:0030336	negative regulation of cell migration	48/3044	174/15699	0.00527716564983211	0.0436757869577988	Angpt4/2900011O08Rik/Cxcl12/Angpt2/Ccr5/Hc/Sfrp2/Cxcl13/Acan/Stc1/Thy1/Mmrn2/Ptn/Arap3/Ptprm/Col3a1/Eng/Egfl7/Magi2/Igfbp3/Cyp1b1/Acvrl1/Cx3cr1/Ccl28/Dpep1/Sulf1/Dpysl3/Tpm1/Cygb/Plcb1/Nbl1/Igfbp5/Gpr173/Grem1/Vash1/Krt16/Dlc1/Sema3a/Nog/Ccl12/Apod/Acvr1c/Serpine1/Prkg1/Ptprr/Serpinf1/Dll4/Podn	48
BP	GO:0001709	cell fate determination	12/3044	29/15699	0.00531812457858518	0.0436757869577988	Chrdl1/Gata6/Gata3/Prox1/Prrx1/Ebf2/Bmp4/Gata2/Otx2/Ptch2/Ascl1/Mef2c	12
BP	GO:0003179	heart valve morphogenesis	12/3044	29/15699	0.00531812457858518	0.0436757869577988	Gja5/Gata3/Zfpm2/Tbx20/Tgfb2/Twist1/Stra6/Bmp2/Heyl/Mef2c/Fgfrl1/Hey1	12
BP	GO:0010573	vascular endothelial growth factor production	12/3044	29/15699	0.00531812457858518	0.0436757869577988	Ccr2/Flt4/Hc/Aqp4/C3ar1/Cyp1b1/Adamts3/Sulf1/Ccbe1/C5ar1/Ndrg2/Nutf2	12
BP	GO:0048265	response to pain	12/3044	29/15699	0.00531812457858518	0.0436757869577988	Grik1/Htr7/Trpv1/Tacr1/Reln/Slc6a2/Scn9a/Nmur2/Cacna1b/Ednrb/Cacna1e/Calca	12
BP	GO:0002062	chondrocyte differentiation	26/3044	82/15699	0.00533508791790226	0.0436757869577988	Sfrp2/Adamts12/Acan/Bmpr1b/Ihh/Fgf18/Col27a1/Cytl1/Runx3/Maf/Loxl2/Thrb/Osr2/Sulf1/Bmp4/Sox5/Nkx3-2/Bmp2/Grem1/Col2a1/Fgfr1/Mef2c/Six2/Pkdcc/Shox2/Tgfbr2	26
BP	GO:0071396	cellular response to lipid	68/3044	262/15699	0.00534767058457218	0.0436757869577988	Gbp10/Brinp1/Agtr1a/Hnf4g/Ar/Brinp2/Ramp3/Gbp6/Rxrg/Lef1/Irg1/Epha3/Mlc1/Ly86/Nos3/Crhbp/Cmpk2/Adnp2/Trem2/Raet1a/Raet1b/Il12b/Agtr2/Mrc1/Ticam2/Nr2f1/Esrrg/Lbp/Msn/Inhba/Nr1h4/Tead2/Ptger3/Thrb/Mmp2/Fcgr4/Bmp4/Naip6/Nos2/Trim63/Klrk1/Ccdc62/Esrrb/Aqp1/Ndufa13/Ptgfr/Ankrd1/Tnf/Ccl12/Tesc/Ube2l3/Cd36/Nr4a1/Olfr78/Nr2e3/Tnip3/Mef2c/Serpine1/Nr3c2/Cxcl10/Ltf/Cd86/Nr1h3/Pparg/Atp1a2/Twf2/Zc3h12a/Myog	68
BP	GO:0042430	indole-containing compound metabolic process	9/3044	19/15699	0.00534786169143992	0.0436757869577988	Tph2/Tph1/Pde1b/Aadat/Kynu/Tdo2/Aanat/Grin2a/Ddc	9
BP	GO:0043501	skeletal muscle adaptation	9/3044	19/15699	0.00534786169143992	0.0436757869577988	Ar/Actn3/Myh7/Igfbp5/Cmya5/Tnnt1/Cacna1s/Myoc/Tnni1	9
BP	GO:0031347	regulation of defense response	111/3044	458/15699	0.00549261366776557	0.0447784355396917	Cd226/Ccr2/Cd300lh/Pik3ap1/Chrna7/Pik3r6/Nlrc5/Coch/Kcnq1/Fcgr1/Bpifb1/Ccdc36/Myo1f/Ctla2a/Clec7a/Ccr5/Irg1/Alox5ap/Adamts12/Ednra/Ccl3/Fcgr2b/Zbp1/Aoah/Sntg1/Gbp4/Gata3/Raet1b/Il12b/D430041D05Rik/Fcgr3/Tlr9/Rsad2/Ticam2/Casp1/Klrb1b/Ccr1/Slc7a2/Cd93/Nlrp12/Tnfaip6/Casp4/Wfdc1/Txk/Penk/Serping1/Fgf7/Cxcl5/Lbp/Fgf14/Colec12/Aim2/Lgals9/Cd28/Ace/Cx3cr1/Ptger3/Cfh/Cd74/Mmp2/Tnfsf18/Serpinb10/Il12rb1…	111
BP	GO:0048705	skeletal system morphogenesis	52/3044	192/15699	0.00568232822348365	0.0462430887992527	Alx3/Sfrp2/Kdr/Acan/Stc1/Alx1/Bmpr1b/Has2/Foxc2/Prrx1/Actn3/Mmp16/Fgf18/Col27a1/Tgfb2/Fbn2/Zeb1/Pdgfrb/Mmp2/Ror2/Bnc2/Osr2/Frem1/Bmp4/Twist1/Ddr2/Tbx4/Wnt10b/Nkx3-2/Grem1/Eya1/Tcf15/Col2a1/Nog/Mycn/Hoxd4/Twist2/Alx4/Barx2/Tgfb3/Mef2c/Pappa2/Six4/Ltf/Pax5/Hoxd9/Six2/Mdfi/Hhip/Shox2/Tgfbr2/Evc	52
BP	GO:0006883	cellular sodium ion homeostasis	8/3044	16/15699	0.00572898322948782	0.0462950173799385	Atp1a4/Atp1a3/Agtr2/Atp1b2/Atp12a/Tesc/Nr3c2/Atp1a2	8
BP	GO:0007263	nitric oxide mediated signal transduction	8/3044	16/15699	0.00572898322948782	0.0462950173799385	Nos3/Gucy1b3/Gucy1a3/Mafa/Npy2r/Nos2/Atp2b4/Cd36	8
BP	GO:0015721	bile acid and bile salt transport	8/3044	16/15699	0.00572898322948782	0.0462950173799385	Slco1a4/Slco1a6/Slco1c1/Aqp9/Slco2b1/Hnf1a/Gm6614/Mip	8
BP	GO:0070286	axonemal dynein complex assembly	8/3044	16/15699	0.00572898322948782	0.0462950173799385	Armc4/Ccdc39/Dnaaf3/Dnah5/Drc1/Ccdc103/Tekt2/Dnaic2	8
BP	GO:0015833	peptide transport	66/3044	254/15699	0.005832787373547	0.0466306538092973	Blk/Pex5l/Kcnq1/Hmga2/Tfap2b/Trpv1/Tmem27/Mtnr1b/Rab8b/Bmp8a/Uts2/Smpd3/Crhbp/Cd38/Pde1c/Glp1r/Edn3/Tlr9/Sybu/Slc18a2/Dio2/Abat/Ano1/Nlrp12/Cacna1c/Ildr2/Slc22a8/Irs1/Pde3b/Ptger3/Cd74/Mafa/Pde8b/Hnf1a/Gipr/Npy2r/Nos2/Arntl/Ica1/Casr/Ptprn/Gpr68/Myo5a/Cacna1e/Mmp7/Grem1/Stxbp5l/Aqp1/Crhr2/Rbp4/Tlr7/Tnf/S100a9/Car2/Pde4c/Cckbr/Acvr1c/Kcnb1/Pparg/Cftr/Nol3/Trpm2/Brsk2/Cplx3/Lep/Adra2c	66
BP	GO:0002693	positive regulation of cellular extravasation	7/3044	13/15699	0.00583510423333317	0.0466306538092973	Ccr2/Itga4/Pdgfd/Plvap/Ptafr/Ptger3/Icam1	7
BP	GO:0060457	negative regulation of digestive system process	7/3044	13/15699	0.00583510423333317	0.0466306538092973	Abcg5/Oxtr/Ptger3/Wnk3/Oxt/Abcg8/Nr1h3	7
BP	GO:0060841	venous blood vessel development	7/3044	13/15699	0.00583510423333317	0.0466306538092973	Prox1/Tbx20/Eng/Acvrl1/Heg1/Foxf1/Vegfa	7
BP	GO:0061448	connective tissue development	54/3044	201/15699	0.00584797863987781	0.0466306538092973	Bmp5/Smad9/Hmga2/Rspo2/Itgb8/Sfrp2/Igf1/Bmp8a/Adamts12/Snai1/Acan/Stc1/Creb5/Gdf7/Pdgfd/Bmpr1b/Chrdl2/Foxc2/Itgb3/Prrx1/Ihh/Fgf18/Col27a1/Tgfb2/Cytl1/Runx3/Maf/C3ar1/Loxl2/Zeb1/Ebf2/Pdgfrb/Thrb/Ror2/Osr2/Sulf1/Bmp4/Sox5/Selm/Nkx3-2/Bmp2/Grem1/Col2a1/Fgfr1/Nog/Mycn/Barx2/Mef2c/Six2/Pkdcc/Lep/Shox2/Tgfbr2/Col5a1	54
BP	GO:0030048	actin filament-based movement	19/3044	55/15699	0.00585165011917454	0.0466306538092973	Was/Stc1/Kcnj2/Myh7/Ptger3/Scn5a/Fxyd1/Ank2/Myo1b/Tpm1/Casq2/Mylk2/Myo5a/Actc1/Myh6/Wipf1/Pln/Myh2/Atp1a2	19
BP	GO:0031341	regulation of cell killing	19/3044	55/15699	0.00585165011917454	0.0466306538092973	Cd226/Pik3r6/Ccr5/Ptprc/B2m/Raet1b/Il7r/Il12b/Klrb1b/Cxcl5/Lgals9/Fcer2a/Nos2/Serpinb9/Vav1/Xcl1/Klrk1/Serpinb3a/Clec2d	19
BP	GO:0060389	pathway-restricted SMAD protein phosphorylation	19/3044	55/15699	0.00585165011917454	0.0466306538092973	Bmp5/Bmp8a/Gdf7/Eng/Tgfb2/Inhba/Acvrl1/Bmp15/Dab2/Gdf6/Bmp4/Gdf11/Bmper/Bmp2/Grem1/Nog/Tgfb3/Gdf10/Tgfbr2	19
BP	GO:0019221	cytokine-mediated signaling pathway	61/3044	232/15699	0.00595400740800196	0.0473642319411644	Iigp1/Ccr2/Nlrc5/Ifit2/Cxcl12/Grem2/Csf2rb2/Cxcl9/Ccr5/Lepr/Ptprc/Flt3/Pirb/Angpt1/Cxcl13/Ackr1/Il2rb/Zbp1/Trem2/Csf2rb/Pf4/Plvap/Ticam2/Ifit1/Ccr1/Fas/Txk/Ifitm3/Ifit3/Cxcr4/Cxcl5/Csf1r/Il1f10/Epor/Aim2/Cx3cr1/Cd74/Tnfsf18/Il12rb1/Slit3/Gpr75/Plcb1/Ptprn/Ebi3/Ifit3b/Duox2/Tnf/Il1f5/Socs2/Cxcl2/Ccl12/Irf7/Il22ra2/Ifit1bl2/Cxcl10/Mt3/Il10ra/Pparg/Nol3/Il1f6/Lep	61
BP	GO:0033993	response to lipid	109/3044	450/15699	0.00599664986048252	0.0476210640043154	Adra1b/Gbp10/Brinp1/Agtr1a/Hnf4g/Il12rb2/Htr7/Ar/Brinp2/Tacr3/Ramp3/Gbp6/Rxrg/Cxcl9/Ccr5/Lef1/Irg1/Gata6/Spp1/Cxcl13/Epha3/Mlc1/Ly86/Nos3/Ednra/Bche/Crhbp/Cmpk2/Adnp2/Trem2/Raet1a/Raet1b/Il12b/Oxtr/Sprr2a1/Agtr2/Mrc1/Tek/Pf4/Ticam2/Casp1/Fas/Ptafr/Nr2f1/Esrrg/Cxcl5/Kcnj8/Lbp/Tgfb2/Pappa/Tbxa2r/Lgals9/Msn/Inhba/Nr1h4/Tead2/Ace/Ptger3/Thrb/Mmp2/Fcgr4/Dab2/Cited1/Cacna1b/Bmp4/Naip6/Mgst1/Zfp366/Nos2…	109
BP	GO:0032760	positive regulation of tumor necrosis factor production	20/3044	59/15699	0.00605074522144288	0.0478852435941383	Sash3/Ccr2/Clec7a/Tnfrsf8/Ccr5/Cd2/Ccl3/Cd209b/Il12b/Pf4/Fcgr3/Tlr9/Ptafr/Lbp/Lgals9/Nfatc4/Twist1/Ccl4/Cd36/Fcer1g	20
BP	GO:0055013	cardiac muscle cell development	20/3044	59/15699	0.00605074522144288	0.0478852435941383	Wisp1/Myh11/Agtr2/Pi16/Prox1/Myocd/Col14a1/Myl2/Pdgfrb/Bmp4/Tbx3/Bves/Actc1/Myh6/Prkg1/Mylk3/Ttn/Sgcb/Speg/Vegfa	20
BP	GO:0003205	cardiac chamber development	36/3044	124/15699	0.00612214337074972	0.0483427249950145	Gja5/Sfrp2/Gata6/Gata3/Tek/Prox1/Zfpm2/Foxc2/Tbx20/Myocd/Tgfb2/Epor/Myl2/Ccm2l/Myh7/Scn5a/Heg1/Tbx3/Npy2r/Tpm1/Stra6/Foxf1/Adamts1/Xirp2/Cfc1/Myh6/Heyl/Rbp4/Mef2c/Fgfrl1/Ly6e/Luzp1/Tnni1/Hey1/Dll4/Shox2	36
BP	GO:0002683	negative regulation of immune system process	81/3044	322/15699	0.00612957996348271	0.0483427249950145	Bank1/Samsn1/Lrrc17/Tigit/Ccr2/Pik3ap1/Nlrc5/Bpifb1/Vsig4/Cxcl12/Il13ra2/Hc/Ptprc/Lrrc32/H2-Ab1/Slfn1/Flt3/Il27ra/H2-Aa/Irg1/Angpt1/Dtx1/Fcgr2b/Thy1/Btla/Il7r/Il12b/Clec2i/Pf4/Tlr9/Ticam2/Klrb1b/Col3a1/Ccr1/Fas/Serping1/Ihh/Tgfb2/Lgals9/Inpp5d/Gpr55/4632428N05Rik/Cd74/Ccl28/Tnfsf18/Lax1/C1qc/Bmp4/Pdcd1/Inpp4b/Tsc22d3/Trim30a/Gata2/Plcb1/Serpinb9/Milr1/Foxf1/Nbl1/Dhx58/Gpr68/Xcl1/Grem1/Serpinb3a/B…	81
BP	GO:0008206	bile acid metabolic process	11/3044	26/15699	0.00617066644311436	0.048434590788744	Fgfr4/Cyp7b1/Slco1a4/Slco1a6/Slco1c1/Prox1/Nr1h4/Hnf1a/Gm6614/Lep/Slc27a5	11
BP	GO:0090279	regulation of calcium ion import	11/3044	26/15699	0.00617066644311436	0.048434590788744	Stc1/Pdgfrb/Ace/Hrc/Casr/Wfdc6a/Mrln/Crhr2/Ccl12/Serpine1/Pln	11
BP	GO:0021953	central nervous system neuron differentiation	40/3044	141/15699	0.00619330452715222	0.048434590788744	Dcc/Slc4a10/Pax3/Lingo1/Lhx6/Prdm8/Lef1/Gdf7/Prox1/Dclk1/Tbx20/Plxna4/Nrp2/Csf1r/Robo2/Inhba/Cdh11/Ptger3/Nrp1/Lhx8/Tal1/Scn1b/Sox5/Dclk2/Gata2/Ntrk2/Gbx1/Lhx5/Fgfr1/Sema3a/Draxin/Dcx/Ascl1/Gsx2/Disc1/Shank3/Nfix/Kndc1/Lep/Dll4	40
BP	GO:0035176	social behavior	13/3044	33/15699	0.00620443105145067	0.048434590788744	Mecp2/Grid1/Oxtr/Cntnap2/Avpr1a/Dlg4/Nlgn3/Oxt/Mapk8ip2/Nrxn2/Shank3/Gng8/Shank2	13
BP	GO:0042596	fear response	13/3044	33/15699	0.00620443105145067	0.048434590788744	Mecp2/Grm7/Penk/Pde8b/Npy2r/Cacna1e/Mdk/Dpp4/Mapk8ip2/Grik2/Mef2c/Shank3/Cck	13
BP	GO:0051703	intraspecies interaction between organisms	13/3044	33/15699	0.00620443105145067	0.048434590788744	Mecp2/Grid1/Oxtr/Cntnap2/Avpr1a/Dlg4/Nlgn3/Oxt/Mapk8ip2/Nrxn2/Shank3/Gng8/Shank2	13
BP	GO:0002228	natural killer cell mediated immunity	16/3044	44/15699	0.00632086617073366	0.0492599028017515	Cd226/Pik3r6/Raet1a/Raet1b/Raet1d/Il12b/Klrb1b/H60b/Lgals9/Serpinb9/Vav1/Klrk1/Serpinb3a/Klrd1/Clec2d/Coro1a	16
BP	GO:0001909	leukocyte mediated cytotoxicity	23/3044	71/15699	0.00636458557400781	0.0494347751822747	Cd226/Pik3r6/Fcgr1/Ptprc/B2m/Raet1a/Raet1b/Raet1d/Il7r/Il12b/Fcgr3/Klrb1b/H60b/Cxcl5/Lgals9/Ncf1/Serpinb9/Vav1/Xcl1/Klrk1/Serpinb3a/Clec2d/Coro1a	23
BP	GO:0044236	multicellular organismal metabolic process	26/3044	83/15699	0.00636480793995359	0.0494347751822747	Trpv1/Mmp3/Bmp8a/Uts2/Tnxb/Mmp16/Ctsk/Ihh/Mmp10/Eng/Fap/Mmp19/Adamts3/Pdgfrb/Mmp2/Bmp4/Cygb/Mmp8/Adamts2/Mmp7/Tgfb3/Ctss/Mfap4/Pparg/P3h1/Col5a1	26
BP	GO:0072009	nephron epithelium development	24/3044	75/15699	0.00639317918538519	0.0495713961119748	Agtr1a/Klhl3/Ptpro/Tfap2b/Wnt2b/Gata3/Agtr2/Foxc2/Pgf/Cited1/Bmp4/Fgf1/Bmp2/Grem1/Dchs1/Eya1/Nog/Pou3f3/Mef2c/Six4/Basp1/Six2/Adamts16/Vegfa	24
BP	GO:0007162	negative regulation of cell adhesion	54/3044	202/15699	0.00650881283042819	0.0503830326503515	Tigit/Spock1/Postn/Vsig4/Cxcl12/Myo1f/Angpt2/Tnr/Ptprc/Lrrc32/H2-Ab1/Slfn1/H2-Aa/Lef1/Angpt1/Dtx1/Btla/Serpine2/Podxl/C1qtnf1/Abat/Ihh/Mfi2/Arhgap6/Cyp1b1/Ptprz1/Tnc/Acvrl1/Ccm2l/4632428N05Rik/Pde3b/Ptger3/Cd74/Ccl28/Mmp2/Tnfsf18/Lax1/Bmp4/Xcl1/Bmp2/Dlc1/Btn1a1/Myoc/Enpp2/Btn2a2/Apod/Hlx/Serpine1/Prkg1/Jam2/Nat8/Rnd1/Vegfa/Ubash3b	54
BP	GO:0045807	positive regulation of endocytosis	33/3044	112/15699	0.00663000300330075	0.0512348803515577	Nlgn1/Sirpb1a/Fcgr1/Clec7a/Pros1/Angpt1/B2m/Fcgr2b/Cd209b/Trf/Tub/Fcgr3/Sele/Lbp/Magi2/Sgip1/Dab2/Ano6/Sfrp4/Dock2/C2/Hip1/Gata2/Nckap1l/Grem1/Ptx3/Tnf/Cd36/Fcer1g/Serpine1/Pparg/Vtn/Vegfa	33
BP	GO:0010463	mesenchymal cell proliferation	17/3044	48/15699	0.00671977174958901	0.0517546239608212	Kdr/Foxp2/Ptn/Prrx1/Tbx18/Ihh/Fgf7/Zeb1/Irs1/Bmp4/Foxf1/Bmp2/Fgfr1/Mycn/Shox2/Vegfa/Tgfbr2	17
BP	GO:0048066	developmental pigmentation	17/3044	48/15699	0.00671977174958901	0.0517546239608212	Pax3/Tyrp1/Sox10/Lef1/Oca2/Slc45a2/Edn3/Ihh/Zeb2/Zic2/Dct/Adrbk2/Cited1/Adamts9/Ednrb/Myo5a/Mef2c	17
BP	GO:0042886	amide transport	69/3044	269/15699	0.00675937949693315	0.0519726202790947	Blk/Pex5l/Kcnq1/Hmga2/Tfap2b/Trpv1/Tmem27/Mtnr1b/Rab8b/Bmp8a/Uts2/Smpd3/Crhbp/Cd38/Pde1c/Glp1r/Aqp9/Edn3/Tlr9/Sybu/Slc18a2/Dio2/Abat/Ano1/Nlrp12/Cacna1c/Ildr2/Slc22a8/Abca12/Irs1/Pde3b/Ptger3/Cd74/Mafa/Pde8b/Aqp7/Hnf1a/Gipr/Npy2r/Nos2/Arntl/Ica1/Casr/Ptprn/Gpr68/Myo5a/Cacna1e/Mmp7/Grem1/Stxbp5l/Aqp1/Crhr2/Rbp4/Tlr7/Tnf/S100a9/Car2/Pde4c/Cckbr/Acvr1c/Kcnb1/Pparg/Cftr/Nol3/Trpm2/Brsk2/Cplx3/Lep/Adr…	69
BP	GO:0010810	regulation of cell-substrate adhesion	44/3044	159/15699	0.0069021896796021	0.0528937802446841	Spock1/Vwc2/Postn/Hacd1/Smoc1/Angpt2/Kdr/Spp1/Epha3/Ptn/Tek/Has2/Dmp1/Rac2/Vegfc/Mfi2/Agr2/Arhgap6/Ptprz1/Acvrl1/Ccl28/Dab2/Prex1/Ecm2/Ccdc80/Npy2r/Ndnf/Fbln2/Foxf1/Dmd/Grem1/Abi3bp/Emilin1/Dlc1/Net1/Myoc/Enpp2/Apod/Cd36/Serpine1/Disc1/Vtn/Nid1/Vegfa	44
BP	GO:1900542	regulation of purine nucleotide metabolic process	44/3044	159/15699	0.0069021896796021	0.0528937802446841	Gucy1a2/Ramp3/Igf1/Mtnr1b/Nos3/Ednra/Vipr2/Npr1/Adgrd1/Pf4/Grm7/Hrh2/Gucy1a3/Actn3/Gpr65/Mrap/Akap12/Htr2a/Ptger3/Grm8/Adcy4/Gipr/Npy2r/Nos2/Adcy1/Ramp1/Calcrl/Timp2/Calca/Crhr2/Adcy7/Acr/Tshr/Ramp2/Pdzd3/Rxfp2/Cxcl10/Galr1/Pde2a/Gpd1/Gpr161/Adra2c/Vegfa/Myog	44
BP	GO:0048844	artery morphogenesis	18/3044	52/15699	0.00703591814010003	0.0535615092850661	Gja5/Tfap2b/Prox1/Foxc2/Col3a1/Hpgd/Prrx1/Eng/Myocd/Pdgfrb/Nrp1/Bmp4/Stra6/Foxf1/Eya1/Hey1/Dll4/Vegfa	18
BP	GO:0060393	regulation of pathway-restricted SMAD protein phosphorylation	18/3044	52/15699	0.00703591814010003	0.0535615092850661	Bmp5/Bmp8a/Gdf7/Eng/Tgfb2/Inhba/Acvrl1/Bmp15/Dab2/Gdf6/Bmp4/Gdf11/Bmper/Bmp2/Grem1/Nog/Tgfb3/Gdf10	18
BP	GO:0060688	regulation of morphogenesis of a branching structure	18/3044	52/15699	0.00703591814010003	0.0535615092850661	Agtr1a/Hgf/Ar/Wnt2b/Agtr2/Fgf7/Pgf/Lrrk2/Sulf1/Bmp4/Grem1/Fgfr1/Nog/Tnf/Six4/Six2/Shox2/Vegfa	18
BP	GO:0090278	negative regulation of peptide hormone secretion	18/3044	52/15699	0.00703591814010003	0.0535615092850661	Kcnq1/Mtnr1b/Bmp8a/Uts2/Crhbp/Pde1c/Irs1/Pde3b/Ptger3/Pde8b/Stxbp5l/Crhr2/Pde4c/Acvr1c/Kcnb1/Pparg/Lep/Adra2c	18
BP	GO:0050709	negative regulation of protein secretion	30/3044	100/15699	0.00709402614283086	0.0537864999349227	Bank1/Kcnq1/Lrrc32/Mtnr1b/Angpt1/Bmp8a/Uts2/Cd34/Pde1c/Rsad2/Srgn/Nlrp12/Lgals9/Irs1/Pde3b/Ptger3/Pde8b/Stxbp5l/Crhr2/Btn1a1/Tnf/Il1f5/Btn2a2/Erp29/Pde4c/Acvr1c/Tnfrsf9/Kcnb1/Nr1h3/Adra2c	30
BP	GO:0035640	exploration behavior	10/3044	23/15699	0.00710056665082603	0.0537864999349227	Slc4a10/Tnr/Agtr2/Abat/Penk/Lrrk2/Dlg4/Dpp4/Shank3/Shank2	10
BP	GO:0042749	regulation of circadian sleep/wake cycle	10/3044	23/15699	0.00710056665082603	0.0537864999349227	Nlgn1/Htr7/Hcrtr2/Mtnr1b/Uts2/Ptgds/Casp1/Kcna2/Ptger3/Npy2r	10
BP	GO:0051588	regulation of neurotransmitter transport	19/3044	56/15699	0.00727807039335246	0.0550218513566305	Nlgn1/Edn3/Slc18a2/Lrrk2/Htr6/Stx1b/Cacna1b/Grm8/Kcnc4/Ica1/Rims3/Ntrk2/Rab3b/Stxbp1/Mef2c/Sncaip/Cplx3/Ppp1r9a/Camk2a	19
BP	GO:0048469	cell maturation	39/3044	138/15699	0.00728758318316398	0.0550218513566305	Dmc1/Sox10/Lhx6/Btk/Mecp2/Kdr/Gldn/Gata3/Six3/Cntnap2/Sox18/Pde3a/Ihh/Bhlha15/Lrrk2/Runx3/Npr2/Epb42/Tal1/Ednrb/Gata2/Plcb1/Nfasc/Gdf11/Tfcp2l1/Klf2/Lgi4/Calca/Fgfr1/Myoc/Ascl1/Cspg4/Rec8/Rxfp2/Vsx1/Rnd1/Pparg/Cftr/Vegfa	39
BP	GO:0002521	leukocyte differentiation	96/3044	393/15699	0.00742944843183392	0.0558297421739136	Gab3/Card11/Lrrc17/Cd4/Blk/Sash3/Ccr2/Cd101/Zap70/Il7/Rassf2/Ctla2a/Ptprc/H2-Ab1/Flt3/H2-Aa/Lef1/Pirb/Rhoh/Dtx1/B2m/Itk/Ccl3/Batf/Nfam1/Trem2/Gata3/Il7r/Il12b/Clec2i/Trf/Hcls1/Pf4/Rsad2/Themis/Itgb3/Ccr1/Fas/Csf3/Clec4e/Txk/Ihh/Csf1r/Lgals9/Inpp5d/Cd28/Gpr55/Zeb1/Cd3d/Hdac9/Cd74/Tspan2/Tnfsf18/Prex1/C1qc/Bmp4/Tal1/Ikzf1/Gata1/Dock2/Inpp4b/Gata2/Plcb1/Dcstamp/Hhex/Flt3l/Tnfsf8/Vav1/Gpr68/Lyl1/Ncka…	96
BP	GO:0048762	mesenchymal cell differentiation	42/3044	151/15699	0.00743101396486192	0.0558297421739136	Pax3/Sox10/Crb2/Aldh1a2/Glipr2/Sfrp2/Lef1/Cyp26a1/Epha3/Snai1/Ednra/Tmem100/Alx1/Has2/Edn3/Hpn/Foxc2/Tbx20/Nrp2/Zeb2/Tgfb2/Wnt16/Loxl2/Nrp1/Dab2/Dact3/Sema3c/Bmp4/Twist1/Ednrb/Bmp2/Grem1/Fgfr1/Sema3a/Heyl/Nog/Loxl3/Tgfb3/Mef2c/Six2/Wnt10a/Hey1	42
BP	GO:0051216	cartilage development	42/3044	151/15699	0.00743101396486192	0.0558297421739136	Bmp5/Smad9/Rspo2/Itgb8/Sfrp2/Bmp8a/Adamts12/Snai1/Acan/Stc1/Bmpr1b/Chrdl2/Prrx1/Ihh/Fgf18/Col27a1/Tgfb2/Cytl1/Runx3/Maf/Loxl2/Zeb1/Thrb/Ror2/Osr2/Sulf1/Bmp4/Sox5/Nkx3-2/Bmp2/Grem1/Col2a1/Fgfr1/Nog/Mycn/Barx2/Mef2c/Six2/Pkdcc/Lep/Shox2/Tgfbr2	42
BP	GO:1903557	positive regulation of tumor necrosis factor superfamily cytokine production	20/3044	60/15699	0.00745487965209781	0.0559176780429784	Sash3/Ccr2/Clec7a/Tnfrsf8/Ccr5/Cd2/Ccl3/Cd209b/Il12b/Pf4/Fcgr3/Tlr9/Ptafr/Lbp/Lgals9/Nfatc4/Twist1/Ccl4/Cd36/Fcer1g	20
BP	GO:0001974	blood vessel remodeling	15/3044	41/15699	0.00757638528628004	0.0564606475629103	Adra1b/Ccr2/Angpt2/Flt4/Itga4/Igf1/Nos3/Foxc2/Tgfb2/Acvrl1/Sema3c/Mef2c/Nol3/Dll4/Vegfa	15
BP	GO:0010862	positive regulation of pathway-restricted SMAD protein phosphorylation	15/3044	41/15699	0.00757638528628004	0.0564606475629103	Bmp5/Bmp8a/Gdf7/Eng/Tgfb2/Inhba/Acvrl1/Bmp15/Dab2/Gdf6/Bmp4/Gdf11/Bmp2/Tgfb3/Gdf10	15
BP	GO:0048635	negative regulation of muscle organ development	15/3044	41/15699	0.00757638528628004	0.0564606475629103	S100b/Lef1/Pi16/Myocd/Hdac9/Bmp4/Nras/Twist1/Tsc22d3/Bmp2/Rbp4/Nog/Sfmbt1/Six4/Tgfbr2	15
BP	GO:1901862	negative regulation of muscle tissue development	15/3044	41/15699	0.00757638528628004	0.0564606475629103	S100b/Lef1/Pi16/Myocd/Hdac9/Bmp4/Nras/Twist1/Tsc22d3/Igfbp5/Bmp2/Rbp4/Nog/Six4/Tgfbr2	15
BP	GO:0021954	central nervous system neuron development	22/3044	68/15699	0.00764451328979855	0.0566200955525979	Dcc/Slc4a10/Lingo1/Lhx6/Prdm8/Dclk1/Plxna4/Nrp2/Robo2/Cdh11/Nrp1/Lhx8/Scn1b/Dclk2/Gata2/Ntrk2/Fgfr1/Sema3a/Dcx/Ascl1/Disc1/Lep	22
BP	GO:0060041	retina development in camera-type eye	33/3044	113/15699	0.00766008750974852	0.0566200955525979	Gpm6a/Vsx2/Slc4a5/Thy1/Ptn/Six3/Tub/Bmpr1b/Ptprm/Pvrl3/Mfrp/Rpe65/Arhgef15/Ihh/Cyp1b1/Pdgfrb/Acvrl1/Nrp1/Lamc3/Ikzf1/Megf11/Ntrk2/Lhx2/Rhoj/Rbp4/Pde6b/Fat3/Nr2e3/Col4a1/Vsx1/Crx/Dll4/Tspan12	33
BP	GO:0030510	regulation of BMP signaling pathway	24/3044	76/15699	0.00766206581541979	0.0566200955525979	Crb2/Vwc2/Tfap2b/Chrdl1/Grem2/Sfrp2/Kdr/Gata6/Chrdl2/Eng/Rnf165/Fbn1/Acvrl1/4632428N05Rik/Sost/Sulf1/Bmp4/Nbl1/Sostdc1/Bmper/Zfp423/Grem1/Nog/Hfe2	24
BP	GO:0002224	toll-like receptor signaling pathway	23/3044	72/15699	0.00767166583933633	0.0566200955525979	Cd300lh/Pik3ap1/Bpifb1/Irg1/Tlr9/Rsad2/Ticam2/Lbp/Colec12/Lgals9/Tlr6/Rftn1/Trim30a/Tlr13/Tril/Tlr7/Tnf/Irf7/Tnip3/Ltf/Cd86/Nr1h3/Irf4	23
BP	GO:0006690	icosanoid metabolic process	23/3044	72/15699	0.00767166583933633	0.0566200955525979	Cyp2g1/Cyp2j8/Cyp2e1/Cyp2c65/Alox5ap/Cyp2ab1/Pla2g4f/Cyp2c55/Ptgds/Cyp2d26/Cyp4f18/Hpgd/Avpr1a/Ltc4s/Cyp2f2/Cyp1b1/Alox12b/Cd74/Cyp2a4/Ncf1/Aloxe3/Ptgis/Cyp2d22	23
BP	GO:1901568	fatty acid derivative metabolic process	23/3044	72/15699	0.00767166583933633	0.0566200955525979	Cyp2g1/Cyp2j8/Cyp2e1/Cyp2c65/Alox5ap/Cyp2ab1/Pla2g4f/Cyp2c55/Ptgds/Cyp2d26/Cyp4f18/Hpgd/Avpr1a/Ltc4s/Cyp2f2/Cyp1b1/Alox12b/Cd74/Cyp2a4/Ncf1/Aloxe3/Ptgis/Cyp2d22	23
BP	GO:0048871	multicellular organismal homeostasis	68/3044	266/15699	0.00773192722272442	0.0569733996315495	Muc5ac/Sash3/Mak/Rhd/Tfap2b/Trpv1/Il7/Ccr5/Flt3/Ldb2/Kdr/Spp1/Bmp8a/Cdh23/Cd34/Clrn1/Cd38/Napsa/Trf/Tub/Tlr9/Aqp4/Itgb3/Abat/Slc28a2/Abca4/Rpe65/Ctsk/Ihh/Rac2/Fgf7/Ildr2/Csf1r/Cytl1/Col14a1/Rhag/Inpp5d/Gpr55/S1pr1/Slc40a1/Alox12b/Abca12/Sgip1/Pdgfrb/Htr2a/Ptger3/Aqp7/Hnf1a/Aloxe3/Ednrb/Gata2/Dcstamp/Scnn1b/Map1a/Krt16/Col2a1/Aqp1/Rbp4/Cdh3/Adgrv1/Tnf/Car2/Pcdh15/Ctss/Coro1a/Klhl10/Vegfa/Ubash3b	68
BP	GO:0070486	leukocyte aggregation	88/3044	357/15699	0.00785348230796568	0.0577764986432419	Card11/Tigit/Cd4/Blk/Hsh2d/Sash3/Ccr2/Chrna7/Was/Vsig4/Cxcl12/Zap70/Il7/Lmo1/Ctla2a/Cd2/Ptprc/Lrrc32/H2-Ab1/Slfn1/Flt3/Igf1/H2-Aa/Lef1/Rhoh/Dtx1/B2m/Itk/Batf/Thy1/Btla/Gata3/Il7r/Il12b/Clec2i/Has2/Rsad2/Themis/Vcam1/Fas/Cd48/Clec4e/Txk/Ihh/Rac2/Cxcr4/Cd209a/Cd28/Zeb1/Fyn/Itgb2/4632428N05Rik/Cd3d/Cd74/Apbb1ip/Fcgr4/Tnfsf18/Lax1/Prex1/Bmp4/Il12rb1/Ikzf1/Dock2/Treml2/Icam1/Tnfsf8/Vav1/Nckap1l/Xcl1/C…	88
BP	GO:0003206	cardiac chamber morphogenesis	31/3044	105/15699	0.00806672511306413	0.0590941726883856	Gja5/Sfrp2/Gata6/Gata3/Tek/Prox1/Zfpm2/Foxc2/Tbx20/Tgfb2/Epor/Myl2/Ccm2l/Myh7/Heg1/Tbx3/Npy2r/Tpm1/Foxf1/Adamts1/Cfc1/Myh6/Heyl/Rbp4/Mef2c/Fgfrl1/Ly6e/Tnni1/Hey1/Dll4/Shox2	31
BP	GO:0042044	fluid transport	9/3044	20/15699	0.00807114842285911	0.0590941726883856	Aqp9/Aqp4/Aqp7/Ednrb/Mylk2/Itpr1/Aqp1/Mip/Cftr	9
BP	GO:0090189	regulation of branching involved in ureteric bud morphogenesis	9/3044	20/15699	0.00807114842285911	0.0590941726883856	Agtr1a/Wnt2b/Agtr2/Bmp4/Grem1/Nog/Six4/Six2/Vegfa	9
BP	GO:0050777	negative regulation of immune response	30/3044	101/15699	0.00826078470998199	0.0603864675619987	Samsn1/Ccr2/Nlrc5/Il13ra2/Ptprc/Il27ra/Irg1/Angpt1/Fcgr2b/Il7r/Il12b/Klrb1b/Col3a1/Ccr1/Serping1/Tgfb2/Lgals9/Inpp5d/4632428N05Rik/Tnfsf18/Serpinb9/Foxf1/Dhx58/Xcl1/Serpinb3a/Tnf/Hlx/Tgfb3/Clec2d/Pparg	30
BP	GO:0009152	purine ribonucleotide biosynthetic process	50/3044	187/15699	0.00854784553162924	0.0623135242775805	Adcy8/Gucy2f/Gucy1a2/Ramp3/Nos3/Ednra/Vipr2/Npr1/Adgrd1/Nme8/Grm7/Gucy1b3/Hrh2/Gucy1a3/Gpr65/Mrap/Akap12/Npr2/Ptger3/Adcy5/Grm8/Adcy4/Gipr/Npy2r/Nos2/Adcy1/Ramp1/Gucy2d/Calcrl/Timp2/Calca/Aqp1/Crhr2/Chchd10/Adcy7/Acr/Tshr/Ramp2/Pdzd3/Nppb/Adssl1/Gucy2c/Rxfp2/ATP8/Acacb/Galr1/Ucn2/Pde2a/Gpr161/Adra2c	50
BP	GO:0071593	lymphocyte aggregation	86/3044	349/15699	0.00858628078842296	0.0623135242775805	Card11/Tigit/Cd4/Blk/Hsh2d/Sash3/Ccr2/Chrna7/Was/Vsig4/Cxcl12/Zap70/Il7/Lmo1/Ctla2a/Cd2/Ptprc/Lrrc32/H2-Ab1/Slfn1/Flt3/Igf1/H2-Aa/Lef1/Rhoh/Dtx1/B2m/Itk/Batf/Thy1/Btla/Gata3/Il7r/Il12b/Clec2i/Rsad2/Themis/Vcam1/Fas/Cd48/Clec4e/Txk/Ihh/Rac2/Cxcr4/Cd209a/Cd28/Zeb1/Fyn/Itgb2/4632428N05Rik/Cd3d/Cd74/Apbb1ip/Fcgr4/Tnfsf18/Lax1/Prex1/Bmp4/Il12rb1/Ikzf1/Dock2/Treml2/Icam1/Tnfsf8/Vav1/Nckap1l/Xcl1/Cd8a/A…	86
BP	GO:0001941	postsynaptic membrane organization	11/3044	27/15699	0.00861701209463553	0.0623135242775805	Lrrtm4/Nlgn1/Cdh2/Colq/Ptn/Reln/Magi2/Dlg4/Musk/Nlgn3/Shank3	11
BP	GO:0010574	regulation of vascular endothelial growth factor production	11/3044	27/15699	0.00861701209463553	0.0623135242775805	Ccr2/Flt4/Hc/Aqp4/C3ar1/Cyp1b1/Sulf1/Ccbe1/C5ar1/Ndrg2/Nutf2	11
BP	GO:0034340	response to type I interferon	11/3044	27/15699	0.00861701209463553	0.0623135242775805	Nlrc5/Ifit2/Mx2/Zbp1/Ifit1/Ifitm3/Ifit3/Isg15/Ifit3b/Irf7/Ifit1bl2	11
BP	GO:0048169	regulation of long-term neuronal synaptic plasticity	11/3044	27/15699	0.00861701209463553	0.0623135242775805	Grik1/S100b/Kcnj10/Kdr/Dlg4/Syp/Grm5/Grin2a/Grik2/Camk2b/Shank3	11
BP	GO:0072073	kidney epithelium development	28/3044	93/15699	0.00861926956079626	0.0623135242775805	Agtr1a/Klhl3/Ptpro/Tfap2b/Wnt2b/Gata3/Agtr2/Foxc2/Pgf/Robo2/Cited1/Bmp4/Gdf11/Fgf1/Bmp2/Grem1/Dchs1/Eya1/Fgfr1/Nog/Pou3f3/Epha7/Mef2c/Six4/Basp1/Six2/Adamts16/Vegfa	28
BP	GO:0006898	receptor-mediated endocytosis	41/3044	148/15699	0.00870724950935284	0.0628507586248106	Lrp2/Slc9a3/Fcgr1/Clec9a/Ramp3/Gm12888/Itga4/Angpt1/B2m/Mlc1/Fcgr2b/Trf/Mrc1/Gria2/Sele/Ifitm3/Ackr2/Magi2/Sgip1/Dlg4/Adrbk2/Dnm1/Ptger3/Dab2/Scara5/Sfrp4/Hip1/Nlgn3/Ramp1/Cubn/Calcrl/Rspo1/Grem1/Micall1/Snap91/Ramp2/Serpine1/Vtn/Vldlr/Vegfa/Tgfbr2	41
BP	GO:0051279	regulation of release of sequestered calcium ion into cytosol	19/3044	57/15699	0.0089736665017452	0.064477680594933	Clec4b1/Ednra/Thy1/Itgb3/Tgfb2/Dhrs7c/Hrc/Ank2/Casq1/Casq2/Dmd/Npsr1/Xcl1/Pln/Cxcl10/Trdn/Coro1a/Nol3/Ubash3b	19
BP	GO:0043931	ossification involved in bone maturation	8/3044	17/15699	0.00900275575074967	0.064477680594933	Igf1/Actn3/Ano6/Bmp2/Grem1/Dchs1/Ryr1/Lep	8
BP	GO:0045986	negative regulation of smooth muscle contraction	8/3044	17/15699	0.00900275575074967	0.064477680594933	Mrvi1/Gucy1a3/Ncf1/Calcrl/Calca/Prkg1/Rgs2/Adra2c	8
BP	GO:0086003	cardiac muscle cell contraction	8/3044	17/15699	0.00900275575074967	0.064477680594933	Stc1/Kcnj2/Scn5a/Fxyd1/Ank2/Casq2/Pln/Atp1a2	8
BP	GO:0090190	positive regulation of branching involved in ureteric bud morphogenesis	8/3044	17/15699	0.00900275575074967	0.064477680594933	Agtr1a/Wnt2b/Agtr2/Bmp4/Grem1/Nog/Six4/Vegfa	8
BP	GO:0045089	positive regulation of innate immune response	40/3044	144/15699	0.00903707140739166	0.0646227905617214	Cd226/Cd300lh/Pik3ap1/Nlrc5/Coch/Bpifb1/Clec7a/Irg1/Zbp1/Raet1b/Il12b/Tlr9/Rsad2/Ticam2/Txk/Lbp/Colec12/Aim2/Lgals9/Cd74/Mmp2/Tlr6/Rftn1/Trim30a/Tlr13/Vav1/Dhx58/Xcl1/Klrk1/Tril/Tlr7/Tnf/Ddx60/Irf7/Tnip3/Tmem173/Ltf/Cd86/Nr1h3/Irf4	40
BP	GO:0045058	T cell selection	14/3044	38/15699	0.00908445605402308	0.0647601999013924	Card11/Cd4/Zap70/Ptprc/Batf/Gata3/Themis/Fas/Cd28/Cd3d/Cd74/Tnfsf18/Dock2/Irf4	14
BP	GO:0055010	ventricular cardiac muscle tissue morphogenesis	14/3044	38/15699	0.00908445605402308	0.0647601999013924	Prox1/Zfpm2/Foxc2/Epor/Myl2/Ccm2l/Myh7/Heg1/Tpm1/Myh6/Ly6e/Tnni1/Hey1/Dll4	14
BP	GO:0021885	forebrain cell migration	20/3044	61/15699	0.00911238278382875	0.0648587245201928	2900011O08Rik/Lhx6/Cxcl12/Fut10/Slit1/Tnr/Reln/Nrp2/Cxcr4/Lrrk2/Htr6/Cx3cr1/Nrp1/Fgf13/Fgfr1/Sema3a/Dcx/Pou3f3/Disc1/Dixdc1	20
BP	GO:0033559	unsaturated fatty acid metabolic process	24/3044	77/15699	0.00912987650946523	0.0648828009127065	Cyp2g1/Cyp2j8/Scd3/Cyp2e1/Cyp2c65/Alox5ap/Cyp2ab1/Pla2g4f/Cyp2c55/Ptgds/Cyp2d26/Cyp4f18/Hpgd/Avpr1a/Ltc4s/Cyp2f2/Cyp1b1/Alox12b/Cd74/Cyp2a4/Ncf1/Aloxe3/Ptgis/Cyp2d22	24
BP	GO:1903706	regulation of hemopoiesis	72/3044	286/15699	0.00915995165976333	0.0649087636933759	Card11/Lrrc17/Sash3/Ccr2/Cd101/Zap70/Il7/Rassf2/Ctla2a/Ptprc/Flt3/H2-Aa/Lef1/Kdr/Dtx1/Ccl3/Nfam1/Gata3/Il7r/Il12b/Clec2i/Hcls1/Pf4/Itgb3/Ccr1/Fas/Csf3r/Csf3/Ihh/Csf1r/Lgals9/Inpp5d/Cd28/Gpr55/Zeb1/Inhba/Ace/Cd74/Isg15/Tnfsf18/C1qc/Bmp4/Tal1/Ikzf1/Gata1/Inpp4b/Flt1/Gata2/Dcstamp/Flt3l/Gpr68/Nckap1l/Ets1/Cd83/H2-Oa/Tnf/Cd27/Gpr171/Btn2a2/Car2/Twist2/Tesc/Hlx/Lck/Mef2c/P4htm/Clec2d/Il2rg/Lep/Vegfa/T…	72
BP	GO:0002824	positive regulation of adaptive immune response based on somatic recombination of immune receptors built from immunoglobulin superfamily domains	21/3044	65/15699	0.00918878465211849	0.0649087636933759	Cd226/Sash3/Ccr2/Fcgr1/Ptprc/H2-Ab1/Il27ra/B2m/Il12b/Fcgr3/Rsad2/Cd28/Cd40/Fcer2a/Il12rb1/Xcl1/Tnf/Hlx/Fcer1g/Tnfsf13/Nlrp10	21
BP	GO:0055017	cardiac muscle tissue growth	21/3044	65/15699	0.00918878465211849	0.0649087636933759	Wisp1/Gata6/Agtr2/Pi16/Fgf20/Foxc2/Ncam1/Tbx20/Myocd/Tgfb2/Col14a1/S1pr1/Ccm2l/Heg1/Fgf1/Fgfr1/Rbp4/Nog/Mef2c/Prkg1/Tgfbr2	21
BP	GO:0006885	regulation of pH	23/3044	73/15699	0.00918999677346405	0.0649087636933759	Slc4a10/Agtr1a/Slc9a3/Nox1/Atp1a4/Slc4a5/Slc26a9/Slc9a7/Car14/Avpr1a/Chp2/Slc26a4/Slamf8/Slc9a4/Slc26a7/Ednrb/Fasl/Car12/Rab39/Slc4a4/Atp12a/Car2/Cftr	23
BP	GO:0072522	purine-containing compound biosynthetic process	53/3044	201/15699	0.00927212049382312	0.065388358942636	Adcy8/Gucy2f/Gucy1a2/Ramp3/Nos3/Ednra/Vipr2/Npr1/Adgrd1/Nme8/Grm7/Gucy1b3/Hrh2/Gucy1a3/Gpr65/Oas2/Mrap/Akap12/Npr2/Ptger3/Adcy5/Grm8/Adcy4/Gipr/Npy2r/Nos2/Adcy1/Ramp1/Gucy2d/Calcrl/Timp2/Calca/Aqp1/Crhr2/Chchd10/Adcy7/Acr/Tshr/Ramp2/Pdzd3/Nppb/Adssl1/Gucy2c/Nt5e/Rxfp2/ATP8/Acacb/Galr1/Ucn2/Oasl2/Pde2a/Gpr161/Adra2c	53
BP	GO:0002819	regulation of adaptive immune response	31/3044	106/15699	0.00933157121432637	0.0657068368200194	Samsn1/Cd226/Sash3/Ccr2/Was/Fcgr1/Ptprc/H2-Ab1/Il27ra/B2m/Fcgr2b/Il7r/Il12b/Fcgr3/Rsad2/Cd28/Cd40/4632428N05Rik/Cd74/Fcer2a/Tnfsf18/Il12rb1/Xcl1/Dpp4/Tnf/Irf7/Hlx/Fcer1g/Mef2c/Tnfsf13/Nlrp10	31
BP	GO:0009725	response to hormone	114/3044	480/15699	0.00944653429801614	0.0664146249270309	Adra1b/Agtr1a/Hnf4g/Gatm/Serpina3c/Adra1a/Blk/Htr7/Fhl2/Ugt8a/Ar/Cfb/Tacr3/Ramp3/Rxrg/Hcrtr2/Lepr/Gphb5/Lef1/Irg1/Rab8b/Gata6/Spp1/Baiap2l2/Nos3/Bche/Crhbp/Cd38/Tacr1/Oxtr/Sprr2a1/Agtr2/Hcls1/Tek/Hpn/Foxc2/Fas/Avpr1a/Rarres2/Nr2f1/Rpe65/Esrrg/Tgfb2/Serpina3m/Kl/Pappa/Serpina1b/Msn/Fyn/Inhba/Nr1h4/Irs1/Hdac9/Thrb/Serpina1e/Lcn8/Sost/Mmp2/Dab2/Mzb1/Cited1/Cacna1b/Ugt1a6b/Bmp4/Naip6/Grb10/Gata1/Zfp3…	114
BP	GO:0010464	regulation of mesenchymal cell proliferation	15/3044	42/15699	0.00971406719419527	0.0678206933196008	Kdr/Foxp2/Ptn/Prrx1/Tbx18/Ihh/Zeb1/Irs1/Bmp4/Foxf1/Fgfr1/Mycn/Shox2/Vegfa/Tgfbr2	15
BP	GO:0050879	multicellular organismal movement	15/3044	42/15699	0.00971406719419527	0.0678206933196008	Actn3/Kcnj2/Myh7/Casq1/Tnnc2/Mylk2/Tnnt3/Dmd/Jsrp1/Chrna1/Itpr1/Tnnt1/Ascl1/Atp2a1/Tnni1	15
BP	GO:0050881	musculoskeletal movement	15/3044	42/15699	0.00971406719419527	0.0678206933196008	Actn3/Kcnj2/Myh7/Casq1/Tnnc2/Mylk2/Tnnt3/Dmd/Jsrp1/Chrna1/Itpr1/Tnnt1/Ascl1/Atp2a1/Tnni1	15
BP	GO:0051238	sequestering of metal ion	15/3044	42/15699	0.00971406719419527	0.0678206933196008	Atp7b/Ccr5/Ptprc/Glp1r/Slc30a2/Htr2a/Xcr1/Casq1/Casq2/Xcl1/Itpr1/Lck/Trdn/Ryr1/Nol3	15
BP	GO:0006833	water transport	7/3044	14/15699	0.00973502774922499	0.0678206933196008	Aqp9/Aqp4/Aqp7/Mylk2/Aqp1/Mip/Cftr	7
BP	GO:2000353	positive regulation of endothelial cell apoptotic process	7/3044	14/15699	0.00973502774922499	0.0678206933196008	Cd248/Ecscr/Col18a1/Cd40/Bmp4/Ano6/Fasl	7
BP	GO:0030073	insulin secretion	44/3044	162/15699	0.00979184401584101	0.0681133113235052	Blk/Kcnq1/Tfap2b/Tmem27/Mtnr1b/Bmp8a/Uts2/Cd38/Pde1c/Glp1r/Sybu/Slc18a2/Abat/Ano1/Cacna1c/Ildr2/Irs1/Pde3b/Ptger3/Mafa/Pde8b/Hnf1a/Gipr/Nos2/Arntl/Ica1/Casr/Ptprn/Gpr68/Myo5a/Cacna1e/Stxbp5l/Crhr2/Rbp4/Tnf/Pde4c/Acvr1c/Kcnb1/Cftr/Trpm2/Brsk2/Cplx3/Lep/Adra2c	44
BP	GO:0060322	head development	116/3044	490/15699	0.00984538752187704	0.0683135777597732	Armc4/Crtac1/Cdh2/Slc4a10/Smad9/2900011O08Rik/Lrp2/Lhx6/Hmga2/Cxcl12/Pygo2/Kirrel3/Fut10/Aatk/Aldh1a2/Zic1/Slit1/Tnr/Prdm8/Itga4/Mecp2/Igf1/Lef1/Foxp2/Gpr37l1/Ednra/Gdf7/Kcna1/Six3/Gli1/Agtr2/Serpine2/Prox1/Dclk1/Reln/Pcdh19/Dnah5/Col3a1/Ncam1/Kif7/Plxna4/Nr2f1/Smarca1/Nrp2/Ihh/Cxcr4/Zeb2/Csf1r/Robo2/Lrrk2/Epor/Dct/Htr6/Fyn/Inhba/S1pr1/Rax/Cntn1/Cx3cr1/Ptger3/Nrp1/Mmp2/Lhx8/Osr2/Bmp4/Barhl1/Ikzf1…	116
BP	GO:0030501	positive regulation of bone mineralization	12/3044	31/15699	0.00987823952943047	0.0683135777597732	Bmpr1b/Actn3/Nell1/Fbn2/Kl/Osr2/Bmp4/Ano6/Wnt10b/Bmp2/Mef2c/Pkdcc	12
BP	GO:0007216	G-protein coupled glutamate receptor signaling pathway	6/3044	11/15699	0.00995434908635233	0.0683135777597732	Grik3/Grm1/Grm7/Grm8/Grm5/Grm4	6
BP	GO:0007638	mechanosensory behavior	6/3044	11/15699	0.00995434908635233	0.0683135777597732	Foxp2/Cntnap2/Stra6/Slc1a3/Nrxn2/Shank3	6
BP	GO:0010715	regulation of extracellular matrix disassembly	6/3044	11/15699	0.00995434908635233	0.0683135777597732	Fgfr4/Fap/Mfi2/Ddr2/Ets1/Dpp4	6
BP	GO:0014848	urinary tract smooth muscle contraction	6/3044	11/15699	0.00995434908635233	0.0683135777597732	Htr7/Trpv1/Tacr1/Cacna1c/Htr2a/Ptger3	6
BP	GO:0045060	negative thymic T cell selection	6/3044	11/15699	0.00995434908635233	0.0683135777597732	Zap70/Ptprc/Fas/Cd28/Cd74/Dock2	6
BP	GO:0048642	negative regulation of skeletal muscle tissue development	6/3044	11/15699	0.00995434908635233	0.0683135777597732	S100b/Myocd/Nras/Twist1/Tsc22d3/Six4	6
BP	GO:0071436	sodium ion export	6/3044	11/15699	0.00995434908635233	0.0683135777597732	Atp1a4/Atp1a3/Fxyd1/Atp1b2/Atp12a/Atp1a2	6
BP	GO:0022410	circadian sleep/wake cycle process	10/3044	24/15699	0.010090075938238	0.0688340788783655	Nlgn1/Htr7/Hcrtr2/Mtnr1b/Uts2/Ptgds/Casp1/Kcna2/Ptger3/Npy2r	10
BP	GO:0022617	extracellular matrix disassembly	10/3044	24/15699	0.010090075938238	0.0688340788783655	Fgfr4/Hpn/Eng/Fap/Mfi2/Ddr2/Ets1/Dpp4/Lcp1/Ctss	10
BP	GO:0050927	positive regulation of positive chemotaxis	10/3044	24/15699	0.010090075938238	0.0688340788783655	Ccl21a/Cxcl12/Kdr/Il16/Ntrk3/Vegfc/S1pr1/Casr/F7/Vegfa	10
BP	GO:0098657	import into cell	10/3044	24/15699	0.010090075938238	0.0688340788783655	Kcnj10/Itga4/B2m/Trf/Slc7a2/Steap4/Steap2/Slc8a2/Slc8a3/Trpm2	10
BP	GO:0046635	positive regulation of alpha-beta T cell activation	16/3044	46/15699	0.0101998744274644	0.0693772523927239	Sash3/Ccr2/Zap70/Ptprc/H2-Ab1/Il12b/Ihh/Cd28/Ikzf1/Nckap1l/Xcl1/Cd83/Hlx/Il2rg/Hsph1/Tgfbr2	16
BP	GO:0090183	regulation of kidney development	16/3044	46/15699	0.0101998744274644	0.0693772523927239	Agtr1a/Wnt2b/Ednra/Gata3/Agtr2/Pdgfd/Itgb3/C3ar1/Pdgfrb/Cited1/Bmp4/Grem1/Nog/Six4/Six2/Vegfa	16
BP	GO:0051928	positive regulation of calcium ion transport	27/3044	90/15699	0.0102761871612174	0.0697930702618576	Cd4/Clec4b1/Rgn/Stc1/Ednra/Thy1/Ccr1/Fgf14/Pdgfrb/Trpc3/Ank2/Bmp4/Mchr1/Cracr2a/Wnk3/Casr/Npsr1/Xcl1/Itpr1/Jph2/Ccl4/Trpc6/Ccl12/Serpine1/Cxcl10/Trdn/Camk2a	27
BP	GO:0042110	T cell activation	85/3044	347/15699	0.0104481905682125	0.07075225365632	Card11/Tigit/Cd4/Blk/Hsh2d/Sash3/Ccr2/Chrna7/Was/Vsig4/Cxcl12/Zap70/Il7/Lmo1/Ctla2a/Cd2/Ptprc/Lrrc32/H2-Ab1/Slfn1/Flt3/Igf1/H2-Aa/Lef1/Rhoh/Dtx1/B2m/Itk/Batf/Thy1/Btla/Gata3/Il7r/Il12b/Clec2i/Rsad2/Themis/Vcam1/Fas/Cd48/Clec4e/Txk/Ihh/Cxcr4/Cd209a/Cd28/Zeb1/Fyn/Itgb2/4632428N05Rik/Cd3d/Cd74/Apbb1ip/Fcgr4/Tnfsf18/Lax1/Prex1/Bmp4/Il12rb1/Ikzf1/Dock2/Treml2/Icam1/Tnfsf8/Vav1/Nckap1l/Xcl1/Cd8a/Amica1…	85
BP	GO:0070489	T cell aggregation	85/3044	347/15699	0.0104481905682125	0.07075225365632	Card11/Tigit/Cd4/Blk/Hsh2d/Sash3/Ccr2/Chrna7/Was/Vsig4/Cxcl12/Zap70/Il7/Lmo1/Ctla2a/Cd2/Ptprc/Lrrc32/H2-Ab1/Slfn1/Flt3/Igf1/H2-Aa/Lef1/Rhoh/Dtx1/B2m/Itk/Batf/Thy1/Btla/Gata3/Il7r/Il12b/Clec2i/Rsad2/Themis/Vcam1/Fas/Cd48/Clec4e/Txk/Ihh/Cxcr4/Cd209a/Cd28/Zeb1/Fyn/Itgb2/4632428N05Rik/Cd3d/Cd74/Apbb1ip/Fcgr4/Tnfsf18/Lax1/Prex1/Bmp4/Il12rb1/Ikzf1/Dock2/Treml2/Icam1/Tnfsf8/Vav1/Nckap1l/Xcl1/Cd8a/Amica1…	85
BP	GO:0048592	eye morphogenesis	39/3044	141/15699	0.0105927072883199	0.071625394281904	Vsx2/Kdr/Thy1/Ptn/Six3/Prox1/Ptprm/Foxl2/Pvrl3/Mfrp/Rpe65/Ihh/Zeb1/Pou2f1/Crygb/Bmp4/Ikzf1/Foxf2/Twist1/Flt1/Megf11/Fasl/Stra6/Gdf11/Pitx3/Otx2/Ntrk2/Olfm3/Aqp1/Col5a2/Rbp4/Col8a2/Fat3/Nr2e3/Vsx1/Bcar3/Tspan12/Vegfa/Col5a1	39
BP	GO:0010720	positive regulation of cell development	111/3044	468/15699	0.0107514345186669	0.0725919176458594	Dcc/Bmp5/Brinp1/Nlgn1/Stmn2/Sox10/Trpc5/Hgf/Htr7/Crb2/Vwc2/Sema6a/Brinp2/Cxcl12/Aspa/Wisp1/Glipr2/Ccr5/Lef1/Kdr/Epha3/Snai1/Mag/Syt4/Dbn1/Alx1/Gdf7/Ptn/Trf/Fez1/Islr2/Serpine2/Prox1/Has2/Rgs6/Reln/Ntrk3/Pde3a/Actn3/Negr1/Cxcr4/Cxcl5/Vegfc/Robo2/Nefl/Tgfb2/Magi2/Acsl6/Dct/Pacsin1/Zeb1/Fyn/Ptprz1/Ace/Cntn1/Cx3cr1/Nrp1/Dab2/Prex1/Gdf6/Dpysl3/Bmp4/Scn1b/Pcp4/Twist1/Ndnf/Gata2/Nlgn3/Adamts1/Itpka/Nbl1…	111
BP	GO:0006805	xenobiotic metabolic process	18/3044	54/15699	0.0108126066442113	0.0727911644949978	Cyp2g1/Cyp2j8/Ahrr/Cyp2e1/Cyp2c65/Slco1a6/Cyp2ab1/Cyp2c55/Cyp2d26/Cyp2f2/Cyp1b1/Ugt1a6b/Cyp2a4/Sult1b1/Cyp2d22/Nceh1/Ugt1a7c/Cyp46a1	18
BP	GO:0060191	regulation of lipase activity	18/3044	54/15699	0.0108126066442113	0.0727911644949978	Agtr1a/Adra1a/Itk/Ptafr/Txk/Sele/Gpr55/Arhgap6/Pdgfrb/Htr2a/Nmur2/Flt1/Fgfr1/Dlc1/Camk2b/Nr1h3/Gpihbp1/Rgs2	18
BP	GO:0046850	regulation of bone remodeling	13/3044	35/15699	0.0108959237672438	0.0731378941339954	Spp1/Cd38/Trf/Itgb3/Csf1r/Inpp5d/S1pr1/Inpp4b/Dcstamp/Grem1/Car2/Vegfa/Ubash3b	13
BP	GO:0050853	B cell receptor signaling pathway	13/3044	35/15699	0.0108959237672438	0.0731378941339954	Blk/Klhl6/Btk/Ptprc/Cd38/Nfam1/Cmtm3/Rftn1/Nckap1l/Plcl2/Prkcb/Lck/Mef2c	13
BP	GO:0006140	regulation of nucleotide metabolic process	44/3044	163/15699	0.0109539835785098	0.0734204322069796	Gucy1a2/Ramp3/Igf1/Mtnr1b/Nos3/Ednra/Vipr2/Npr1/Adgrd1/Pf4/Grm7/Hrh2/Gucy1a3/Actn3/Gpr65/Mrap/Akap12/Htr2a/Ptger3/Grm8/Adcy4/Gipr/Npy2r/Nos2/Adcy1/Ramp1/Calcrl/Timp2/Calca/Crhr2/Adcy7/Acr/Tshr/Ramp2/Pdzd3/Rxfp2/Cxcl10/Galr1/Pde2a/Gpd1/Gpr161/Adra2c/Vegfa/Myog	44
BP	GO:0006869	lipid transport	58/3044	225/15699	0.0109978534937911	0.0734496734644169	Agtr1a/Pon1/Slco1a4/Plscr5/Atp8b4/Gulp1/Slco1a6/Abcg5/Abca6/Pla2g4f/Slco1c1/Agtr2/Aqp9/C1qtnf1/Cyp4f18/Itgb3/Hrh2/Abca4/Slco2b1/Lbp/Apobr/Acsl6/Atp10a/Inhba/Abca12/Ace/Dab2/Nmur2/Abca8a/Ano6/Hnf1a/Selm/Spx/Stra6/Gm6614/Pltp/Atp8b3/Oxt/Abcg8/Soat2/Abca9/Abca16/Rbp4/Mip/Atp8b2/Cd36/Fabp3/Stard5/Abca8b/Galr1/Apof/Nr1h3/Gpihbp1/Pparg/Cftr/Vldlr/Lep/Slc27a5	58
BP	GO:0002821	positive regulation of adaptive immune response	22/3044	70/15699	0.0110295563933568	0.0734496734644169	Cd226/Sash3/Ccr2/Fcgr1/Ptprc/H2-Ab1/Il27ra/B2m/Il12b/Fcgr3/Rsad2/Cd28/Cd40/Cd74/Fcer2a/Il12rb1/Xcl1/Tnf/Hlx/Fcer1g/Tnfsf13/Nlrp10	22
BP	GO:0045446	endothelial cell differentiation	22/3044	70/15699	0.0110295563933568	0.0734496734644169	Kdr/Stc1/Tmem100/S1pr3/Col18a1/Prox1/Sox18/Ppp1r16b/Eng/Msn/Atoh8/Acvrl1/Tnmd/Heg1/Bmp4/Icam1/Dmd/Notch4/Abcb1b/Pde2a/Hey1/Vegfa	22
BP	GO:0051705	multi-organism behavior	22/3044	70/15699	0.0110295563933568	0.0734496734644169	Ar/Kirrel3/Mecp2/Gcnt4/Grid1/Crhbp/Tacr1/Oxtr/Cntnap2/Avpr1a/Penk/Dlg4/Thrb/Ppp1r1b/Nlgn3/Oxt/Mapk8ip2/Npas3/Nrxn2/Shank3/Gng8/Shank2	22
BP	GO:0006835	dicarboxylic acid transport	20/3044	62/15699	0.0110541918306604	0.0734496734644169	Kcnj10/Trpv1/Sept2/Slc26a9/Slc1a6/Grm7/Abat/Avpr1a/Slc7a11/Slc26a4/Htr6/Slc26a7/Apba1/Ntrk2/Slc1a3/Tnf/Slc13a3/Prkg1/Dpysl2/Cck	20
BP	GO:0046634	regulation of alpha-beta T cell activation	20/3044	62/15699	0.0110541918306604	0.0734496734644169	Sash3/Ccr2/Zap70/Ptprc/H2-Ab1/Btla/Gata3/Il12b/Ihh/Cd28/4632428N05Rik/Tnfsf18/Ikzf1/Nckap1l/Xcl1/Cd83/Hlx/Il2rg/Hsph1/Tgfbr2	20
BP	GO:0090276	regulation of peptide hormone secretion	43/3044	159/15699	0.0114113722346703	0.0756436292525079	Blk/Pex5l/Kcnq1/Hmga2/Tfap2b/Tmem27/Mtnr1b/Rab8b/Bmp8a/Uts2/Crhbp/Cd38/Pde1c/Glp1r/Sybu/Abat/Ano1/Irs1/Pde3b/Ptger3/Pde8b/Hnf1a/Gipr/Nos2/Arntl/Ica1/Casr/Gpr68/Cacna1e/Stxbp5l/Crhr2/Rbp4/Tnf/Pde4c/Cckbr/Acvr1c/Kcnb1/Pparg/Cftr/Trpm2/Brsk2/Lep/Adra2c	43
BP	GO:0002703	regulation of leukocyte mediated immunity	37/3044	133/15699	0.0114172854939627	0.0756436292525079	Cd226/Sash3/Ccr2/Pik3r6/Was/Fcgr1/Il13ra2/Ptprc/Il27ra/B2m/Fcgr2b/Raet1b/Il7r/Il12b/Fcgr3/Tlr9/Rsad2/Klrb1b/Ptafr/Cxcl5/Lgals9/Cd28/Cd40/4632428N05Rik/Fcer2a/Serpinb9/Foxf1/Vav1/Xcl1/Klrk1/Serpinb3a/Dpp4/Tnf/Gab2/Fcer1g/Tnfsf13/Clec2d	37
BP	GO:0007618	mating	14/3044	39/15699	0.0116940738338065	0.0767451199955503	P2rx1/Ar/Ednra/Tacr1/Oxtr/Serpine2/Abat/Avpr1a/Thrb/Ppp1r1b/Ednrb/Oxt/Mapk8ip2/Klk14	14
BP	GO:0045843	negative regulation of striated muscle tissue development	14/3044	39/15699	0.0116940738338065	0.0767451199955503	S100b/Lef1/Pi16/Myocd/Hdac9/Bmp4/Nras/Twist1/Tsc22d3/Bmp2/Rbp4/Nog/Six4/Tgfbr2	14
BP	GO:0014046	dopamine secretion	9/3044	21/15699	0.0117313773311722	0.0767451199955503	Cxcl12/Chrna6/Kcna2/Abat/Htr6/Htr2a/Pcp4/Npy2r/Prkcb	9
BP	GO:0014059	regulation of dopamine secretion	9/3044	21/15699	0.0117313773311722	0.0767451199955503	Cxcl12/Chrna6/Kcna2/Abat/Htr6/Htr2a/Pcp4/Npy2r/Prkcb	9
BP	GO:0015800	acidic amino acid transport	9/3044	21/15699	0.0117313773311722	0.0767451199955503	Kcnj10/Sept2/Slc1a6/Abat/Slc7a11/Slc6a1/Slc1a3/Tnf/Slc13a3	9
BP	GO:0032891	negative regulation of organic acid transport	9/3044	21/15699	0.0117313773311722	0.0767451199955503	Agtr2/Grm7/Cyp4f18/Abat/Hrh2/Htr6/Tnf/Prkg1/Lep	9
BP	GO:0045187	regulation of circadian sleep/wake cycle, sleep	9/3044	21/15699	0.0117313773311722	0.0767451199955503	Htr7/Hcrtr2/Mtnr1b/Uts2/Ptgds/Casp1/Kcna2/Ptger3/Npy2r	9
BP	GO:0002715	regulation of natural killer cell mediated immunity	11/3044	28/15699	0.011750448994534	0.0767451199955503	Cd226/Pik3r6/Raet1b/Il12b/Klrb1b/Lgals9/Serpinb9/Vav1/Klrk1/Serpinb3a/Clec2d	11
BP	GO:0042269	regulation of natural killer cell mediated cytotoxicity	11/3044	28/15699	0.011750448994534	0.0767451199955503	Cd226/Pik3r6/Raet1b/Il12b/Klrb1b/Lgals9/Serpinb9/Vav1/Klrk1/Serpinb3a/Clec2d	11
BP	GO:0045762	positive regulation of adenylate cyclase activity	11/3044	28/15699	0.011750448994534	0.0767451199955503	Vipr2/Adgrd1/Hrh2/Adcy4/Adcy1/Timp2/Calca/Adcy7/Acr/Tshr/Gpr161	11
BP	GO:0010038	response to metal ion	47/3044	177/15699	0.0119870250403046	0.0781792072841429	Gatm/Kcnmb2/Atp7b/Kcnmb1/Alox5ap/B2m/Crhbp/Kcna1/Pde1c/Trf/Aqp9/Ncam1/Abat/Fas/Chp2/Lrrk2/Slc30a2/Acer1/Loxl2/Slc40a1/Cp/Nfatc4/Scn5a/Alg2/Trpc3/Gipr/Pgam2/Sod3/Rasa4/Fabp4/Nptx1/Hvcn1/Aqp1/Adgrv1/Aanat/Atp12a/Pcdh15/Grin2a/Lck/Mef2c/Pln/Cacna1g/Camk2b/Ttn/Pparg/Cpne2/Myog	47
BP	GO:0002761	regulation of myeloid leukocyte differentiation	26/3044	87/15699	0.0122540598129206	0.0797695074451773	Lrrc17/Cd101/Rassf2/Lef1/Ccl3/Il12b/Clec2i/Hcls1/Pf4/Itgb3/Ccr1/Csf1r/Inpp5d/Gpr55/C1qc/Tal1/Ikzf1/Inpp4b/Gata2/Dcstamp/Gpr68/Tnf/Car2/Tesc/Clec2d/Ubash3b	26
BP	GO:0010324	membrane invagination	15/3044	43/15699	0.01230025680266	0.0797695074451773	Fcgr1/Gulp1/Clec7a/Elmo1/Fcgr2b/Treml4/Trem2/Fcgr3/Lbp/Ano6/Gata2/Nckap1l/Cd36/Fcer1g/Pparg	15
BP	GO:0030317	sperm motility	15/3044	43/15699	0.01230025680266	0.0797695074451773	Dnah11/Ddx4/Chrna7/Ccdc39/Rgn/Atp1a4/Nme8/Dnah5/Insl6/Nsun7/Rhox5/Pltp/Cacna1e/Wfdc6a/Tekt2	15
BP	GO:0042267	natural killer cell mediated cytotoxicity	15/3044	43/15699	0.01230025680266	0.0797695074451773	Cd226/Pik3r6/Raet1a/Raet1b/Raet1d/Il12b/Klrb1b/H60b/Lgals9/Serpinb9/Vav1/Klrk1/Serpinb3a/Clec2d/Coro1a	15
BP	GO:0048568	embryonic organ development	91/3044	377/15699	0.0123559711298338	0.0800179651478534	Rspo3/Gja5/Crb2/Alx3/Ccdc39/Aldh1a2/Tpo/Itga4/Kcnq4/Lef1/Kdr/Snai1/Pcdh12/Cdh23/Alx1/Clrn1/Gata3/Six3/Gli1/Stox1/Zfpm2/Foxl2/Hpn/Foxc2/Vcam1/Sox18/Tbx20/Prrx1/Rarres2/Tbx18/Mmp16/Ihh/Zic3/Eng/Tgfb2/Nrk/Zeb1/Ccdc103/Sobp/Tead2/Nrp1/Lhfpl5/Ror2/Cited1/Osr2/Ptprq/Bmp4/Tal1/Foxf2/Tbx3/Gata1/Twist1/Gata2/Itga8/Hhex/Stra6/Foxf1/Flt3l/Otx2/Nkx3-2/Cfc1/Bmp2/Eya1/Col2a1/Zfp568/Esrrb/Fgfr1/Rbp4/Nog/Chrna10…	91
BP	GO:0032845	negative regulation of homeostatic process	38/3044	138/15699	0.0124098109443983	0.0802536015785422	Clec4b1/Ccr5/Ptprc/Uts2/Ednra/Fcgr2b/Thy1/Cd38/Glp1r/Itgb3/Tgfb2/Inpp5d/Dhrs7c/Htr2a/Cd74/Xcr1/Hrc/Ank2/Casq1/Casq2/Tsc22d3/Spx/Dmd/Npsr1/Xcl1/Itpr1/Crhr2/Lck/Fcer1g/Pln/Cxcl10/Trdn/Ryr1/Coro1a/Nol3/Adra2c/Vegfa/Ubash3b	38
BP	GO:1903034	regulation of response to wounding	76/3044	308/15699	0.0124416756032149	0.0803466635162669	Asic2/Ccr2/Pik3ap1/Chrna7/Fcgr1/Ctla2a/Tnr/Ccr5/Pros1/Irg1/Alox5ap/Adamts12/Ednra/Ccl3/Fcgr2b/Cd34/Selp/Aoah/Gata3/Il12b/Thbd/Serpine2/C1qtnf1/Fcgr3/Tlr9/Casp1/Tspan8/Foxc2/Abat/Slc7a2/Nlrp12/Tnfaip6/Casp4/Wfdc1/Ntrk3/Serping1/Cd209a/Lbp/Stab2/Cd28/Hopx/Ace/Cx3cr1/Ptger3/Cfh/Tnfsf18/Scara5/Ano6/Proc/Lbh/Ednrb/Foxf1/Aoc3/Ppap2b/Xcl1/Per1/Calcrl/Fabp4/Tnf/S100a9/Ptgis/Pik3cg/Apod/Cd36/Fcer1g/Il22ra…	76
BP	GO:0015718	monocarboxylic acid transport	30/3044	104/15699	0.0127411042255589	0.08193794306241	Grik1/Slco1a4/Slco1a6/Slc6a11/Slc6a13/Pla2g4f/Slco1c1/Agtr2/Aqp9/Slc22a13/Cyp4f18/Abat/Hrh2/Slco2b1/Slc6a1/Acsl6/Htr6/Ace/Cacnb4/Apba1/Nmur2/Hnf1a/Spx/Gm6614/Oxt/Mip/Cd36/Fabp3/Pparg/Slc27a5	30
BP	GO:0048593	camera-type eye morphogenesis	30/3044	104/15699	0.0127411042255589	0.08193794306241	Vsx2/Kdr/Thy1/Ptn/Six3/Prox1/Ptprm/Pvrl3/Rpe65/Ihh/Zeb1/Pou2f1/Crygb/Bmp4/Ikzf1/Foxf2/Twist1/Flt1/Megf11/Stra6/Gdf11/Pitx3/Aqp1/Rbp4/Col8a2/Fat3/Vsx1/Bcar3/Tspan12/Vegfa	30
BP	GO:0045670	regulation of osteoclast differentiation	16/3044	47/15699	0.012741546169992	0.08193794306241	Lrrc17/Rassf2/Ccl3/Il12b/Clec2i/Itgb3/Ccr1/Csf1r/Inpp5d/Gpr55/Inpp4b/Gpr68/Tnf/Car2/Clec2d/Ubash3b	16
BP	GO:0050796	regulation of insulin secretion	37/3044	134/15699	0.0128976419949822	0.0828259188448717	Blk/Kcnq1/Tfap2b/Tmem27/Mtnr1b/Bmp8a/Uts2/Cd38/Pde1c/Glp1r/Sybu/Abat/Ano1/Irs1/Pde3b/Ptger3/Pde8b/Hnf1a/Gipr/Nos2/Arntl/Ica1/Casr/Gpr68/Cacna1e/Stxbp5l/Crhr2/Rbp4/Tnf/Pde4c/Acvr1c/Kcnb1/Cftr/Trpm2/Brsk2/Lep/Adra2c	37
BP	GO:0071248	cellular response to metal ion	23/3044	75/15699	0.0129556037824262	0.0830821006856287	Alox5ap/B2m/Crhbp/Kcna1/Trf/Fas/Chp2/Lrrk2/Acer1/Slc40a1/Nfatc4/Scn5a/Rasa4/Fabp4/Nptx1/Hvcn1/Aqp1/Adgrv1/Grin2a/Mef2c/Pparg/Cpne2/Myog	23
BP	GO:0090087	regulation of peptide transport	52/3044	200/15699	0.0130463049440098	0.0833584264454268	Blk/Pex5l/Kcnq1/Hmga2/Tfap2b/Tmem27/Mtnr1b/Rab8b/Bmp8a/Uts2/Crhbp/Cd38/Pde1c/Glp1r/Tlr9/Sybu/Abat/Ano1/Nlrp12/Irs1/Pde3b/Ptger3/Cd74/Pde8b/Hnf1a/Gipr/Npy2r/Nos2/Arntl/Ica1/Casr/Gpr68/Cacna1e/Grem1/Stxbp5l/Crhr2/Rbp4/Tlr7/Tnf/S100a9/Car2/Pde4c/Cckbr/Acvr1c/Kcnb1/Pparg/Cftr/Nol3/Trpm2/Brsk2/Lep/Adra2c	52
BP	GO:0030278	regulation of ossification	45/3044	169/15699	0.0130536181739927	0.0833584264454268	Creb3l1/Smoc1/Rassf2/Tph1/Sfrp2/Igf1/Tacr1/Bmpr1b/Rsad2/Srgn/Ccr1/Actn3/Nell1/Fbn2/Kl/S1pr1/Thrb/Sost/Cited1/Osr2/Bmp4/Ano6/Gata1/Twist1/Ddr2/Wnt10b/Hemgn/Igfbp5/Bmp2/Grem1/Oxt/Calca/Fgfr1/Nog/Tnf/Enpp1/Twist2/Mef2c/Ifi204/Ltf/Six2/Gdf10/Pkdcc/Hey1/P3h1	45
BP	GO:0007157	heterophilic cell-cell adhesion via plasma membrane cell adhesion molecules	12/3044	32/15699	0.013071210410429	0.0833584264454268	Nlgn1/Cdh2/Cadm3/Itga4/Selp/Mcam/Vcam1/Sele/Lgals9/Dchs1/Amica1/Scarf2	12
BP	GO:0070169	positive regulation of biomineral tissue development	12/3044	32/15699	0.013071210410429	0.0833584264454268	Bmpr1b/Actn3/Nell1/Fbn2/Kl/Osr2/Bmp4/Ano6/Wnt10b/Bmp2/Mef2c/Pkdcc	12
BP	GO:0010522	regulation of calcium ion transport into cytosol	22/3044	71/15699	0.0131240330877584	0.0835793686115139	Cd4/Clec4b1/Ednra/Thy1/Itgb3/Tgfb2/Dhrs7c/Hrc/Trpc3/Ank2/Bmp4/Casq1/Casq2/Dmd/Npsr1/Xcl1/Pln/Cxcl10/Trdn/Coro1a/Nol3/Ubash3b	22
BP	GO:0006809	nitric oxide biosynthetic process	18/3044	55/15699	0.0132260449536886	0.0839659124187517	Trpv1/Rgn/Nos3/Cd34/Smpd3/Raet1b/Slc7a2/Hrh1/Cyp1b1/Itgb2/Nos2/Icam1/Klrk1/Ptx3/Atp2b4/Tnf/Ptgis/Zc3h12a	18
BP	GO:0098661	inorganic anion transmembrane transport	18/3044	55/15699	0.0132260449536886	0.0839659124187517	Gabrg2/Gabrb2/Gabrb3/Slc26a9/Ano1/Ptafr/Slc26a4/Slc26a7/Ano5/Fxyd1/Nmur2/Clca3b/Ano6/Clca4b/Slc12a3/Clca3a2/Cftr/Ano2	18
BP	GO:0008306	associative learning	21/3044	67/15699	0.0132464151515143	0.0839659124187517	Adra1b/Chrna7/Nts/Tnr/Pde1b/Mecp2/Atp1a3/Tacr1/Glp1r/Grm7/Reln/Hrh2/Cacna1c/Hrh1/Dcdc2a/Pde8b/Ppp1r1b/Nlgn3/Cacna1e/Grin2a/Atp1a2	21
BP	GO:0030500	regulation of bone mineralization	19/3044	59/15699	0.0133104683604323	0.0839659124187517	Bmpr1b/Srgn/Ccr1/Actn3/Nell1/Fbn2/Kl/S1pr1/Osr2/Bmp4/Ano6/Gata1/Twist1/Ddr2/Wnt10b/Bmp2/Grem1/Mef2c/Pkdcc	19
BP	GO:0046209	nitric oxide metabolic process	19/3044	59/15699	0.0133104683604323	0.0839659124187517	Trpv1/Rgn/Nos3/Cd34/Smpd3/Raet1b/Slc7a2/Hrh1/Cyp1b1/Itgb2/Tlr6/Nos2/Icam1/Klrk1/Ptx3/Atp2b4/Tnf/Ptgis/Zc3h12a	19
BP	GO:0055006	cardiac cell development	20/3044	63/15699	0.0133125598419465	0.0839659124187517	Wisp1/Myh11/Agtr2/Pi16/Prox1/Myocd/Col14a1/Myl2/Pdgfrb/Bmp4/Tbx3/Bves/Actc1/Myh6/Prkg1/Mylk3/Ttn/Sgcb/Speg/Vegfa	20
BP	GO:0070167	regulation of biomineral tissue development	20/3044	63/15699	0.0133125598419465	0.0839659124187517	Bmpr1b/Srgn/Ccr1/Actn3/Nell1/Fbn2/Kl/Aspn/S1pr1/Osr2/Bmp4/Ano6/Gata1/Twist1/Ddr2/Wnt10b/Bmp2/Grem1/Mef2c/Pkdcc	20
BP	GO:0009072	aromatic amino acid family metabolic process	8/3044	18/15699	0.0134907175168886	0.0842803249220839	Tyrp1/Tph2/Tph1/Aadat/Hgd/Dct/Kynu/Tdo2	8
BP	GO:0033605	positive regulation of catecholamine secretion	8/3044	18/15699	0.0134907175168886	0.0842803249220839	Cxcl12/Chrna6/Oxtr/Htr6/Pcp4/Npy2r/Oxt/Kcnb1	8
BP	GO:0034123	positive regulation of toll-like receptor signaling pathway	8/3044	18/15699	0.0134907175168886	0.0842803249220839	Cd300lh/Pik3ap1/Tlr9/Rsad2/Ticam2/Lbp/Ltf/Nr1h3	8
BP	GO:0043567	regulation of insulin-like growth factor receptor signaling pathway	8/3044	18/15699	0.0134907175168886	0.0842803249220839	Bmp5/Ar/Igf1/Igfbp3/Igfbp6/Igfbp5/Bmp2/Cdh3	8
BP	GO:0050919	negative chemotaxis	8/3044	18/15699	0.0134907175168886	0.0842803249220839	Slit1/Itgb3/Plxna4/Nrp2/Robo2/Slit3/Robo3/Sema3a	8
BP	GO:0070977	bone maturation	8/3044	18/15699	0.0134907175168886	0.0842803249220839	Igf1/Actn3/Ano6/Bmp2/Grem1/Dchs1/Ryr1/Lep	8
BP	GO:1903670	regulation of sprouting angiogenesis	8/3044	18/15699	0.0134907175168886	0.0842803249220839	Ccr5/Mmrn2/Foxc2/Srpx2/Ppp1r16b/Hdac9/Dll4/Vegfa	8
BP	GO:0002822	regulation of adaptive immune response based on somatic recombination of immune receptors built from immunoglobulin superfamily domains	28/3044	96/15699	0.0135162670924882	0.0843253678307471	Cd226/Sash3/Ccr2/Was/Fcgr1/Ptprc/H2-Ab1/Il27ra/B2m/Fcgr2b/Il7r/Il12b/Fcgr3/Rsad2/Cd28/Cd40/4632428N05Rik/Fcer2a/Tnfsf18/Il12rb1/Xcl1/Dpp4/Tnf/Hlx/Fcer1g/Mef2c/Tnfsf13/Nlrp10	28
BP	GO:0030900	forebrain development	72/3044	291/15699	0.0137776788394471	0.0858397930945498	Crtac1/Cdh2/Slc4a10/2900011O08Rik/Lrp2/Lhx6/Hmga2/Cxcl12/Fut10/Aldh1a2/Slit1/Tnr/Prdm8/Lef1/Gdf7/Kcna1/Six3/Gli1/Prox1/Dclk1/Reln/Dnah5/Col3a1/Ncam1/Plxna4/Nr2f1/Nrp2/Cxcr4/Zeb2/Csf1r/Robo2/Lrrk2/Dct/Htr6/Fyn/Inhba/Rax/Cx3cr1/Ptger3/Nrp1/Lhx8/Bmp4/Ikzf1/Tbx3/Zic5/Dclk2/Gata2/Plcb1/Hhex/Otx2/Ntrk2/Mdk/Lhx5/Lhx2/Bmp2/Fgf13/Duox2/Fgfr1/Dlc1/Sema3a/Draxin/Nog/Dcx/Pou3f3/Ascl1/Gsx2/Prkg1/Pou3f1/Disc1/…	72
BP	GO:0050714	positive regulation of protein secretion	46/3044	174/15699	0.0138874390321505	0.0864065557101865	Agtr1a/Blk/Postn/Clec9a/Tmem27/Tnfsf15/Ccr5/Hc/Cd2/Igf1/Ccl3/Cd34/Cd38/Gata3/Agtr2/Glp1r/Nlrp1a/Tek/Casp1/Abat/Ano1/Casp4/Clec4e/Cd209d/Csf1r/Vegfc/Tgfb2/Aim2/Lgals9/Gipr/Twist1/AF251705/Casr/Gpr68/Stxbp5l/Rbp4/Ankrd1/Tnf/Cd36/Tgfb3/Olfr78/Clec4n/Psg22/Cftr/Trpm2/Nlrp10	46
BP	GO:0035115	embryonic forelimb morphogenesis	10/3044	25/15699	0.0139474679027343	0.0864291878932242	Alx3/Aldh1a2/Rspo2/Reck/Osr2/Tbx3/Twist1/Alx4/Hoxd9/Shox2	10
BP	GO:0035235	ionotropic glutamate receptor signaling pathway	10/3044	25/15699	0.0139474679027343	0.0864291878932242	Grik1/Grik3/Grid1/Atp1a3/Gria2/Grin2a/Grik2/Gria3/Grin3a/Camk2a	10
BP	GO:2000404	regulation of T cell migration	10/3044	25/15699	0.0139474679027343	0.0864291878932242	Ccr2/Ccl21a/Cxcl12/Itga4/Cxcl13/Itgb3/Lgals9/Xcl1/Apod/Cxcl10	10
BP	GO:0051349	positive regulation of lyase activity	13/3044	36/15699	0.0140906198739147	0.0871987485602423	Nos3/Vipr2/Adgrd1/Hrh2/Adcy4/Nos2/Adcy1/Timp2/Calca/Adcy7/Acr/Tshr/Gpr161	13
BP	GO:0051899	membrane depolarization	24/3044	80/15699	0.0149477636796279	0.0923787868265176	Grik1/Gja5/Hsh2d/Chrna6/Scn7a/Fgf12/Casp1/Cacna1c/Lrrk2/Cnga2/Scn2a1/Scn9a/Kcnh2/Scn5a/Cacna1b/Scn1b/Cacna1e/Scn3a/Cacna1s/Myoc/Cacna1h/Cacna1g/Nalcn/Cck	24
BP	GO:0002237	response to molecule of bacterial origin	51/3044	197/15699	0.0150188202533046	0.0926933362747576	Gbp10/Il12rb2/Gbp6/Cxcl9/Irg1/Cxcl13/B2m/Ly86/Nos3/Ednra/Fcgr2b/Cmpk2/Trem2/Raet1a/Raet1b/Il12b/Mrc1/Pf4/Tlr9/Ticam2/Casp1/Ptafr/Cxcl5/Kcnj8/Lbp/Tbxa2r/Lgals9/Ace/Ptger3/Fcgr4/Cited1/Tlr6/Mgst1/Nos2/Ednrb/C5ar1/Klrk1/Ptgfr/Ankrd1/Tnf/Cxcl2/Ccl12/Cd36/Tnip3/Mef2c/Serpine1/Cxcl10/Ltf/Cd86/Nr1h3/Zc3h12a	51
BP	GO:0046631	alpha-beta T cell activation	29/3044	101/15699	0.0150920518498014	0.0927676879883537	Sash3/Ccr2/Zap70/Ptprc/H2-Ab1/Lef1/Itk/Batf/Btla/Gata3/Il12b/Rsad2/Txk/Ihh/Cd28/4632428N05Rik/Fcgr4/Tnfsf18/Ikzf1/Dock2/Tnfsf8/Nckap1l/Xcl1/Cd83/Hlx/Il2rg/Hsph1/Tgfbr2/Irf4	29
BP	GO:0001502	cartilage condensation	7/3044	15/15699	0.0152384327285524	0.0927676879883537	Acan/Bmpr1b/Tgfb2/Ror2/Col2a1/Mycn/Barx2	7
BP	GO:0007190	activation of adenylate cyclase activity	7/3044	15/15699	0.0152384327285524	0.0927676879883537	Vipr2/Adcy4/Adcy1/Calca/Adcy7/Acr/Tshr	7
BP	GO:0032230	positive regulation of synaptic transmission, GABAergic	7/3044	15/15699	0.0152384327285524	0.0927676879883537	Nlgn1/Grik1/Adra1a/Tacr1/Oxtr/Car2/Cckbr	7
BP	GO:0045671	negative regulation of osteoclast differentiation	7/3044	15/15699	0.0152384327285524	0.0927676879883537	Lrrc17/Clec2i/Inpp5d/Gpr55/Inpp4b/Clec2d/Ubash3b	7
BP	GO:0060099	regulation of phagocytosis, engulfment	7/3044	15/15699	0.0152384327285524	0.0927676879883537	Fcgr1/Lbp/Ano6/Gata2/Nckap1l/Cd36/Pparg	7
BP	GO:0098659	inorganic cation import into cell	7/3044	15/15699	0.0152384327285524	0.0927676879883537	B2m/Trf/Steap4/Steap2/Slc8a2/Slc8a3/Trpm2	7
BP	GO:0098743	cell aggregation	7/3044	15/15699	0.0152384327285524	0.0927676879883537	Acan/Bmpr1b/Tgfb2/Ror2/Col2a1/Mycn/Barx2	7
BP	GO:0099587	inorganic ion import into cell	7/3044	15/15699	0.0152384327285524	0.0927676879883537	B2m/Trf/Steap4/Steap2/Slc8a2/Slc8a3/Trpm2	7
BP	GO:1901623	regulation of lymphocyte chemotaxis	7/3044	15/15699	0.0152384327285524	0.0927676879883537	Ccr2/Cxcl13/Xcl1/Ccl4/Ccl12/Cxcl10/Cxcl14	7
BP	GO:0046888	negative regulation of hormone secretion	23/3044	76/15699	0.0152527995039572	0.0927676879883537	Kcnq1/Mtnr1b/Bmp8a/Uts2/Crhbp/Pde1c/Edn3/Irs1/Pde3b/Ptger3/Pde8b/Stxbp5l/Crhr2/Pde4c/Acvr1c/Npy1r/Npvf/Kcnb1/Ucn2/Pparg/Lep/Adra2c/Il11	23
BP	GO:0002718	regulation of cytokine production involved in immune response	15/3044	44/15699	0.0153930450605529	0.0931279226163452	Sash3/Angpt1/B2m/Tek/Tlr9/Rsad2/Tgfb2/4632428N05Rik/Cd74/Xcl1/Tril/Tnf/Cd36/Tgfb3/Fcer1g	15
BP	GO:0002763	positive regulation of myeloid leukocyte differentiation	15/3044	44/15699	0.0153930450605529	0.0931279226163452	Cd101/Lef1/Ccl3/Il12b/Hcls1/Pf4/Itgb3/Ccr1/Csf1r/Ikzf1/Dcstamp/Gpr68/Tnf/Car2/Tesc	15
BP	GO:0035690	cellular response to drug	15/3044	44/15699	0.0153930450605529	0.0931279226163452	Asic2/Kcnq1/Ppm1e/Crhbp/Slc18a2/Aim2/Kcnh2/Slamf8/Dpep1/Nos2/Ccl4/Ankrd1/Mef2c/Serpine1/Pde2a	15
BP	GO:0048521	negative regulation of behavior	15/3044	44/15699	0.0153930450605529	0.0931279226163452	Htr7/Angpt2/Slit1/Hc/Cxcl13/Robo2/Ptger3/Nrp1/Npy2r/Nbl1/Npsr1/Grem1/Crhr2/Sema3a/Ccl12	15
BP	GO:0014902	myotube differentiation	28/3044	97/15699	0.0155738383177086	0.0940979087842631	Dner/Hacd1/Cxcl12/Cxcl9/Igf1/Tmem8c/Casp1/Actn3/Bhlha15/Myocd/Ccl8/Hdac9/Ppapdc3/Wnt10b/Flt3l/Dmd/Acta1/Klhl40/Scgb3a1/Adgrb3/Cacna1s/Barx2/Cxcl10/Six4/Ryr1/Neu2/Shox2/Myog	28
BP	GO:0045124	regulation of bone resorption	11/3044	29/15699	0.0156813139153916	0.0944989271074319	Spp1/Cd38/Trf/Itgb3/Csf1r/Inpp5d/S1pr1/Dcstamp/Car2/Vegfa/Ubash3b	11
BP	GO:0048009	insulin-like growth factor receptor signaling pathway	11/3044	29/15699	0.0156813139153916	0.0944989271074319	Bmp5/Ar/Igf1/Igfbp3/Irs1/Grb10/Igfbp6/Plcb1/Igfbp5/Bmp2/Cdh3	11
BP	GO:0009260	ribonucleotide biosynthetic process	50/3044	193/15699	0.0157046313763422	0.0945155694612845	Adcy8/Gucy2f/Gucy1a2/Ramp3/Nos3/Ednra/Vipr2/Npr1/Adgrd1/Nme8/Grm7/Gucy1b3/Hrh2/Gucy1a3/Gpr65/Mrap/Akap12/Npr2/Ptger3/Adcy5/Grm8/Adcy4/Gipr/Npy2r/Nos2/Adcy1/Ramp1/Gucy2d/Calcrl/Timp2/Calca/Aqp1/Crhr2/Chchd10/Adcy7/Acr/Tshr/Ramp2/Pdzd3/Nppb/Adssl1/Gucy2c/Rxfp2/ATP8/Acacb/Galr1/Ucn2/Pde2a/Gpr161/Adra2c	50
BP	GO:0001910	regulation of leukocyte mediated cytotoxicity	16/3044	48/15699	0.0157524333801934	0.0946793316106266	Cd226/Pik3r6/Ptprc/B2m/Raet1b/Il7r/Il12b/Klrb1b/Cxcl5/Lgals9/Serpinb9/Vav1/Xcl1/Klrk1/Serpinb3a/Clec2d	16
BP	GO:0050727	regulation of inflammatory response	52/3044	202/15699	0.0157877250184835	0.0947675713250482	Ccr2/Pik3ap1/Chrna7/Fcgr1/Ctla2a/Ccr5/Irg1/Alox5ap/Adamts12/Ednra/Ccl3/Fcgr2b/Aoah/Gata3/Il12b/Fcgr3/Tlr9/Casp1/Slc7a2/Nlrp12/Tnfaip6/Casp4/Wfdc1/Serping1/Lbp/Cd28/Ace/Cx3cr1/Ptger3/Cfh/Tnfsf18/Ednrb/Foxf1/Aoc3/Xcl1/Per1/Calcrl/Fabp4/Tnf/S100a9/Ptgis/Pik3cg/Apod/Fcer1g/Il22ra2/Serpine1/Nt5e/Ctss/Serpinf1/Nr1h3/Pparg/Pde2a	52
BP	GO:1904064	positive regulation of cation transmembrane transport	20/3044	64/15699	0.0159207598198173	0.0954415301845108	Asic2/Kcnq1/Rgn/Edn3/Fgf14/Kcnj2/Kcnh2/Fxyd1/Ank2/Atp1b2/Bmp4/Cracr2a/Ano6/Plcb1/Wnk3/Dmd/Jph2/Tesc/Prkg1/Ctss	20
BP	GO:0007608	sensory perception of smell	19/3044	60/15699	0.0160240338594167	0.0958108032322469	Olfr10/Olfr56/Pde1c/Grm7/Cnga2/Olfr558/Olfr684/Olfr1033/Grm8/Olfr1392/Olfr691/Cnga4/Slc24a4/Olfr685/Olfr317/Olfr78/Olfr857/Olfr1420/Olfr1391	19
BP	GO:0055117	regulation of cardiac muscle contraction	19/3044	60/15699	0.0160240338594167	0.0958108032322469	Adra1b/Gja5/Adra1a/Kcnq1/Stc1/Ctnna3/Kcnj2/Kcnh2/Scn5a/Hrc/Fxyd1/Ank2/Scn1b/Casq2/Tnni3k/Dmd/Pln/Atp1a2/Rgs2	19
BP	GO:0032733	positive regulation of interleukin-10 production	9/3044	22/15699	0.016499458796841	0.0976623625240179	Tigit/Sash3/Cd34/Il12b/Tlr9/Xcl1/Cd83/Fcer1g/Irf4	9
BP	GO:0050802	circadian sleep/wake cycle, sleep	9/3044	22/15699	0.016499458796841	0.0976623625240179	Htr7/Hcrtr2/Mtnr1b/Uts2/Ptgds/Casp1/Kcna2/Ptger3/Npy2r	9
BP	GO:0060384	innervation	9/3044	22/15699	0.016499458796841	0.0976623625240179	Gabrb2/Gabrb3/Serpine2/Rnf165/Nrp1/Sulf1/Col25a1/Nptx1/Sema3a	9
BP	GO:2000406	positive regulation of T cell migration	9/3044	22/15699	0.016499458796841	0.0976623625240179	Ccr2/Ccl21a/Cxcl12/Itga4/Cxcl13/Itgb3/Lgals9/Xcl1/Cxcl10	9
BP	GO:0048675	axon extension	26/3044	89/15699	0.0165265011949163	0.0976623625240179	Sema4f/Trpc5/Cxcl12/Aatk/Slit1/Tnr/Ccr5/Sema5b/Dbn1/Islr2/Dclk1/Ntrk3/Plxna4/Nrp2/Nrp1/Slit3/Nlgn3/Lhx2/Sema3a/Draxin/Dcx/Disc1/Map1b/Twf2/Dpysl2/Vegfa	26
BP	GO:0052547	regulation of peptidase activity	73/3044	298/15699	0.016608088868861	0.0976623625240179	Spock3/Serpina3c/Hgf/Crb2/Spock1/P2rx1/Pi15/Tnfsf15/Naip5/Sfrp2/Spink8/Casp12/Igf1/Lef1/Reck/Itih5/Pi16/Serpine2/Spink10/Foxl2/Fas/Serpinb1b/Nlrp12/Wfdc1/Serping1/Serpina3m/Aim2/Serpina1b/Serpinb1c/Col28a1/Serpina1e/Tnfsf10/Itih2/Dpep1/Serpinb10/Naip6/Spink7/Col4a3/Hip1/Serpinb9/Fasl/Serpine3/Wfikkn2/Pzp/Serpinb6e/Timp4/Timp2/Wfdc6a/Serpinb3a/Aqp1/Dlc1/Ndufa13/Tnf/Cd27/Epha7/S100a9/Lck/Serpinb6c/…	73
BP	GO:0010975	regulation of neuron projection development	92/3044	386/15699	0.0166235126555212	0.0976623625240179	Dcc/Bmp5/Nlgn1/Cdh2/Stmn2/Nefm/Slc39a12/Sema4f/Trpc5/Hgf/Htr7/Spock1/Cxcl12/Aatk/Slit1/Tnr/Ccr5/Epha3/Mag/Syt4/Dbn1/Thy1/Ptn/Gata3/Fez1/Islr2/Serpine2/Reln/Prrx1/Ntrk3/Plxna4/Nr2f1/Negr1/Cxcl5/Robo2/Nefl/Lrrk2/Magi2/Acsl6/Ccdc88a/Pacsin1/Lrrc4c/Fyn/Ptprz1/Cntn1/Nfatc4/Nrp1/Dab2/Klk6/Chodl/Prex1/Dpysl3/Bmp4/Scn1b/Pcp4/Ndnf/Nlgn3/Adamts1/Itpka/Lrrc7/Ntrk2/Dmd/Fgf13/Adgrb3/Fgfr1/Sema3a/Draxin/Sez6/A…	92
BP	GO:0001710	mesodermal cell fate commitment	6/3044	12/15699	0.0166777487335599	0.0976623625240179	Sfrp2/Foxc2/Bmp4/Eya1/Fgfr1/Six2	6
BP	GO:0001820	serotonin secretion	6/3044	12/15699	0.0166777487335599	0.0976623625240179	Htr7/P2rx1/Fcgr3/Maob/Crhr2/Fcer1g	6
BP	GO:0006968	cellular defense response	6/3044	12/15699	0.0166777487335599	0.0976623625240179	Ccr2/B2m/Pnliprp2/Ncf1/Clec2h/Clec2d	6
BP	GO:0035930	corticosteroid hormone secretion	6/3044	12/15699	0.0166777487335599	0.0976623625240179	Agtr1a/Agtr2/C1qtnf1/Dab2/Selm/Galr1	6
BP	GO:0050966	detection of mechanical stimulus involved in sensory perception of pain	6/3044	12/15699	0.0166777487335599	0.0976623625240179	Htr7/Kcna1/Fyn/Htr2a/Grm8/Tnf	6
BP	GO:0051956	negative regulation of amino acid transport	6/3044	12/15699	0.0166777487335599	0.0976623625240179	Grm7/Abat/Htr6/Tnf/Prkg1/Lep	6
BP	GO:0060979	vasculogenesis involved in coronary vascular morphogenesis	6/3044	12/15699	0.0166777487335599	0.0976623625240179	Angpt1/Zfpm2/Epor/Nrp1/Fgf1/Fgfr1	6
BP	GO:0072498	embryonic skeletal joint development	6/3044	12/15699	0.0166777487335599	0.0976623625240179	Ihh/Osr2/Bmp4/Col2a1/Nog/Shox2	6
BP	GO:0090192	regulation of glomerulus development	6/3044	12/15699	0.0166777487335599	0.0976623625240179	Agtr2/Pdgfd/Itgb3/C3ar1/Bmp4/Nog	6
BP	GO:0042471	ear morphogenesis	30/3044	106/15699	0.0166947840243319	0.0976623625240179	Kcnq4/Cdh23/Clrn1/Gata3/Stox1/Hpn/Prrx1/Tbx18/Zeb1/Sobp/Nrp1/Lhfpl5/Ror2/Osr2/Ptprq/Gata2/Itga8/Otx2/Nkx3-2/Eya1/Col2a1/Fgfr1/Nog/Chrna10/Tshr/Pcdh15/Six4/Otop1/Six2/Eya4	30
BP	GO:0032715	negative regulation of interleukin-6 production	12/3044	33/15699	0.0169950843298453	0.0989697654477209	Bank1/Chrna7/Tlr9/Aqp4/Nlrp12/Inpp5d/Trim30a/Nckap1l/Klf2/Tnf/Il1f5/Zc3h12a	12
BP	GO:0035136	forelimb morphogenesis	12/3044	33/15699	0.0169950843298453	0.0989697654477209	Alx3/Tfap2b/Aldh1a2/Rspo2/Reck/Rnf165/Osr2/Tbx3/Twist1/Alx4/Hoxd9/Shox2	12
BP	GO:0071622	regulation of granulocyte chemotaxis	12/3044	33/15699	0.0169950843298453	0.0989697654477209	Ednra/Rarres2/Rac2/Lbp/C3ar1/Cd74/Tnfsf18/Nckap1l/C5ar1/Xcl1/Jam3/Cmklr1	12
BP	GO:1903039	positive regulation of leukocyte cell-cell adhesion	36/3044	132/15699	0.0170043746637015	0.0989697654477209	Card11/Cd4/Sash3/Ccr2/Zap70/Il7/Itga4/Ptprc/H2-Ab1/Igf1/H2-Aa/Thy1/Gata3/Il7r/Il12b/Has2/Vcam1/Ptafr/Ihh/Cd28/Cd74/Il12rb1/Ikzf1/Nckap1l/Xcl1/Cd83/Dpp4/Cd27/Btn2a2/Hlx/Lck/Coro1a/Cd86/Il2rg/Hsph1/Tgfbr2	36
BP	GO:0001505	regulation of neurotransmitter levels	41/3044	154/15699	0.0172311126351122	0.100162649679198	Slc22a3/Nlgn1/Syn1/Kcnj10/Pde1b/Rab8b/Colq/Syt4/Edn3/Abat/Syt15/Naalad2/Rph3a/Syn2/Lrrk2/Htr6/Stx1b/Cacna1b/Syt13/Grm8/Sytl5/Kcnc4/Ica1/Rims3/Ntrk2/Syt5/Maob/Rab3b/Celf6/Snap91/Stxbp1/Hnmt/Mef2c/Nrxn2/Prima1/Sncaip/Atp1a2/Cadps/Cplx3/Ppp1r9a/Camk2a	41
BP	GO:0070371	ERK1 and ERK2 cascade	50/3044	194/15699	0.017274279456077	0.100286789064447	Dcc/Ros1/Fgfr4/Adra1a/Dusp26/Flt4/Glipr2/Igf1/Ccl11/Kdr/Angpt1/Ednra/Trem2/Trf/Oxtr/Tek/Fgf20/Itgb3/Ccr1/Cysltr2/Nlrp12/Fgf18/Csf1r/Gpr55/Pdgfrb/Htr2a/Cd74/Nrp1/Dab2/Bmp4/Icam1/Bmper/C5ar1/Dmd/Npsr1/Chil1/Bmp2/Crhr2/Epha7/Btn2a2/Ndrg2/Scimp/Cckbr/Ptprr/Gpr183/Mt3/Rps6ka6/Cryba1/Ptpn1/Vegfa	50
BP	GO:0070374	positive regulation of ERK1 and ERK2 cascade	32/3044	115/15699	0.0176414042352659	0.102288999588591	Dcc/Fgfr4/Adra1a/Flt4/Glipr2/Kdr/Angpt1/Ednra/Trem2/Tek/Fgf20/Itgb3/Ccr1/Cysltr2/Fgf18/Csf1r/Gpr55/Pdgfrb/Htr2a/Cd74/Nrp1/Bmp4/Icam1/Bmper/C5ar1/Npsr1/Chil1/Bmp2/Scimp/Gpr183/Mt3/Vegfa	32
BP	GO:0002712	regulation of B cell mediated immunity	13/3044	37/15699	0.017955339393113	0.103456955550794	Cd226/Fcgr1/Ptprc/Il27ra/Fcgr2b/Fcgr3/Cd28/Cd40/Fcer2a/Xcl1/Tnf/Fcer1g/Tnfsf13	13
BP	GO:0002889	regulation of immunoglobulin mediated immune response	13/3044	37/15699	0.017955339393113	0.103456955550794	Cd226/Fcgr1/Ptprc/Il27ra/Fcgr2b/Fcgr3/Cd28/Cd40/Fcer2a/Xcl1/Tnf/Fcer1g/Tnfsf13	13
BP	GO:0031281	positive regulation of cyclase activity	13/3044	37/15699	0.017955339393113	0.103456955550794	Nos3/Vipr2/Adgrd1/Hrh2/Adcy4/Nos2/Adcy1/Timp2/Calca/Adcy7/Acr/Tshr/Gpr161	13
BP	GO:0048483	autonomic nervous system development	13/3044	37/15699	0.017955339393113	0.103456955550794	Sox10/Gfra3/Tfap2b/Ednra/Gata3/Plxna4/Nrp2/Nrp1/Ednrb/Sema3a/Ascl1/Hes3/Hlx	13
BP	GO:0061383	trabecula morphogenesis	13/3044	37/15699	0.017955339393113	0.103456955550794	Tek/Fbn2/S1pr1/Slc40a1/Ccm2l/Mmp2/Heg1/Adamts1/Wnt10b/Grem1/Rbp4/Hey1/Dll4	13
BP	GO:0030004	cellular monovalent inorganic cation homeostasis	22/3044	73/15699	0.0182549906354798	0.10505187351932	Slc4a10/Nox1/Tfap2b/Atp1a4/Slc4a5/Atp1a3/Slc26a9/Agtr2/Avpr1a/Slc26a4/Slamf8/Slc26a7/Atp1b2/Fasl/Rab39/Slc4a4/Atp12a/Car2/Tesc/Nr3c2/Cftr/Atp1a2	22
BP	GO:0002673	regulation of acute inflammatory response	14/3044	41/15699	0.0186231916605828	0.106903165112809	Fcgr1/Ccr5/Alox5ap/Fcgr2b/Fcgr3/Serping1/Ptger3/Cfh/Ednrb/Aoc3/Tnf/Pik3cg/Fcer1g/Pparg	14
BP	GO:0061045	negative regulation of wound healing	14/3044	41/15699	0.0186231916605828	0.106903165112809	Pros1/Cd34/Thbd/Serpine2/C1qtnf1/Tspan8/Abat/Wfdc1/Serping1/Ptger3/Proc/Serpine1/Prkg1/Ubash3b	14
BP	GO:0009154	purine ribonucleotide catabolic process	10/3044	26/15699	0.0188079688149967	0.107560995785267	Pde1b/Pde1a/Pde1c/Pde3a/Pde3b/Pde11a/Pde10a/Pde4c/Nt5e/Pde2a	10
BP	GO:0030318	melanocyte differentiation	10/3044	26/15699	0.0188079688149967	0.107560995785267	Tyrp1/Sox10/Oca2/Edn3/Zeb2/Cited1/Adamts9/Ednrb/Myo5a/Mef2c	10
BP	GO:0042745	circadian sleep/wake cycle	10/3044	26/15699	0.0188079688149967	0.107560995785267	Nlgn1/Htr7/Hcrtr2/Mtnr1b/Uts2/Ptgds/Casp1/Kcna2/Ptger3/Npy2r	10
BP	GO:0002456	T cell mediated immunity	20/3044	65/15699	0.0189127487832389	0.108025861994202	Sash3/Was/Ptprc/B2m/Treml4/Raet1a/Raet1b/Raet1d/Il7r/Il12b/Rsad2/H60b/4632428N05Rik/Rftn1/Serpinb9/Icam1/Xcl1/Cd8a/Dpp4/Myo1g	20
BP	GO:0019748	secondary metabolic process	15/3044	45/15699	0.0190514714630715	0.108280180206678	Tyr/Tyrp1/Oca2/Slc45a2/Bdh2/Zeb2/Dct/Cyp1b1/Cited1/Cyp2a4/a/Myo5a/Cdh3/Slc24a5/Ugt1a7c	15
BP	GO:0042446	hormone biosynthetic process	15/3044	45/15699	0.0190514714630715	0.108280180206678	Bmp5/Tpo/Igf1/Bmpr1b/Dio2/Tg/Dab2/Pde8b/Bmp2/Stc2/Cacna1h/Aanat/Dio3/Hsd17b1/Prkg1	15
BP	GO:0046676	negative regulation of insulin secretion	15/3044	45/15699	0.0190514714630715	0.108280180206678	Kcnq1/Mtnr1b/Bmp8a/Uts2/Pde1c/Irs1/Pde3b/Ptger3/Pde8b/Stxbp5l/Crhr2/Pde4c/Acvr1c/Kcnb1/Adra2c	15
BP	GO:1903115	regulation of actin filament-based movement	15/3044	45/15699	0.0190514714630715	0.108280180206678	Gja5/Kcnq1/Stc1/Ctnna3/Kcnj2/Kcnh2/Ptger3/Scn5a/Fxyd1/Ank2/Scn1b/Casq2/Mylk2/Pln/Atp1a2	15
BP	GO:0031016	pancreas development	19/3044	61/15699	0.0191507331555159	0.108325277940479	Bmp5/Rfx8/Ccdc39/Aldh1a2/Igf1/Gata6/Prox1/Ihh/Ildr2/Zic3/Pde3b/Bmp4/Hnf1a/Gipr/Hhex/Arntl/Foxf1/Gdf11/Nkx3-2	19
BP	GO:0048286	lung alveolus development	16/3044	49/15699	0.0192846088907329	0.108325277940479	Fgfr4/Igf1/Kdr/Gata6/Foxp2/Myocd/Abca12/Hopx/Ace/Bmp4/Stra6/Foxf1/Igfbp5/Tgfb3/Pkdcc/Vegfa	16
BP	GO:0030855	epithelial cell differentiation	106/3044	454/15699	0.0192893261461092	0.108325277940479	Bmp5/Cdh2/Ros1/Ptpro/Fa2h/Tyrp1/Sox10/Ar/Mcoln3/Insc/Cnfn/Igf1/Lef1/Kdr/Gata6/Slc4a5/Stc1/Dmbt1/Tmem100/Spdef/Cdh23/S1pr3/Col18a1/Gdf7/Clrn1/Gata3/Six3/Gli1/Oca2/Sprr2a3/Prox1/Edn3/Foxl2/Foxc2/Sox18/Lce3a/Foxa3/Hrh2/Bdh2/Ntrk3/Ppp1r16b/Ihh/Cxcr4/Zeb2/Eng/Tgfb2/Wnt16/Maf/Agr2/Msn/Zeb1/Abca12/Atoh8/Acvrl1/Tnmd/Tagln/Thrb/Slc9a4/Crygb/Lhfpl5/Bmp15/Dab2/Cited1/Heg1/Adamts9/Ptprq/Bmp4/Sfrp4/Tbx3/Ednrb…	106
BP	GO:0002088	lens development in camera-type eye	18/3044	57/15699	0.019306509704049	0.108325277940479	Pygo2/Crygs/Gata3/Six3/Prox1/Pvrl3/Ntrk3/Zeb2/Maf/Pou2f1/Crygb/Bmp4/Pitx3/Cryge/Mip/Bcar3/Vim/Tgfbr2	18
BP	GO:0031279	regulation of cyclase activity	17/3044	53/15699	0.0193594808688781	0.108325277940479	Nos3/Vipr2/Adgrd1/Grm7/Hrh2/Adcy4/Nos2/Adcy1/Timp2/Calca/Adcy7/Acr/Tshr/Pdzd3/Galr1/Gpr161/Adra2c	17
BP	GO:0051145	smooth muscle cell differentiation	17/3044	53/15699	0.0193594808688781	0.108325277940479	Prdm6/Gata6/Tbx18/Myocd/Zeb1/Pdgfrb/Nfatc4/Bmp4/Ednrb/Itga8/Foxf1/Ramp2/Mef2c/Tmem204/Hey1/Sgcb/Vegfa	17
BP	GO:0050865	regulation of cell activation	90/3044	379/15699	0.0193798903991562	0.108325277940479	Bank1/Samsn1/Card11/Cd226/Tigit/Cd4/Sash3/Ccr2/Vsig4/Zap70/Il7/Lmo1/Ctla2a/Il13ra2/Ptprc/Lrrc32/H2-Ab1/Slfn1/Flt3/Il27ra/Igf1/H2-Aa/Dtx1/Fcgr2b/Thy1/Btla/Selp/Cd38/Nfam1/Tacr1/Gata3/Raet1b/Il7r/Il12b/Clec2i/Serpine2/C1qtnf1/Tlr9/Vcam1/Abat/Fas/Slc7a2/Ptafr/Ihh/Cd209a/Lbp/Lgals9/Inpp5d/Cd28/Zeb1/Cd40/4632428N05Rik/Ptger3/Cd74/Mzb1/Tnfsf18/Lax1/Bmp4/Il12rb1/Ikzf1/Cygb/Milr1/Foxf1/Flt3l/Nckap1l/Xcl1…	90
BP	GO:0002825	regulation of T-helper 1 type immune response	8/3044	19/15699	0.0194127944808513	0.108325277940479	Ccr2/H2-Ab1/Il27ra/Il12b/Il12rb1/Xcl1/Hlx/Nlrp10	8
BP	GO:0045601	regulation of endothelial cell differentiation	8/3044	19/15699	0.0194127944808513	0.108325277940479	Kdr/Tmem100/S1pr3/Atoh8/Acvrl1/Bmp4/Notch4/Vegfa	8
BP	GO:0045648	positive regulation of erythrocyte differentiation	8/3044	19/15699	0.0194127944808513	0.108325277940479	Inpp5d/Inhba/Isg15/Tal1/Gata1/Gata2/Nckap1l/Ets1	8
BP	GO:0048485	sympathetic nervous system development	8/3044	19/15699	0.0194127944808513	0.108325277940479	Gfra3/Tfap2b/Gata3/Plxna4/Nrp2/Nrp1/Sema3a/Ascl1	8
BP	GO:0048846	axon extension involved in axon guidance	8/3044	19/15699	0.0194127944808513	0.108325277940479	Cxcl12/Slit1/Plxna4/Nrp2/Nrp1/Slit3/Sema3a/Vegfa	8
BP	GO:0071875	adrenergic receptor signaling pathway	8/3044	19/15699	0.0194127944808513	0.108325277940479	Adra1b/Adra1a/Adra1d/Olfr684/Atp2b4/Pln/Rgs2/Adra2c	8
BP	GO:0090023	positive regulation of neutrophil chemotaxis	8/3044	19/15699	0.0194127944808513	0.108325277940479	Ednra/Rac2/Lbp/C3ar1/Cd74/Nckap1l/C5ar1/Xcl1	8
BP	GO:1902284	neuron projection extension involved in neuron projection guidance	8/3044	19/15699	0.0194127944808513	0.108325277940479	Cxcl12/Slit1/Plxna4/Nrp2/Nrp1/Slit3/Sema3a/Vegfa	8
BP	GO:0050679	positive regulation of epithelial cell proliferation	38/3044	142/15699	0.019599667353671	0.10923547938446	Bmp5/Cyp7b1/Cxcl12/Flt4/Igf1/Ccl11/Kdr/Foxp2/Tacr1/Ptn/Prox1/Stox1/Has2/Hpn/Itgb3/Tbx18/Ppp1r16b/Ihh/Fgf7/Pgf/Vegfc/Egfl7/Acvrl1/Scn5a/Osr2/Bmp4/Twist1/Fgf1/C5ar1/Bmp2/Eya1/Amica1/Nog/Lrg1/Cdh3/Twist2/Nr4a1/Vegfa	38
BP	GO:0042472	inner ear morphogenesis	25/3044	86/15699	0.0196572794069755	0.109291621176872	Kcnq4/Cdh23/Clrn1/Gata3/Stox1/Hpn/Prrx1/Tbx18/Zeb1/Sobp/Nrp1/Lhfpl5/Ror2/Ptprq/Gata2/Itga8/Otx2/Eya1/Col2a1/Fgfr1/Chrna10/Tshr/Pcdh15/Six4/Otop1	25
BP	GO:0051153	regulation of striated muscle cell differentiation	25/3044	86/15699	0.0196572794069755	0.109291621176872	Cxcl12/Wisp1/Cxcl9/Pi16/Prox1/Actn3/Bhlha15/Myocd/Col14a1/Ccl8/Hopx/Hdac9/Bmp4/Ppapdc3/Flt3l/Bmp2/Grem1/Scgb3a1/Mef2c/Cxcl10/Mylk3/Ankrd23/Neu2/Shox2/Myog	25
BP	GO:0050769	positive regulation of neurogenesis	91/3044	384/15699	0.0197956009620294	0.109927745438902	Dcc/Bmp5/Brinp1/Nlgn1/Stmn2/Sox10/Trpc5/Hgf/Htr7/Vwc2/Sema6a/Brinp2/Cxcl12/Aspa/Ccr5/Kdr/Epha3/Mag/Syt4/Dbn1/Gdf7/Ptn/Trf/Fez1/Islr2/Serpine2/Prox1/Rgs6/Reln/Ntrk3/Negr1/Cxcr4/Cxcl5/Vegfc/Robo2/Nefl/Magi2/Acsl6/Dct/Pacsin1/Zeb1/Fyn/Ptprz1/Ace/Cntn1/Cx3cr1/Nrp1/Gdf6/Dpysl3/Bmp4/Scn1b/Pcp4/Ndnf/Gata2/Nlgn3/Adamts1/Itpka/Nbl1/Lrrc7/Ntrk2/Dmd/Bmp2/Timp2/Rnf112/Fgfr1/Sema3a/Heyl/Sez6/Mmd2/Grm5/Ankrd1/…	91
BP	GO:0030178	negative regulation of Wnt signaling pathway	32/3044	116/15699	0.019952921123684	0.110667709682387	Cdh2/Ptpro/Sox10/Wif1/Sfrp2/Lef1/Sfrp5/Six3/Gli1/Dkk2/Tbx18/Nkd1/Bicc1/Sost/Ror2/Dab2/Nkd2/Dact3/Sfrp4/Grb10/Hic1/Dact1/Apc2/Sostdc1/Bmp2/Grem1/Draxin/Nog/Trabd2b/Barx1/Cxxc4/Mdfi	32
BP	GO:0002700	regulation of production of molecular mediator of immune response	24/3044	82/15699	0.0202394118791614	0.111986541300101	Sash3/Il13ra2/Ptprc/Il27ra/Angpt1/B2m/Fcgr2b/Tek/Tlr9/Rsad2/Tgfb2/Cd28/Cd40/4632428N05Rik/Cd74/Mzb1/Xcl1/Tril/Rbp4/Tnf/Cd36/Tgfb3/Fcer1g/Tnfsf13	24
BP	GO:0008344	adult locomotory behavior	24/3044	82/15699	0.0202394118791614	0.111986541300101	Kcnj10/Cxcl12/Zic1/Mecp2/Fgf12/Cdh23/Atp1a3/Cacna1c/Fgf14/Dmbx1/Dnm1/Cacnb4/Uchl1/Prex2/Gbx1/Lgi4/Adam22/Sez6/Sez6l/Tshr/Pcdh15/Tmod1/Hoxd9/Atp1a2	24
BP	GO:0034110	regulation of homotypic cell-cell adhesion	58/3044	232/15699	0.0204236372418412	0.112723940793912	Card11/Tigit/Cd4/Sash3/Ccr2/Vsig4/Zap70/Il7/Lmo1/Ctla2a/Ptprc/Lrrc32/H2-Ab1/Slfn1/Igf1/H2-Aa/Dtx1/Thy1/Btla/Gata3/Il7r/Il12b/Clec2i/Serpine2/Has2/C1qtnf1/Vcam1/Abat/Ihh/Cd209a/Cd28/Zeb1/Ccm2l/4632428N05Rik/Ptger3/Cd74/Tnfsf18/Lax1/Bmp4/Il12rb1/Ikzf1/Nckap1l/Xcl1/Cd83/Dpp4/Btn1a1/H2-Oa/Cd27/Btn2a2/Hlx/Lck/Prkg1/Coro1a/Cd86/Il2rg/Hsph1/Tgfbr2/Ubash3b	58
BP	GO:0002042	cell migration involved in sprouting angiogenesis	11/3044	30/15699	0.0205197778261209	0.112723940793912	Ccr5/Kdr/Mmrn2/Foxc2/Srpx2/Hdac9/Nrp1/Grem1/Nr4a1/Dll4/Vegfa	11
BP	GO:0002474	antigen processing and presentation of peptide antigen via MHC class I	11/3044	30/15699	0.0205197778261209	0.112723940793912	H2-Q7/H2-Q8/H2-Q6/Fcgr1/B2m/Fcgr3/H2-T24/H2-Q2/Fcer1g/H2-Q10/H2-Q4	11
BP	GO:0021884	forebrain neuron development	11/3044	30/15699	0.0205197778261209	0.112723940793912	Slc4a10/Lhx6/Nrp2/Robo2/Nrp1/Lhx8/Dclk2/Fgfr1/Sema3a/Dcx/Disc1	11
BP	GO:0032228	regulation of synaptic transmission, GABAergic	11/3044	30/15699	0.0205197778261209	0.112723940793912	Nlgn1/Grik1/Adra1a/Tacr1/Oxtr/Slc6a1/Plcl2/Stxbp1/Car2/Cckbr/Cntnap4	11
BP	GO:0040019	positive regulation of embryonic development	11/3044	30/15699	0.0205197778261209	0.112723940793912	Ar/Igf1/Wnt2b/Gata3/Stox1/Osr2/Plcb1/Otx2/Dmrt2/Amot/Six4	11
BP	GO:0022407	regulation of cell-cell adhesion	73/3044	301/15699	0.0207520186011641	0.113863701107581	Card11/Tigit/Cd4/Sash3/Ccr2/Vsig4/Cxcl12/Zap70/Il7/Lmo1/Ctla2a/Tnr/Ccr5/Itga4/Ptprc/Lrrc32/H2-Ab1/Slfn1/Igf1/H2-Aa/Lef1/Cxcl13/Dtx1/Thy1/Btla/Gata3/Il7r/Il12b/Clec2i/Serpine2/Has2/Podxl/C1qtnf1/Vcam1/Abat/Ptafr/Tbx18/Ihh/Cd209a/Cd28/Zeb1/Ccm2l/4632428N05Rik/Ptger3/Cd74/Ccl28/Tnfsf18/Lax1/Bmp4/Il12rb1/Ikzf1/Nckap1l/Ppap2b/Xcl1/Bmp2/Cd83/Dpp4/Btn1a1/H2-Oa/Tnf/Cd27/Epha7/Btn2a2/Hlx/Lck/Prkg1/Coro1a/…	73
BP	GO:0046390	ribose phosphate biosynthetic process	50/3044	196/15699	0.0207950504469172	0.113886647884309	Adcy8/Gucy2f/Gucy1a2/Ramp3/Nos3/Ednra/Vipr2/Npr1/Adgrd1/Nme8/Grm7/Gucy1b3/Hrh2/Gucy1a3/Gpr65/Mrap/Akap12/Npr2/Ptger3/Adcy5/Grm8/Adcy4/Gipr/Npy2r/Nos2/Adcy1/Ramp1/Gucy2d/Calcrl/Timp2/Calca/Aqp1/Crhr2/Chchd10/Adcy7/Acr/Tshr/Ramp2/Pdzd3/Nppb/Adssl1/Gucy2c/Rxfp2/ATP8/Acacb/Galr1/Ucn2/Pde2a/Gpr161/Adra2c	50
BP	GO:0002526	acute inflammatory response	23/3044	78/15699	0.0208057381954805	0.113886647884309	Fcgr1/Trpv1/Ccr5/Alox5ap/Fcgr2b/Fcgr3/Serping1/Lbp/Kl/Serpina1b/Ptger3/Cfh/Ano6/Hp/Ednrb/Serpinb9/Icam1/Aoc3/Tnf/Pik3cg/Fcer1g/Mylk3/Pparg	23
BP	GO:0001935	endothelial cell proliferation	27/3044	95/15699	0.0211645779976057	0.115713114902486	Cxcl12/Flt4/Aldh1a2/Ccl11/Kdr/Cd34/Tek/Prox1/Ptprm/Itgb3/Ppp1r16b/Pgf/Eng/Egfl7/Loxl2/Atoh8/Acvrl1/Tnmd/Sulf1/Bmp4/Bmper/Bmp2/Vash1/Lrg1/Nr4a1/Dll4/Vegfa	27
BP	GO:0002274	myeloid leukocyte activation	36/3044	134/15699	0.0213482447072515	0.11631259629819	Cd226/Ccr2/Trpv1/Myo1f/Btk/Il13ra2/Pirb/Lcp2/Rhoh/Batf/Raet1b/Fcgr3/Tlr9/Casp1/Slc7a2/Ptafr/Cd48/Cxcr4/Lbp/Ackr2/Lgals9/Cx3cr1/Tlr6/Dock2/Gata2/Dcstamp/Milr1/Foxf1/Flt3l/Klrk1/Tlr7/Gab2/Fcer1g/Nr1h3/Tgfbr2/Irf4	36
BP	GO:0050729	positive regulation of inflammatory response	22/3044	74/15699	0.0213484714441058	0.11631259629819	Ccr2/Fcgr1/Ccr5/Alox5ap/Ednra/Ccl3/Fcgr3/Tlr9/Lbp/Cd28/Ace/Ptger3/Tnfsf18/Aoc3/Fabp4/Tnf/S100a9/Pik3cg/Fcer1g/Serpine1/Ctss/Pde2a	22
BP	GO:0007420	brain development	105/3044	451/15699	0.0213501155449483	0.11631259629819	Armc4/Crtac1/Cdh2/Slc4a10/Smad9/2900011O08Rik/Lrp2/Lhx6/Hmga2/Cxcl12/Pygo2/Kirrel3/Fut10/Aatk/Aldh1a2/Zic1/Slit1/Tnr/Prdm8/Mecp2/Igf1/Lef1/Foxp2/Gpr37l1/Gdf7/Kcna1/Six3/Gli1/Agtr2/Serpine2/Prox1/Dclk1/Reln/Pcdh19/Dnah5/Col3a1/Ncam1/Kif7/Plxna4/Nr2f1/Smarca1/Nrp2/Cxcr4/Zeb2/Csf1r/Robo2/Lrrk2/Epor/Dct/Htr6/Fyn/Inhba/S1pr1/Rax/Cntn1/Cx3cr1/Ptger3/Nrp1/Lhx8/Bmp4/Barhl1/Ikzf1/Tbx3/Zic5/Dclk2/Gata2/Plc…	105
BP	GO:0010876	lipid localization	64/3044	260/15699	0.0214323169551638	0.116622240662536	Agtr1a/Pon1/Slco1a4/Plscr5/Atp8b4/Gulp1/Slco1a6/Abcg5/Abca6/Pla2g4f/Slco1c1/Agtr2/Aqp9/C1qtnf1/Cyp4f18/Itgb3/Hrh2/Abca4/Slco2b1/Lbp/Apobr/Acsl6/Atp10a/Inhba/Abca12/Ace/Dab2/Nmur2/Abca8a/Ano6/Hnf1a/Selm/Spx/Stra6/Gm6614/Pltp/Atp8b3/Oxt/Abcg8/Soat2/Abca9/Abca16/Rbp4/Tnf/Enpp1/Mip/Atp8b2/Cd36/Acvr1c/Fabp3/Stard5/Abca8b/Acacb/Fitm1/Galr1/Apof/Nr1h3/Gpihbp1/Pparg/Cftr/Vldlr/Lep/Zc3h12a/Slc27a5	64
BP	GO:1903037	regulation of leukocyte cell-cell adhesion	55/3044	219/15699	0.0215397470901556	0.116956621976284	Card11/Tigit/Cd4/Sash3/Ccr2/Vsig4/Cxcl12/Zap70/Il7/Lmo1/Ctla2a/Itga4/Ptprc/Lrrc32/H2-Ab1/Slfn1/Igf1/H2-Aa/Dtx1/Thy1/Btla/Gata3/Il7r/Il12b/Clec2i/Has2/Vcam1/Ptafr/Ihh/Cd209a/Cd28/Zeb1/4632428N05Rik/Cd74/Ccl28/Tnfsf18/Lax1/Bmp4/Il12rb1/Ikzf1/Nckap1l/Xcl1/Cd83/Dpp4/Btn1a1/H2-Oa/Cd27/Btn2a2/Hlx/Lck/Coro1a/Cd86/Il2rg/Hsph1/Tgfbr2	55
BP	GO:0048634	regulation of muscle organ development	30/3044	108/15699	0.0215700773022812	0.116956621976284	S100b/Wisp1/Lef1/Gata6/Pi16/Fgf20/Ncam1/Tbx20/Actn3/Myocd/Col14a1/Hdac9/Bmp4/Nras/Twist1/Tsc22d3/Arntl/Wnt10b/Bmp2/Grem1/Fgfr1/Jph2/Rbp4/Nog/Mef2c/Sfmbt1/Six4/Shox2/Tgfbr2/Myog	30
BP	GO:0071383	cellular response to steroid hormone stimulus	30/3044	108/15699	0.0215700773022812	0.116956621976284	Agtr1a/Hnf4g/Ar/Ramp3/Rxrg/Lef1/Irg1/Crhbp/Agtr2/Nr2f1/Esrrg/Msn/Nr1h4/Thrb/Mmp2/Bmp4/Naip6/Trim63/Ccdc62/Esrrb/Aqp1/Ube2l3/Nr4a1/Olfr78/Nr2e3/Nr3c2/Nr1h3/Pparg/Atp1a2/Myog	30
BP	GO:0050730	regulation of peptidyl-tyrosine phosphorylation	49/3044	192/15699	0.0217679505350591	0.117890502426622	Samsn1/Angpt4/Cd4/Hgf/Sfrp2/Ptprc/Igf1/Angpt1/Trem2/Il12b/Hcls1/Pdgfd/Reln/Itgb3/Csf3/Pecam1/Fgf7/Csf1r/Vegfc/Cd40/Itgb2/Ptprz1/Pdgfrb/Musk/Htr2a/Ace/Cntn1/Cd74/Nrp1/Tnfsf18/Gata1/Icam1/Ppap2b/Grem1/Epha7/Enpp2/Cspg4/Cd36/Lck/Il22ra2/Sh3bp5/Vtn/Lep/Cck/Ptpn1/Hsph1/Adra2c/Vegfa/Il11	49
BP	GO:0002028	regulation of sodium ion transport	21/3044	70/15699	0.0218580632596494	0.118100322993969	Slc9a3/Fxyd5/Fgf12/Nos3/Serpine2/Fgf14/Fxyd7/Cntn1/Scn5a/Fxyd1/Atp1b2/Scn1b/Plcb1/Scnn1b/Wnk3/Dmd/Per1/Atp2b4/Tesc/Fxyd6/Atp1a2	21
BP	GO:2000648	positive regulation of stem cell proliferation	21/3044	70/15699	0.0218580632596494	0.118100322993969	Sox10/Hmga2/Ptprc/Kdr/Foxp2/Prrx1/Tbx18/Ihh/Vegfc/Dct/Irs1/Cx3cr1/Bmp4/Tbx3/Foxf1/Fgfr1/Mycn/Disc1/Shox2/Vegfa/Tgfbr2	21
BP	GO:0006909	phagocytosis	35/3044	130/15699	0.0222766855026005	0.119255416556914	Sirpb1a/Ccr2/Fcgr1/Cd302/Gulp1/Clec7a/Pld4/Pros1/Elmo1/Fcgr2b/Treml4/Cd209b/Trem2/Tub/Fcgr3/Pecam1/Lbp/Colec12/Pear1/Ano6/Dock2/C2/Cdc42se1/Gata2/Vav1/Nckap1l/Rab39/Ptx3/Tnf/Cd36/Fcer1g/Myo1g/Coro1a/Nr1h3/Pparg	35
BP	GO:0002218	activation of innate immune response	29/3044	104/15699	0.0224123403462029	0.119255416556914	Cd300lh/Pik3ap1/Bpifb1/Clec7a/Irg1/Tlr9/Rsad2/Ticam2/Lbp/Colec12/Aim2/Lgals9/Tlr6/Rftn1/Trim30a/Tlr13/Dhx58/Klrk1/Tril/Tlr7/Tnf/Ddx60/Irf7/Tnip3/Tmem173/Ltf/Cd86/Nr1h3/Irf4	29
BP	GO:0003081	regulation of systemic arterial blood pressure by renin-angiotensin	9/3044	23/15699	0.0225416037478508	0.119255416556914	Agtr1a/Gja5/Nox1/Tacr1/Agtr2/Ace/Mcpt4/Klk1b26/Olfr78	9
BP	GO:0008045	motor neuron axon guidance	9/3044	23/15699	0.0225416037478508	0.119255416556914	Cxcl12/Slit1/Plxna4/Cxcr4/Rnf165/Kif5c/Nrp1/Sema3a/Nog	9
BP	GO:0009620	response to fungus	9/3044	23/15699	0.0225416037478508	0.119255416556914	Btk/Clec7a/Cd209b/Ncf1/Ptx3/Il1f5/Clec4n/Ltf/Nlrp10	9
BP	GO:0042634	regulation of hair cycle	9/3044	23/15699	0.0225416037478508	0.119255416556914	Fa2h/Tgfb2/Inhba/Arntl/Wnt10b/Per1/Cdh3/Tnf/Krt17	9
BP	GO:0043536	positive regulation of blood vessel endothelial cell migration	9/3044	23/15699	0.0225416037478508	0.119255416556914	Angpt4/Ccr5/Angpt1/Foxc2/Srpx2/Vegfc/Hdac9/Amot/Vegfa	9
BP	GO:0045061	thymic T cell selection	9/3044	23/15699	0.0225416037478508	0.119255416556914	Card11/Zap70/Ptprc/Gata3/Fas/Cd28/Cd3d/Cd74/Dock2	9
BP	GO:0060317	cardiac epithelial to mesenchymal transition	9/3044	23/15699	0.0225416037478508	0.119255416556914	Snai1/Tmem100/Has2/Tgfb2/Wnt16/Twist1/Bmp2/Heyl/Hey1	9
BP	GO:0060337	type I interferon signaling pathway	9/3044	23/15699	0.0225416037478508	0.119255416556914	Nlrc5/Ifit2/Zbp1/Ifit1/Ifitm3/Ifit3/Ifit3b/Irf7/Ifit1bl2	9
BP	GO:0060977	coronary vasculature morphogenesis	9/3044	23/15699	0.0225416037478508	0.119255416556914	Angpt1/Zfpm2/Epor/Pdgfrb/Ace/Nrp1/Fgf1/Fgfr1/Vegfa	9
BP	GO:0071357	cellular response to type I interferon	9/3044	23/15699	0.0225416037478508	0.119255416556914	Nlrc5/Ifit2/Zbp1/Ifit1/Ifitm3/Ifit3/Ifit3b/Irf7/Ifit1bl2	9
BP	GO:0060976	coronary vasculature development	13/3044	38/15699	0.0225681987294397	0.119255416556914	Gata6/Angpt1/Prokr1/Zfpm2/Myocd/Epor/Pdgfrb/Ace/Nrp1/Fgf1/Cfc1/Fgfr1/Vegfa	13
BP	GO:0072132	mesenchyme morphogenesis	13/3044	38/15699	0.0225681987294397	0.119255416556914	Lef1/Snai1/Tmem100/Foxc2/Tbx20/Eng/Hnf1a/Twist1/Foxf1/Bmp2/Fgfr1/Heyl/Hey1	13
BP	GO:0001911	negative regulation of leukocyte mediated cytotoxicity	7/3044	16/15699	0.0226346712278247	0.119255416556914	Ptprc/Il7r/Klrb1b/Lgals9/Serpinb9/Serpinb3a/Clec2d	7
BP	GO:0007214	gamma-aminobutyric acid signaling pathway	7/3044	16/15699	0.0226346712278247	0.119255416556914	Gabrg2/Gabrb3/Gabra3/Cacnb4/Gabrr2/Plcl2/Gabre	7
BP	GO:0035455	response to interferon-alpha	7/3044	16/15699	0.0226346712278247	0.119255416556914	Tgtp1/Ifit2/Ifit1/Ifitm3/Ifit3/Bst2/Ifitm2	7
BP	GO:0045956	positive regulation of calcium ion-dependent exocytosis	7/3044	16/15699	0.0226346712278247	0.119255416556914	Tmem27/Plcb1/Stxbp1/Cacna1h/Cacna1g/Kcnb1/Cadps	7
BP	GO:0072111	cell proliferation involved in kidney development	7/3044	16/15699	0.0226346712278247	0.119255416556914	Gata3/Pdgfd/Itgb3/C3ar1/Pdgfrb/Bmp4/Bmp2	7
BP	GO:0090049	regulation of cell migration involved in sprouting angiogenesis	7/3044	16/15699	0.0226346712278247	0.119255416556914	Ccr5/Mmrn2/Foxc2/Srpx2/Hdac9/Dll4/Vegfa	7
BP	GO:0097435	fibril organization	7/3044	16/15699	0.0226346712278247	0.119255416556914	Muc5ac/Tnxb/Col3a1/Mfap5/Ltbp2/Mfap4/Col5a1	7
BP	GO:0014074	response to purine-containing compound	25/3044	87/15699	0.0226424485981266	0.119255416556914	P2rx1/Kcnq1/Trpv1/Crhbp/Casp1/Pde3a/Slc6a1/Irs1/Trpc3/Cited1/Casq2/Wnt10b/Pygm/Igfbp5/Per1/Itpr1/Duox2/Aqp1/Aanat/Pik3cg/Slc8a3/Ryr1/Cftr/Pde2a/Gpd1	25
BP	GO:0045582	positive regulation of T cell differentiation	19/3044	62/15699	0.0227282746711498	0.119433836500511	Sash3/Ccr2/Zap70/Il7/Ptprc/H2-Aa/Gata3/Il7r/Ihh/Cd74/Ikzf1/Nckap1l/Cd83/Cd27/Btn2a2/Hlx/Lck/Il2rg/Tgfbr2	19
BP	GO:0050805	negative regulation of synaptic transmission	19/3044	62/15699	0.0227282746711498	0.119433836500511	Grik1/Grik3/Tnr/Kcnq4/Pcdh17/Bche/Cd38/Slc6a1/Htr6/Htr2a/Npy2r/Gnai1/Slc24a2/Stxbp1/Grik2/Kcnb1/Shank3/Ppp1r9a/Shank2	19
BP	GO:0014031	mesenchymal cell development	37/3044	139/15699	0.0228110436960967	0.119731939400289	Pax3/Sox10/Crb2/Aldh1a2/Glipr2/Sfrp2/Lef1/Cyp26a1/Epha3/Snai1/Ednra/Tmem100/Alx1/Has2/Edn3/Hpn/Foxc2/Tbx20/Nrp2/Zeb2/Tgfb2/Wnt16/Loxl2/Nrp1/Dab2/Dact3/Sema3c/Twist1/Ednrb/Bmp2/Grem1/Sema3a/Heyl/Nog/Loxl3/Tgfb3/Hey1	37
BP	GO:0045666	positive regulation of neuron differentiation	74/3044	307/15699	0.0229004041548612	0.120035647515367	Dcc/Bmp5/Brinp1/Nlgn1/Stmn2/Trpc5/Hgf/Htr7/Vwc2/Brinp2/Cxcl12/Ccr5/Epha3/Syt4/Dbn1/Gdf7/Ptn/Fez1/Islr2/Serpine2/Prox1/Rgs6/Reln/Ntrk3/Negr1/Cxcl5/Robo2/Nefl/Magi2/Acsl6/Pacsin1/Zeb1/Fyn/Ptprz1/Cntn1/Nrp1/Gdf6/Dpysl3/Bmp4/Scn1b/Pcp4/Ndnf/Gata2/Nlgn3/Adamts1/Itpka/Nbl1/Lrrc7/Ntrk2/Dmd/Bmp2/Timp2/Rnf112/Fgfr1/Heyl/Sez6/Mmd2/Ankrd1/Trpc6/Socs2/Ascl1/Mef2c/Serpinf1/Camk2b/Disc1/Shank3/Map1b/Twf2/Dixdc…	74
BP	GO:0003151	outflow tract morphogenesis	18/3044	58/15699	0.0230567729330555	0.120035647515367	Gja5/Sfrp2/Gata6/Zfpm2/Foxc2/Tbx20/Tgfb2/Plxnd1/Tbx3/Npy2r/Twist1/Eya1/Heyl/Mef2c/Npy1r/Ryr1/Hey1/Vegfa	18
BP	GO:0071466	cellular response to xenobiotic stimulus	18/3044	58/15699	0.0230567729330555	0.120035647515367	Cyp2g1/Cyp2j8/Ahrr/Cyp2e1/Cyp2c65/Slco1a6/Cyp2ab1/Cyp2c55/Cyp2d26/Cyp2f2/Cyp1b1/Ugt1a6b/Cyp2a4/Sult1b1/Cyp2d22/Nceh1/Ugt1a7c/Cyp46a1	18
BP	GO:1903169	regulation of calcium ion transmembrane transport	18/3044	58/15699	0.0230567729330555	0.120035647515367	Rgn/Tlr9/Fgf14/Ptger3/Hrc/Cacnb4/Ank2/Bmp4/Cracr2a/Casq2/Myo5a/Tspan13/Dmd/Jsrp1/Jph2/Pik3cg/Pln/Atp1a2	18
BP	GO:0019933	cAMP-mediated signaling	14/3044	42/15699	0.0230777538937766	0.120035647515367	Adcy8/Pex5l/Glp1r/Pf4/Pde3a/Adcy5/Pde10a/Adcy4/Adcy1/Crhr2/Adcy7/Cxcl10/Pde2a/Rgs2	14
BP	GO:0043535	regulation of blood vessel endothelial cell migration	14/3044	42/15699	0.0230777538937766	0.120035647515367	Angpt4/Angpt2/Ccr5/Angpt1/Mmrn2/Foxc2/Srpx2/Vegfc/Acvrl1/Hdac9/Vash1/Amot/Dll4/Vegfa	14
BP	GO:0045761	regulation of adenylate cyclase activity	14/3044	42/15699	0.0230777538937766	0.120035647515367	Vipr2/Adgrd1/Grm7/Hrh2/Adcy4/Adcy1/Timp2/Calca/Adcy7/Acr/Tshr/Galr1/Gpr161/Adra2c	14
BP	GO:2000179	positive regulation of neural precursor cell proliferation	14/3044	42/15699	0.0230777538937766	0.120035647515367	Sox10/Igf1/Gpr37l1/Trf/Gli1/Prox1/Vegfc/Dct/Cx3cr1/Lhx5/Ascl1/Disc1/Dll4/Vegfa	14
BP	GO:0051155	positive regulation of striated muscle cell differentiation	17/3044	54/15699	0.0232864230802116	0.120711356620984	Cxcl12/Wisp1/Cxcl9/Prox1/Actn3/Myocd/Ccl8/Hopx/Bmp4/Flt3l/Grem1/Scgb3a1/Mef2c/Mylk3/Neu2/Shox2/Myog	17
BP	GO:0051339	regulation of lyase activity	17/3044	54/15699	0.0232864230802116	0.120711356620984	Nos3/Vipr2/Adgrd1/Grm7/Hrh2/Adcy4/Nos2/Adcy1/Timp2/Calca/Adcy7/Acr/Tshr/Pdzd3/Galr1/Gpr161/Adra2c	17
BP	GO:0055024	regulation of cardiac muscle tissue development	17/3044	54/15699	0.0232864230802116	0.120711356620984	Wisp1/Gata6/Pi16/Fgf20/Ncam1/Tbx20/Myocd/Col14a1/Bmp4/Bmp2/Grem1/Fgfr1/Jph2/Rbp4/Nog/Mef2c/Tgfbr2	17
BP	GO:0043401	steroid hormone mediated signaling pathway	16/3044	50/15699	0.023390177102361	0.121112651257496	Hnf4g/Ar/Rxrg/Lef1/Nr2f1/Esrrg/Nr1h4/Thrb/Bmp4/Esrrb/Nr4a1/Olfr78/Nr2e3/Nr3c2/Nr1h3/Pparg	16
BP	GO:0055007	cardiac muscle cell differentiation	27/3044	96/15699	0.0241573953083037	0.124944548512464	Pax3/AW551984/Wisp1/Gata6/Myh11/Agtr2/Pi16/Prox1/Myocd/Col14a1/Myl2/Pdgfrb/Bmp4/Tbx3/Bves/Mylk2/Actc1/Bmp2/Grem1/Myh6/Mef2c/Prkg1/Mylk3/Ttn/Sgcb/Speg/Vegfa	27
BP	GO:0071407	cellular response to organic cyclic compound	68/3044	280/15699	0.0241865652074834	0.12495486160001	Gabrb1/Agtr1a/Hnf4g/Smad9/P2ry12/Lin28b/Kcnq1/Ar/Trpv1/Ramp3/Rxrg/Gabrg2/Gabrb2/Gabrb3/Lef1/Irg1/Mlc1/Crhbp/Pla2g4f/Raet1a/Raet1b/Agtr2/Pde3a/Nr2f1/Esrrg/Lrrk2/Hrh1/Msn/Cyp1b1/Inhba/Nr1h4/Ptger3/Thrb/Mmp2/Bmp4/Naip6/Casq2/Nos2/Foxf1/Wnt10b/Igfbp5/Trim63/Bmp2/Ccdc62/Itpr1/Esrrb/Aqp1/Atp2b4/Tnf/Aanat/Ccl12/Pik3cg/Ube2l3/Nr4a1/Olfr78/Nr2e3/Mef2c/Nr3c2/Tmem173/Slc8a3/Ryr1/Nr1h3/Pparg/Cftr/Pde2a/Atp1a…	68
BP	GO:0048864	stem cell development	38/3044	144/15699	0.0242721504148429	0.125256282387708	Pax3/Sox10/Crb2/Aldh1a2/Glipr2/Sfrp2/Ptprc/Lef1/Cyp26a1/Epha3/Snai1/Ednra/Tmem100/Alx1/Has2/Edn3/Hpn/Foxc2/Tbx20/Nrp2/Zeb2/Tgfb2/Wnt16/Loxl2/Nrp1/Dab2/Dact3/Sema3c/Twist1/Ednrb/Bmp2/Grem1/Sema3a/Heyl/Nog/Loxl3/Tgfb3/Hey1	38
BP	GO:0009636	response to toxic substance	30/3044	109/15699	0.0243943915257352	0.12560516487719	Gabrb1/Hid1/Pon1/Ciita/Rgn/Nos3/Pla2g4f/Slc18a2/Fas/Slc7a11/Cyp2f2/Slc6a1/Scn9a/Gjc2/Slc22a8/Cyp1b1/Scn1b/Aoc3/Ets1/Sod3/Fbln5/Scn3a/Slc1a3/Ccl4/Cd36/Ddc/Mef2c/Gucy2c/Trpm6/Ppp1r9a	30
BP	GO:1901861	regulation of muscle tissue development	30/3044	109/15699	0.0243943915257352	0.12560516487719	S100b/Wisp1/Lef1/Gata6/Pi16/Fgf20/Ncam1/Tbx20/Actn3/Myocd/Col14a1/Hdac9/Bmp4/Nras/Twist1/Tsc22d3/Arntl/Wnt10b/Igfbp5/Bmp2/Grem1/Fgfr1/Jph2/Rbp4/Nog/Mef2c/Six4/Shox2/Tgfbr2/Myog	30
BP	GO:0098656	anion transmembrane transport	40/3044	153/15699	0.0245950111383987	0.126496489054091	Gabrg2/Slco1a6/Gabrb2/Gabrb3/Slc4a5/Slc26a9/Slco1c1/Slc1a6/Slco4c1/Slc38a8/Ano1/Slc7a2/Slc38a4/Ptafr/Slc36a2/Slco2b1/Slc38a11/Slc7a11/Slc26a4/Acsl6/Slc22a8/Slc26a7/Ano5/Fxyd1/Nmur2/Clca3b/Ano6/Gm6614/Clca4b/Slc12a3/Slc1a3/Clca3a2/Slc4a4/Clcn1/Slc22a20/Slc13a3/Clcn5/Cftr/Ano2/Slc27a5	40
BP	GO:0008038	neuron recognition	10/3044	27/15699	0.0248026492387387	0.126760316016164	Crtac1/Epha3/Cntnap2/Robo2/Ptprz1/Nrp1/Robo3/Celsr3/Sema3a/Gap43	10
BP	GO:0009261	ribonucleotide catabolic process	10/3044	27/15699	0.0248026492387387	0.126760316016164	Pde1b/Pde1a/Pde1c/Pde3a/Pde3b/Pde11a/Pde10a/Pde4c/Nt5e/Pde2a	10
BP	GO:0046633	alpha-beta T cell proliferation	10/3044	27/15699	0.0248026492387387	0.126760316016164	Ccr2/Zap70/Ptprc/Btla/Il12b/Cd28/4632428N05Rik/Fcgr4/Dock2/Xcl1	10
BP	GO:0048246	macrophage chemotaxis	10/3044	27/15699	0.0248026492387387	0.126760316016164	Hc/Ccl3/Rarres2/C3ar1/Cx3cr1/Tnfsf18/Ednrb/C5ar1/Cmklr1/Ccl12	10
BP	GO:0050850	positive regulation of calcium-mediated signaling	10/3044	27/15699	0.0248026492387387	0.126760316016164	Cd4/Zap70/Igf1/Kdr/Trem2/Ncam1/Chp2/Trat1/Cd8a/Ccl4	10
BP	GO:0022409	positive regulation of cell-cell adhesion	42/3044	162/15699	0.0248117190984227	0.126760316016164	Card11/Cd4/Sash3/Ccr2/Zap70/Il7/Ccr5/Itga4/Ptprc/H2-Ab1/Igf1/H2-Aa/Lef1/Cxcl13/Thy1/Gata3/Il7r/Il12b/Has2/Vcam1/Ptafr/Tbx18/Ihh/Cd28/Cd74/Il12rb1/Ikzf1/Nckap1l/Ppap2b/Xcl1/Cd83/Dpp4/Tnf/Cd27/Btn2a2/Hlx/Lck/Coro1a/Cd86/Il2rg/Hsph1/Tgfbr2	42
BP	GO:0032496	response to lipopolysaccharide	46/3044	180/15699	0.0249804388785899	0.127198292318667	Gbp10/Il12rb2/Gbp6/Cxcl9/Irg1/Cxcl13/Ly86/Nos3/Ednra/Cmpk2/Trem2/Raet1a/Raet1b/Il12b/Mrc1/Pf4/Ticam2/Casp1/Ptafr/Cxcl5/Kcnj8/Lbp/Tbxa2r/Lgals9/Ace/Ptger3/Fcgr4/Cited1/Mgst1/Nos2/Ednrb/Klrk1/Ptgfr/Ankrd1/Tnf/Cxcl2/Ccl12/Cd36/Tnip3/Mef2c/Serpine1/Cxcl10/Ltf/Cd86/Nr1h3/Zc3h12a	46
BP	GO:0070372	regulation of ERK1 and ERK2 cascade	46/3044	180/15699	0.0249804388785899	0.127198292318667	Dcc/Ros1/Fgfr4/Adra1a/Dusp26/Flt4/Glipr2/Igf1/Kdr/Angpt1/Ednra/Trem2/Tek/Fgf20/Itgb3/Ccr1/Cysltr2/Nlrp12/Fgf18/Csf1r/Gpr55/Pdgfrb/Htr2a/Cd74/Nrp1/Dab2/Bmp4/Icam1/Bmper/C5ar1/Dmd/Npsr1/Chil1/Bmp2/Crhr2/Epha7/Btn2a2/Ndrg2/Scimp/Ptprr/Gpr183/Mt3/Rps6ka6/Cryba1/Ptpn1/Vegfa	46
BP	GO:0090092	regulation of transmembrane receptor protein serine/threonine kinase signaling pathway	46/3044	180/15699	0.0249804388785899	0.127198292318667	Bmp5/Crb2/Vwc2/Tfap2b/Chrdl1/Grem2/Sfrp2/Kdr/Gata6/Bmp8a/Gdf7/Chrdl2/Tbx20/Zic2/Eng/Myocd/Tgfb2/Rnf165/Fbn2/Fbn1/Aspn/Magi2/Zeb1/Inhba/Acvrl1/4632428N05Rik/Sost/Bmp15/Dab2/Sulf1/Gdf6/Bmp4/Nrep/Itga8/Nbl1/Sostdc1/Gdf11/Bmper/Zfp423/Bmp2/Grem1/Nog/Lrg1/Tgfb3/Hfe2/Gdf10	46
BP	GO:0050866	negative regulation of cell activation	37/3044	140/15699	0.0253747370822599	0.129063098566627	Bank1/Samsn1/Tigit/Ccr2/Vsig4/Il13ra2/Lrrc32/H2-Ab1/Slfn1/Flt3/H2-Aa/Dtx1/Fcgr2b/Btla/Serpine2/C1qtnf1/Abat/Fas/Ihh/Lgals9/Inpp5d/4632428N05Rik/Ptger3/Cd74/Tnfsf18/Lax1/Bmp4/Cygb/Milr1/Foxf1/Xcl1/Btn1a1/Btn2a2/Hlx/Prkg1/Nr1h3/Ubash3b	37
BP	GO:0007219	Notch signaling pathway	39/3044	149/15699	0.0257288657559524	0.130333583776327	Dner/Angpt4/Cntn6/Postn/Dtx1/Reck/Snai1/Tmem100/S1pr3/Susd5/Nrip2/Foxc2/Cdh6/Mfng/Egfl7/Nr1h4/Cntn1/Hp/Gata2/Hhex/Zfp423/Pgam2/Timp4/Bmp2/Tspan10/Eya1/Notch4/Heyl/Grip2/Ascl1/Gsx2/Aph1c/Akt1s1/Dlk2/Pln/Hey1/Dtx4/Dll4/Tgfbr2	39
BP	GO:2000027	regulation of organ morphogenesis	39/3044	149/15699	0.0257288657559524	0.130333583776327	Agtr1a/Fgfr4/Hgf/Ar/Rspo2/Sfrp2/Foxp2/Wnt2b/Ednra/Cd34/Ptn/Gata3/Sfrp5/Agtr2/Stox1/Hpn/Foxc2/Nkd1/Fgf7/Aspn/Ror2/Dab2/Cited1/Sulf1/Bmp4/Twist1/Dact1/Fgf1/Bmp2/Grem1/Eya1/Fgfr1/Nog/Tnf/Six4/Six2/Pax9/Wnt10a/Vegfa	39
BP	GO:0033002	muscle cell proliferation	41/3044	158/15699	0.0259674865889786	0.130333583776327	Nox1/Wisp1/Igf1/Gata6/Angpt1/Pde1a/Nos3/Ednra/Vipr2/Npr1/Tacr1/Il12b/Pdgfd/Fgf20/Foxc2/Itgb3/Ncam1/Ptafr/Tbx20/Tgfb2/C3ar1/Igfbp3/S1pr1/Pdgfrb/Bmp4/Igfbp5/Fgf1/Calcrl/Fgfr1/Rbp4/Nog/Tnf/Ndrg2/Apod/Nppb/Mef2c/Pparg/Nol3/Vegfa/Tgfbr2/Myog	41
BP	GO:0001975	response to amphetamine	6/3044	13/15699	0.0259714440194685	0.130333583776327	Adra1b/Pde1b/Oxtr/Slc18a2/Ppp1r1b/Grin2a	6
BP	GO:0006699	bile acid biosynthetic process	6/3044	13/15699	0.0259714440194685	0.130333583776327	Fgfr4/Cyp7b1/Prox1/Nr1h4/Hnf1a/Slc27a5	6
BP	GO:0014051	gamma-aminobutyric acid secretion	6/3044	13/15699	0.0259714440194685	0.130333583776327	Grik1/Abat/Slc6a1/Htr6/Cacnb4/Apba1	6
BP	GO:0021978	telencephalon regionalization	6/3044	13/15699	0.0259714440194685	0.130333583776327	Six3/Nr2f1/Bmp4/Lhx2/Bmp2/Gsx2	6
BP	GO:0030325	adrenal gland development	6/3044	13/15699	0.0259714440194685	0.130333583776327	Hmga2/Pdgfrb/Stra6/Mdk/Ascl1/Ly6e	6
BP	GO:0035584	calcium-mediated signaling using intracellular calcium source	6/3044	13/15699	0.0259714440194685	0.130333583776327	Kdr/Selp/Vcam1/Gpr143/Ntrk2/Ptgfr	6
BP	GO:0045056	transcytosis	6/3044	13/15699	0.0259714440194685	0.130333583776327	Gp2/Lrp2/Ptafr/Tg/Gpihbp1/Cd300lg	6
BP	GO:0070208	protein heterotrimerization	6/3044	13/15699	0.0259714440194685	0.130333583776327	C1qtnf1/C1qtnf2/C1qtnf6/Col6a2/Col1a2/Col6a4	6
BP	GO:0097090	presynaptic membrane organization	6/3044	13/15699	0.0259714440194685	0.130333583776327	Lrrtm4/Nlgn1/Cdh2/Pcdh17/Magi2/Nlgn3	6
BP	GO:1903035	negative regulation of response to wounding	34/3044	127/15699	0.0259930179040651	0.130333583776327	Chrna7/Ctla2a/Tnr/Pros1/Irg1/Fcgr2b/Cd34/Aoah/Gata3/Il12b/Thbd/Serpine2/C1qtnf1/Tspan8/Abat/Nlrp12/Tnfaip6/Wfdc1/Serping1/Cx3cr1/Ptger3/Proc/Foxf1/Calcrl/Ptgis/Apod/Il22ra2/Serpine1/Prkg1/Nt5e/Serpinf1/Nr1h3/Pparg/Ubash3b	34
BP	GO:0030217	T cell differentiation	49/3044	194/15699	0.026046937846173	0.130461677795973	Card11/Cd4/Blk/Sash3/Ccr2/Zap70/Il7/Ctla2a/Ptprc/Flt3/H2-Aa/Lef1/Rhoh/Dtx1/B2m/Itk/Batf/Gata3/Il7r/Il12b/Rsad2/Themis/Fas/Clec4e/Txk/Ihh/Cd28/Zeb1/Cd3d/Cd74/Tnfsf18/Prex1/Bmp4/Ikzf1/Dock2/Tnfsf8/Vav1/Nckap1l/Cd8a/Cd83/H2-Oa/Cd27/Btn2a2/Hlx/Lck/Fcer1g/Il2rg/Tgfbr2/Irf4	49
BP	GO:0070663	regulation of leukocyte proliferation	43/3044	167/15699	0.0261060039357412	0.130615240583828	Card11/Cd4/Sash3/Ccr2/Vsig4/Zap70/Il7/Lmo1/Ptprc/Lrrc32/H2-Ab1/Slfn1/Igf1/H2-Aa/Fcgr2b/Btla/Cd38/Tacr1/Il12b/Clec2i/Vcam1/Ihh/Cd209a/Inpp5d/Cd28/Cd40/4632428N05Rik/Cd74/Mzb1/Tnfsf18/Bmp4/Il12rb1/Nckap1l/Xcl1/Grem1/Btn1a1/Ccl12/Btn2a2/Mef2c/Bst1/Gpr183/Coro1a/Cd86	43
BP	GO:0072080	nephron tubule development	20/3044	67/15699	0.0261850868273918	0.13086851003516	Agtr1a/Klhl3/Tfap2b/Wnt2b/Gata3/Agtr2/Pgf/Bmp4/Fgf1/Bmp2/Grem1/Dchs1/Eya1/Nog/Pou3f3/Mef2c/Six4/Six2/Adamts16/Vegfa	20
BP	GO:0032653	regulation of interleukin-10 production	11/3044	31/15699	0.0263726238893008	0.131377383145185	Tigit/Sash3/Fcgr2b/Cd34/Il12b/Tlr9/Xcl1/Cd83/Fcer1g/Tnfrsf9/Irf4	11
BP	GO:0042088	T-helper 1 type immune response	11/3044	31/15699	0.0263726238893008	0.131377383145185	Ccr2/H2-Ab1/Il27ra/Lef1/Il12b/Il12rb1/Tlr6/Xcl1/Hlx/Vegfa/Nlrp10	11
BP	GO:2000243	positive regulation of reproductive process	11/3044	31/15699	0.0263726238893008	0.131377383145185	Ar/Oxtr/Zfpm2/Ptafr/Pde3a/Inhba/Ednrb/Plcb1/Oxt/Sema3a/Cacna1h	11
BP	GO:0006029	proteoglycan metabolic process	19/3044	63/15699	0.0267941515292149	0.133044825843769	Hs6st3/Spock3/Chst7/Igf1/Adamts12/Acan/Hs3st5/Ihh/Cytl1/Dse/Sulf1/Ndnf/Hs6st2/Bmp2/Col2a1/Dcn/Chst13/Man1c1/Bgn	19
BP	GO:0061333	renal tubule morphogenesis	19/3044	63/15699	0.0267941515292149	0.133044825843769	Agtr1a/Klhl3/Wnt2b/Gata3/Agtr2/Pgf/Bmp4/Fgf1/Bmp2/Grem1/Dchs1/Eya1/Nog/Mef2c/Col4a1/Six4/Six2/Adamts16/Vegfa	19
BP	GO:2001057	reactive nitrogen species metabolic process	19/3044	63/15699	0.0267941515292149	0.133044825843769	Trpv1/Rgn/Nos3/Cd34/Smpd3/Raet1b/Slc7a2/Hrh1/Cyp1b1/Itgb2/Tlr6/Nos2/Icam1/Klrk1/Ptx3/Atp2b4/Tnf/Ptgis/Zc3h12a	19
BP	GO:0001936	regulation of endothelial cell proliferation	24/3044	84/15699	0.0268885514964487	0.133369535901479	Cxcl12/Flt4/Aldh1a2/Ccl11/Kdr/Tek/Prox1/Ptprm/Itgb3/Ppp1r16b/Pgf/Eng/Egfl7/Atoh8/Acvrl1/Tnmd/Sulf1/Bmp4/Bmp2/Vash1/Lrg1/Nr4a1/Dll4/Vegfa	24
BP	GO:0003203	endocardial cushion morphogenesis	8/3044	20/15699	0.0269738918528461	0.133504795198478	Snai1/Tmem100/Tbx20/Eng/Twist1/Bmp2/Heyl/Hey1	8
BP	GO:0071624	positive regulation of granulocyte chemotaxis	8/3044	20/15699	0.0269738918528461	0.133504795198478	Ednra/Rac2/Lbp/C3ar1/Cd74/Nckap1l/C5ar1/Xcl1	8
BP	GO:0045619	regulation of lymphocyte differentiation	33/3044	123/15699	0.0271454991615501	0.134209682951406	Card11/Sash3/Ccr2/Zap70/Il7/Ctla2a/Ptprc/Flt3/H2-Aa/Dtx1/Nfam1/Gata3/Il7r/Fas/Ihh/Lgals9/Inpp5d/Cd28/Zeb1/Cd74/Tnfsf18/Bmp4/Ikzf1/Flt3l/Nckap1l/Cd83/H2-Oa/Cd27/Btn2a2/Hlx/Lck/Il2rg/Tgfbr2	33
BP	GO:0060078	regulation of postsynaptic membrane potential	18/3044	59/15699	0.0273356383551826	0.134745736314838	Nlgn1/Grik1/Mecp2/Reln/Abat/Fgf14/Lrrk2/Stx1b/Dlg4/Npy2r/Nlgn3/Sez6/Mapk8ip2/Grin2a/Grik2/Mef2c/Shank3/Ppp1r9a	18
BP	GO:0072088	nephron epithelium morphogenesis	18/3044	59/15699	0.0273356383551826	0.134745736314838	Agtr1a/Klhl3/Wnt2b/Gata3/Agtr2/Pgf/Cited1/Bmp4/Fgf1/Bmp2/Grem1/Dchs1/Eya1/Nog/Six4/Six2/Adamts16/Vegfa	18
BP	GO:1901617	organic hydroxy compound biosynthetic process	44/3044	172/15699	0.0273932785010354	0.134745736314838	Bmp5/Agtr1a/Tyr/Tyrp1/Fgfr4/Cyp7b1/Tph2/Tph1/Snai1/Gata3/Oca2/Agtr2/Prox1/Slc45a2/Hdc/Ptafr/Fgf7/Zeb2/Tgfb2/Acer1/Dct/Nr1h4/Dab2/Cited1/Hnf1a/a/Fgf1/Pltp/Myo5a/Bmp2/Crhr2/Cdh3/Tnf/Cacna1h/Hsd17b1/Ddc/Fabp3/Prkg1/Slc24a5/Cyp2d22/Hmgcs2/Cftr/Lep/Slc27a5	44
BP	GO:0002053	positive regulation of mesenchymal cell proliferation	12/3044	35/15699	0.0274004487721561	0.134745736314838	Kdr/Foxp2/Prrx1/Tbx18/Ihh/Irs1/Foxf1/Fgfr1/Mycn/Shox2/Vegfa/Tgfbr2	12
BP	GO:0009268	response to pH	12/3044	35/15699	0.0274004487721561	0.134745736314838	Asic2/Nox1/Trpv1/Gpr65/Tg/Kcnj8/Acer1/Gpr68/Hvcn1/Insrr/Ctss/Gja3	12
BP	GO:0002758	innate immune response-activating signal transduction	27/3044	97/15699	0.0274681958618188	0.134934577534875	Cd300lh/Pik3ap1/Bpifb1/Clec7a/Irg1/Tlr9/Rsad2/Ticam2/Lbp/Colec12/Lgals9/Tlr6/Rftn1/Trim30a/Tlr13/Dhx58/Klrk1/Tril/Tlr7/Tnf/Ddx60/Irf7/Tnip3/Ltf/Cd86/Nr1h3/Irf4	27
BP	GO:0048638	regulation of developmental growth	65/3044	268/15699	0.0277255656362398	0.135908476327751	Sema4f/Trpc5/Sash3/Ar/Hmga2/Cxcl12/Il7/Aatk/Wisp1/Slit1/Tnr/Ccr5/Sfrp2/Igf1/Gata6/Colq/Syt4/Dbn1/Sfrp5/Pi16/Islr2/Fgf20/Prox1/Foxc2/Ncam1/Tbx20/Cacna1c/Ntrk3/Actn3/Plxna4/Nkd1/Col14a1/Nrk/Agr2/Musk/Hopx/Nrp1/Bmp4/Ikzf1/Plcb1/Wnt10b/Fgf13/Stc2/Myh6/Fgfr1/Sema3a/Rbp4/Draxin/Nog/Epha7/Socs2/Dio3/Tshr/Hlx/Mef2c/Acacb/Six4/Npy1r/Disc1/Map1b/Twf2/Dpysl2/Lep/Vegfa/Tgfbr2	65
BP	GO:0050878	regulation of body fluid levels	65/3044	268/15699	0.0277255656362398	0.135908476327751	Asic2/Ptpro/Gja5/P2ry12/Atp7b/P2rx1/Tfap2b/F5/Pros1/Slc4a5/Uts2/Cd34/Selp/Tacr1/Oxtr/Myl9/Vwf/Thbd/Serpine2/Pf4/C1qtnf1/Tspan8/Aqp4/Itgb3/Abat/Chrm1/Serping1/Cd209a/Slc7a11/Stab2/Agr2/Alox12b/Abca12/Ptger3/Heg1/F13a1/Scara5/Ano6/Aqp7/Gata1/Proc/Lbh/Aloxe3/Ednrb/Aplnr/Scnn1b/Wnk3/Krt16/Oxt/Aqp1/Stxbp1/Socs2/Gp6/Hsd11b2/Pik3cg/Cd36/Fcer1g/Nppb/F7/Serpine1/Prkg1/Nr1h3/Adra2c/Vegfa/Ubash3b	65
BP	GO:0061035	regulation of cartilage development	17/3044	55/15699	0.0277871185578665	0.136065144972386	Adamts12/Ihh/Fgf18/Tgfb2/Maf/Loxl2/Thrb/Bmp4/Sox5/Nkx3-2/Bmp2/Grem1/Nog/Six2/Pkdcc/Lep/Shox2	17
BP	GO:0048512	circadian behavior	13/3044	39/15699	0.0280052611772563	0.136987437120239	Nlgn1/Htr7/Hcrtr2/Mtnr1b/Uts2/Six3/Ptgds/Casp1/Kcna2/Mapk10/Ptger3/Npy2r/Ciart	13
BP	GO:0060079	excitatory postsynaptic potential	16/3044	51/15699	0.0281204087373319	0.137404505179864	Nlgn1/Grik1/Mecp2/Reln/Lrrk2/Stx1b/Dlg4/Npy2r/Nlgn3/Sez6/Mapk8ip2/Grin2a/Grik2/Mef2c/Shank3/Ppp1r9a	16
BP	GO:0001885	endothelial cell development	14/3044	43/15699	0.0282806835239708	0.137696478566023	Stc1/S1pr3/Col18a1/Sox18/Ppp1r16b/Eng/Msn/Tnmd/Heg1/Icam1/Dmd/Notch4/Abcb1b/Pde2a	14
BP	GO:0060428	lung epithelium development	14/3044	43/15699	0.0282806835239708	0.137696478566023	Fgfr4/Insc/Igf1/Gata6/Foxp2/Spdef/Fgf7/Agr2/Thrb/Bmp4/Stra6/Klf2/Eya1/Ascl1	14
BP	GO:0021795	cerebral cortex cell migration	15/3044	47/15699	0.0282999504664837	0.137696478566023	2900011O08Rik/Lhx6/Fut10/Reln/Nrp2/Htr6/Cx3cr1/Nrp1/Fgf13/Fgfr1/Sema3a/Dcx/Pou3f3/Disc1/Dixdc1	15
BP	GO:0060420	regulation of heart growth	15/3044	47/15699	0.0282999504664837	0.137696478566023	Wisp1/Gata6/Pi16/Fgf20/Prox1/Ncam1/Tbx20/Col14a1/Myh6/Fgfr1/Rbp4/Nog/Mef2c/Acacb/Tgfbr2	15
BP	GO:0090100	positive regulation of transmembrane receptor protein serine/threonine kinase signaling pathway	26/3044	93/15699	0.0285494617561851	0.138763662954481	Bmp5/Crb2/Kdr/Gata6/Bmp8a/Gdf7/Zic2/Eng/Myocd/Tgfb2/Rnf165/Inhba/Acvrl1/4632428N05Rik/Bmp15/Dab2/Sulf1/Gdf6/Bmp4/Itga8/Gdf11/Zfp423/Bmp2/Lrg1/Tgfb3/Gdf10	26
BP	GO:0016202	regulation of striated muscle tissue development	29/3044	106/15699	0.028663751387136	0.139172047389706	S100b/Wisp1/Lef1/Gata6/Pi16/Fgf20/Ncam1/Tbx20/Actn3/Myocd/Col14a1/Hdac9/Bmp4/Nras/Twist1/Tsc22d3/Arntl/Wnt10b/Bmp2/Grem1/Fgfr1/Jph2/Rbp4/Nog/Mef2c/Six4/Shox2/Tgfbr2/Myog	29
BP	GO:0045621	positive regulation of lymphocyte differentiation	21/3044	72/15699	0.0296453540955763	0.143786221657658	Sash3/Ccr2/Zap70/Il7/Ptprc/H2-Aa/Gata3/Il7r/Ihh/Inpp5d/Cd74/Ikzf1/Flt3l/Nckap1l/Cd83/Cd27/Btn2a2/Hlx/Lck/Il2rg/Tgfbr2	21
BP	GO:0050905	neuromuscular process	28/3044	102/15699	0.0298699137469105	0.144047566757596	Tnr/Mecp2/Fgf12/Cdh23/Clrn1/Kcna1/Penk/Nefl/Fgf14/Dlg4/Rbfox1/Uchl1/Adcy5/Ptprq/Pde8b/Stra6/Myo5a/Gbx1/Chrna1/Tcf15/Slc1a3/Npas3/Pcdh15/Grin2a/Camk2b/Shank3/Csmd1/Grin3a	28
BP	GO:0035239	tube morphogenesis	83/3044	353/15699	0.0299220102354083	0.144047566757596	Agtr1a/Klhl3/Pax3/Sox10/Ar/Cxcl12/Ccdc39/Aldh1a2/Rspo2/Sfrp2/Igf1/Ccl11/Lef1/Kdr/Gata6/Angpt1/Adamts12/Wnt2b/Ednra/Alx1/Gdf7/Gata3/Sfrp5/Agtr2/Tek/Foxc2/Tbx20/Ihh/Cxcr4/Zic3/Zeb2/Pgf/Zic2/Eng/Agr2/Zeb1/Atoh8/Tnc/Acvrl1/Ccdc103/Tead2/Nfatc4/Nrp1/Bmp4/Plxnd1/Rasip1/Tbx3/Zic5/Twist1/Flt1/Dact1/Hhex/Stra6/Foxf1/Casr/Sostdc1/Fgf1/Cfc1/Lhx2/Bmp2/Grem1/Dchs1/Eya1/Notch4/Dlc1/Nog/Tnf/Epha7/Mycn/Hlx/Mef2c…	83
BP	GO:0003209	cardiac atrium morphogenesis	9/3044	24/15699	0.0300125204336183	0.144047566757596	Gja5/Prox1/Tbx20/Ccm2l/Heg1/Cfc1/Myh6/Dll4/Shox2	9
BP	GO:0014047	glutamate secretion	9/3044	24/15699	0.0300125204336183	0.144047566757596	Trpv1/Grm7/Avpr1a/Htr6/Apba1/Ntrk2/Prkg1/Dpysl2/Cck	9
BP	GO:0034142	toll-like receptor 4 signaling pathway	9/3044	24/15699	0.0300125204336183	0.144047566757596	Pik3ap1/Bpifb1/Irg1/Ticam2/Lbp/Tril/Tnip3/Ltf/Nr1h3	9
BP	GO:0048247	lymphocyte chemotaxis	9/3044	24/15699	0.0300125204336183	0.144047566757596	Ccr2/Cxcl9/Cxcl13/Xcl1/Ccl4/Ccl12/Pik3cg/Cxcl10/Cxcl14	9
BP	GO:0048745	smooth muscle tissue development	9/3044	24/15699	0.0300125204336183	0.144047566757596	Foxp2/Prox1/Col3a1/Ihh/Eng/Pdgfrb/Bmp4/Itga8/Stra6	9
BP	GO:0086091	regulation of heart rate by cardiac conduction	9/3044	24/15699	0.0300125204336183	0.144047566757596	Gja5/Kcnq1/Ctnna3/Kcnh6/Kcnj2/Kcnh2/Scn5a/Ank2/Scn1b	9
BP	GO:0090022	regulation of neutrophil chemotaxis	9/3044	24/15699	0.0300125204336183	0.144047566757596	Ednra/Rac2/Lbp/C3ar1/Cd74/Nckap1l/C5ar1/Xcl1/Jam3	9
BP	GO:1902624	positive regulation of neutrophil migration	9/3044	24/15699	0.0300125204336183	0.144047566757596	Ednra/Rac2/Lbp/C3ar1/Ptger3/Cd74/Nckap1l/C5ar1/Xcl1	9
BP	GO:0009150	purine ribonucleotide metabolic process	84/3044	358/15699	0.0304942468211627	0.146207035332332	Adcy8/Gucy2f/Ak5/Gucy1a2/Ramp3/Pde1b/Mecp2/Igf1/Mtnr1b/Pde1a/Nos3/Ednra/Vipr2/Npr1/Adgrd1/Pde1c/Nme8/Pf4/Grm7/Gucy1b3/Hrh2/Gucy1a3/Pde3a/Actn3/Gpr65/Mrap/Akap12/Hkdc1/Lrrk2/Htr2a/Npr2/Pde3b/Myh7/Pde11a/Ptger3/Cacnb4/Adcy5/Grm8/Pde10a/Adcy4/Gipr/Npy2r/Nos2/Adcy1/Eno2/Ramp1/Gucy2d/Pgam2/Calcrl/Timp2/Calca/Myh6/Aqp1/Crhr2/Chchd10/Adcy7/Pde6b/Enpp1/Acr/Tshr/Ramp2/Pde4c/Pdzd3/Nppb/Adssl1/Cox8b/Gucy2c/…	84
BP	GO:0043502	regulation of muscle adaptation	19/3044	64/15699	0.0313851391398495	0.150321739338571	Wisp1/Igf1/Nos3/Pi16/Actn3/Col14a1/Myh7/Scn5a/Trpc3/Igfbp5/Trim63/Cmya5/Tnnt1/Atp2b4/Mef2c/Tnni1/Nol3/Rgs2/Myog	19
BP	GO:0050670	regulation of lymphocyte proliferation	41/3044	160/15699	0.0314792635823601	0.150615664882094	Card11/Cd4/Sash3/Ccr2/Vsig4/Zap70/Il7/Lmo1/Ptprc/Lrrc32/H2-Ab1/Slfn1/Igf1/H2-Aa/Fcgr2b/Btla/Cd38/Tacr1/Il12b/Clec2i/Vcam1/Ihh/Cd209a/Inpp5d/Cd28/Cd40/4632428N05Rik/Cd74/Mzb1/Tnfsf18/Bmp4/Il12rb1/Nckap1l/Xcl1/Btn1a1/Btn2a2/Mef2c/Bst1/Gpr183/Coro1a/Cd86	41
BP	GO:0010035	response to inorganic substance	70/3044	293/15699	0.0315173843842726	0.150641302909444	Gatm/Kcnmb2/Pon1/Hgf/Atp7b/Kcnmb1/Rgn/Alox5ap/B2m/Gpr37l1/Nos3/Crhbp/Kcna1/Tacr1/Pde1c/Trf/Aqp9/Ncam1/Abat/Fas/Avpr1a/Chp2/Nefl/Lrrk2/Slc30a2/Acer1/Loxl2/Cyp1b1/Slc40a1/Cp/Nfatc4/Ngb/Scn5a/Mmp2/Alg2/Trpc3/Gipr/Hp/Selm/Pgam2/Sod3/Fbln5/Rasa4/Fabp4/Nptx1/Hvcn1/Slc1a3/Aqp1/Atp2b4/Adgrv1/Net1/Trpc6/Aanat/Atp12a/Pcdh15/Grin2a/Cd36/Lck/Nr4a1/Mef2c/Pln/Cacna1g/Camk2b/Gja3/Ttn/Pparg/Cpne2/Nol3/Hsph1/Myog	70
BP	GO:0010596	negative regulation of endothelial cell migration	10/3044	28/15699	0.0320538715966302	0.152871477053499	Angpt4/Angpt2/Cxcl13/Stc1/Mmrn2/Ptprm/Acvrl1/Vash1/Serpinf1/Dll4	10
BP	GO:0006837	serotonin transport	7/3044	17/15699	0.0321770120617773	0.152871477053499	Htr7/P2rx1/Fcgr3/Slc18a2/Maob/Crhr2/Fcer1g	7
BP	GO:0031342	negative regulation of cell killing	7/3044	17/15699	0.0321770120617773	0.152871477053499	Ptprc/Il7r/Klrb1b/Lgals9/Serpinb9/Serpinb3a/Clec2d	7
BP	GO:0060572	morphogenesis of an epithelial bud	7/3044	17/15699	0.0321770120617773	0.152871477053499	Ar/Wnt2b/Sulf1/Bmp4/Hhex/Sostdc1/Nog	7
BP	GO:0090036	regulation of protein kinase C signaling	7/3044	17/15699	0.0321770120617773	0.152871477053499	Adra1a/Flt4/Akap12/Cd40/Sez6/Sez6l/Vegfa	7
BP	GO:0072028	nephron morphogenesis	18/3044	60/15699	0.0321834688533681	0.152871477053499	Agtr1a/Klhl3/Wnt2b/Gata3/Agtr2/Pgf/Cited1/Bmp4/Fgf1/Bmp2/Grem1/Dchs1/Eya1/Nog/Six4/Six2/Adamts16/Vegfa	18
BP	GO:0002221	pattern recognition receptor signaling pathway	26/3044	94/15699	0.032403441555951	0.153598994097178	Cd300lh/Pik3ap1/Bpifb1/Clec7a/Irg1/Tlr9/Rsad2/Ticam2/Lbp/Colec12/Lgals9/Tlr6/Rftn1/Trim30a/Tlr13/Dhx58/Tril/Tlr7/Tnf/Ddx60/Irf7/Tnip3/Ltf/Cd86/Nr1h3/Irf4	26
BP	GO:0050864	regulation of B cell activation	26/3044	94/15699	0.032403441555951	0.153598994097178	Bank1/Samsn1/Card11/Sash3/Il7/Ptprc/Flt3/Il27ra/Fcgr2b/Btla/Cd38/Nfam1/Tlr9/Fas/Inpp5d/Cd28/Cd40/Cd74/Mzb1/Ikzf1/Nckap1l/Mef2c/Bst1/Tnfsf13/Gpr183/Il2rg	26
BP	GO:0014033	neural crest cell differentiation	17/3044	56/15699	0.0329061289039097	0.155821195365785	Pax3/Sox10/Aldh1a2/Lef1/Cyp26a1/Ednra/Edn3/Foxc2/Nrp2/Zeb2/Nrp1/Sema3c/Twist1/Ednrb/Sema3a/Mef2c/Wnt10a	17
BP	GO:0060538	skeletal muscle organ development	40/3044	156/15699	0.0329793621966247	0.156007312119424	Dner/Col19a1/S100b/Pax3/Foxp2/Eln/Foxl2/Actn3/Plagl1/Myocd/Vgll2/Hdac9/Nras/Twist1/Tsc22d3/Stra6/Arntl/Mylpf/Wnt10b/Mylk2/Dmd/Acta1/Chrna1/Klhl40/Crhr2/Cacna1s/Heyl/Ankrd1/Asb2/Meox2/Hlx/Nr4a1/Mef2c/Fgfrl1/Six4/Ryr1/Pax5/Hoxd9/Shox2/Myog	40
BP	GO:0001755	neural crest cell migration	11/3044	32/15699	0.0333400309496621	0.157067072035396	Pax3/Sox10/Lef1/Edn3/Nrp2/Zeb2/Nrp1/Sema3c/Twist1/Ednrb/Sema3a	11
BP	GO:0030800	negative regulation of cyclic nucleotide metabolic process	11/3044	32/15699	0.0333400309496621	0.157067072035396	Mtnr1b/Ednra/Grm7/Ptger3/Grm8/Npy2r/Crhr2/Pdzd3/Galr1/Pde2a/Adra2c	11
BP	GO:0031952	regulation of protein autophosphorylation	11/3044	32/15699	0.0333400309496621	0.157067072035396	Rassf2/Ptprc/Nlrp12/Gfra2/Eng/Vegfc/Ace/Grem1/Enpp1/Epha7/Vegfa	11
BP	GO:0045909	positive regulation of vasodilation	11/3044	32/15699	0.0333400309496621	0.157067072035396	Gja5/Mtnr1b/Kdr/Uts2/Nos3/Agtr2/Ptprm/Ptafr/Nos2/Prkg1/Cftr	11
BP	GO:0021536	diencephalon development	15/3044	48/15699	0.0340033673238884	0.16002812994395	Hmga2/Lef1/Six3/Gli1/Ncam1/Nrp2/Rax/Nrp1/Bmp4/Gata2/Otx2/Bmp2/Duox2/Sema3a/Nog	15
BP	GO:1903792	negative regulation of anion transport	12/3044	36/15699	0.0340553632212769	0.160108957148703	Htr7/Agtr2/Grm7/Cyp4f18/Abat/Hrh2/Htr6/Sfrp4/Maob/Tnf/Prkg1/Lep	12
BP	GO:0061326	renal tubule development	21/3044	73/15699	0.034245308569846	0.160456839084338	Agtr1a/Klhl3/Tfap2b/Wnt2b/Gata3/Agtr2/Pgf/Bmp4/Fgf1/Bmp2/Grem1/Dchs1/Eya1/Nog/Pou3f3/Mef2c/Col4a1/Six4/Six2/Adamts16/Vegfa	21
BP	GO:0038083	peptidyl-tyrosine autophosphorylation	14/3044	44/15699	0.0342949148068991	0.160456839084338	Ros1/Blk/Bmx/Zap70/Aatk/Btk/Kdr/Itk/Txk/Fyn/Ace/Grem1/Lck/Vegfa	14
BP	GO:2000738	positive regulation of stem cell differentiation	14/3044	44/15699	0.0342949148068991	0.160456839084338	Crb2/Glipr2/Lef1/Snai1/Alx1/Tgfb2/Sp7/4632428N05Rik/Dab2/Twist1/Sox5/Bmp2/Tgfb3/Tead4	14
BP	GO:0002704	negative regulation of leukocyte mediated immunity	13/3044	40/15699	0.0343387406826856	0.160456839084338	Ccr2/Il13ra2/Ptprc/Fcgr2b/Il7r/Klrb1b/Lgals9/4632428N05Rik/Serpinb9/Foxf1/Xcl1/Serpinb3a/Clec2d	13
BP	GO:0007622	rhythmic behavior	13/3044	40/15699	0.0343387406826856	0.160456839084338	Nlgn1/Htr7/Hcrtr2/Mtnr1b/Uts2/Six3/Ptgds/Casp1/Kcna2/Mapk10/Ptger3/Npy2r/Ciart	13
BP	GO:0048260	positive regulation of receptor-mediated endocytosis	13/3044	40/15699	0.0343387406826856	0.160456839084338	Angpt1/B2m/Trf/Sele/Magi2/Sgip1/Dab2/Sfrp4/Hip1/Grem1/Serpine1/Vtn/Vegfa	13
BP	GO:0046649	lymphocyte activation	112/3044	493/15699	0.0345939300780165	0.161485168019005	Bank1/Samsn1/Card11/Tigit/Cd4/Blk/Hsh2d/Sash3/Ccr2/Chrna7/Was/Vsig4/Cxcl12/Zap70/Il7/Lmo1/Ctla2a/Cd2/Ptprc/Lrrc32/H2-Ab1/Slfn1/Flt3/Il27ra/Igf1/H2-Aa/Lef1/Rhoh/Dtx1/B2m/Itk/Fcgr2b/Batf/Thy1/Il2rb/Btla/Cd38/Nfam1/Tacr1/Gata3/Raet1b/Il7r/Il12b/Clec2i/Tlr9/Rsad2/Themis/Vcam1/Fas/Cd48/Clec4e/Txk/Ihh/Cxcr4/Cd209a/Lgals9/Inpp5d/Cd28/Zeb1/Fyn/Cd40/Itgb2/4632428N05Rik/Slamf1/Cd3d/Hdac9/Cd74/Apbb1ip/Fcgr4…	112
BP	GO:0045580	regulation of T cell differentiation	27/3044	99/15699	0.0351224450885922	0.163786006609885	Card11/Sash3/Ccr2/Zap70/Il7/Ctla2a/Ptprc/H2-Aa/Dtx1/Gata3/Il7r/Ihh/Cd28/Zeb1/Cd74/Tnfsf18/Bmp4/Ikzf1/Nckap1l/Cd83/H2-Oa/Cd27/Btn2a2/Hlx/Lck/Il2rg/Tgfbr2	27
BP	GO:0001657	ureteric bud development	20/3044	69/15699	0.0354001423823165	0.164580237284015	Agtr1a/Wnt2b/Gata3/Agtr2/Foxc2/Pgf/Robo2/Bmp4/Gdf11/Fgf1/Bmp2/Grem1/Dchs1/Eya1/Fgfr1/Nog/Six4/Six2/Adamts16/Vegfa	20
BP	GO:0072163	mesonephric epithelium development	20/3044	69/15699	0.0354001423823165	0.164580237284015	Agtr1a/Wnt2b/Gata3/Agtr2/Foxc2/Pgf/Robo2/Bmp4/Gdf11/Fgf1/Bmp2/Grem1/Dchs1/Eya1/Fgfr1/Nog/Six4/Six2/Adamts16/Vegfa	20
BP	GO:0072164	mesonephric tubule development	20/3044	69/15699	0.0354001423823165	0.164580237284015	Agtr1a/Wnt2b/Gata3/Agtr2/Foxc2/Pgf/Robo2/Bmp4/Gdf11/Fgf1/Bmp2/Grem1/Dchs1/Eya1/Fgfr1/Nog/Six4/Six2/Adamts16/Vegfa	20
BP	GO:0006163	purine nucleotide metabolic process	86/3044	370/15699	0.0356675495724827	0.165655952458864	Adcy8/Gucy2f/Ak5/Gucy1a2/Ramp3/Pde1b/Mecp2/Igf1/Mtnr1b/Pde1a/Nos3/Ednra/Vipr2/Npr1/Adgrd1/Pde1c/Nme8/Pf4/Grm7/Gucy1b3/Hrh2/Gucy1a3/Pde3a/Actn3/Gpr65/Oas2/Mrap/Akap12/Hkdc1/Lrrk2/Htr2a/Npr2/Pde3b/Myh7/Pde11a/Ptger3/Cacnb4/Adcy5/Grm8/Pde10a/Adcy4/Gipr/Npy2r/Nos2/Adcy1/Eno2/Ramp1/Gucy2d/Pgam2/Calcrl/Timp2/Calca/Myh6/Aqp1/Crhr2/Chchd10/Adcy7/Pde6b/Enpp1/Acr/Tshr/Ramp2/Pde4c/Pdzd3/Nppb/Adssl1/Cox8b/Gu…	86
BP	GO:0002686	negative regulation of leukocyte migration	8/3044	21/15699	0.0363539007892608	0.167490216261544	Cxcl12/Hc/Ccl28/Plcb1/Nbl1/Grem1/Ccl12/Apod	8
BP	GO:0015701	bicarbonate transport	8/3044	21/15699	0.0363539007892608	0.167490216261544	Slc4a10/Slc4a5/Slc26a9/Slc26a4/Ptger3/Slc26a7/Slc4a4/Cftr	8
BP	GO:0019835	cytolysis	8/3044	21/15699	0.0363539007892608	0.167490216261544	Lyz1/Hc/Fgl2/Pf4/Gzma/Lyz2/Gzmc/Mmd2	8
BP	GO:0042220	response to cocaine	8/3044	21/15699	0.0363539007892608	0.167490216261544	Adra1b/Tacr3/Crhbp/Ncam1/Abat/Dlg4/Htr2a/Sdk1	8
BP	GO:0042753	positive regulation of circadian rhythm	8/3044	21/15699	0.0363539007892608	0.167490216261544	Nlgn1/Mtnr1b/Uts2/Casp1/Ptger3/Npy2r/Arntl/Prkg1	8
BP	GO:0045663	positive regulation of myoblast differentiation	8/3044	21/15699	0.0363539007892608	0.167490216261544	Cxcl9/Igfbp3/Ccl8/Plcb1/Flt3l/Mef2c/Neu2/Myog	8
BP	GO:0045672	positive regulation of osteoclast differentiation	8/3044	21/15699	0.0363539007892608	0.167490216261544	Ccl3/Il12b/Itgb3/Ccr1/Csf1r/Gpr68/Tnf/Car2	8
BP	GO:0070207	protein homotrimerization	8/3044	21/15699	0.0363539007892608	0.167490216261544	Alox5ap/Nell1/Col23a1/Scara5/Mgst1/Cubn/Nell2/Tnfrsf9	8
BP	GO:0045778	positive regulation of ossification	23/3044	82/15699	0.0364850197011438	0.167926046632492	Sfrp2/Igf1/Tacr1/Bmpr1b/Actn3/Nell1/Fbn2/Kl/Thrb/Osr2/Bmp4/Ano6/Ddr2/Wnt10b/Bmp2/Oxt/Calca/Mef2c/Ifi204/Ltf/Gdf10/Pkdcc/Hey1	23
BP	GO:0002694	regulation of leukocyte activation	81/3044	347/15699	0.036949076167469	0.169891852218022	Bank1/Samsn1/Card11/Cd226/Tigit/Cd4/Sash3/Ccr2/Vsig4/Zap70/Il7/Lmo1/Ctla2a/Il13ra2/Ptprc/Lrrc32/H2-Ab1/Slfn1/Flt3/Il27ra/Igf1/H2-Aa/Dtx1/Fcgr2b/Thy1/Btla/Cd38/Nfam1/Tacr1/Gata3/Raet1b/Il7r/Il12b/Clec2i/Tlr9/Vcam1/Fas/Slc7a2/Ptafr/Ihh/Cd209a/Lbp/Lgals9/Inpp5d/Cd28/Zeb1/Cd40/4632428N05Rik/Cd74/Mzb1/Tnfsf18/Lax1/Bmp4/Il12rb1/Ikzf1/Milr1/Foxf1/Flt3l/Nckap1l/Xcl1/Klrk1/Cd83/Dpp4/Btn1a1/H2-Oa/Cd27/Btn2…	81
BP	GO:0050870	positive regulation of T cell activation	33/3044	126/15699	0.0374678252233021	0.172104955421322	Card11/Cd4/Sash3/Ccr2/Zap70/Il7/Ptprc/H2-Ab1/Igf1/H2-Aa/Thy1/Gata3/Il7r/Il12b/Vcam1/Ihh/Cd28/Cd74/Il12rb1/Ikzf1/Nckap1l/Xcl1/Cd83/Dpp4/Cd27/Btn2a2/Hlx/Lck/Coro1a/Cd86/Il2rg/Hsph1/Tgfbr2	33
BP	GO:0002708	positive regulation of lymphocyte mediated immunity	18/3044	61/15699	0.0376390326338643	0.172718834381745	Cd226/Sash3/Fcgr1/Ptprc/B2m/Raet1b/Il12b/Fcgr3/Rsad2/Cd28/Cd40/Fcer2a/Vav1/Xcl1/Klrk1/Tnf/Fcer1g/Tnfsf13	18
BP	GO:0032944	regulation of mononuclear cell proliferation	41/3044	162/15699	0.0378562326320112	0.173542330650037	Card11/Cd4/Sash3/Ccr2/Vsig4/Zap70/Il7/Lmo1/Ptprc/Lrrc32/H2-Ab1/Slfn1/Igf1/H2-Aa/Fcgr2b/Btla/Cd38/Tacr1/Il12b/Clec2i/Vcam1/Ihh/Cd209a/Inpp5d/Cd28/Cd40/4632428N05Rik/Cd74/Mzb1/Tnfsf18/Bmp4/Il12rb1/Nckap1l/Xcl1/Btn1a1/Btn2a2/Mef2c/Bst1/Gpr183/Coro1a/Cd86	41
BP	GO:0003272	endocardial cushion formation	6/3044	14/15699	0.0381487562221511	0.173843390594104	Snai1/Tmem100/Tbx20/Eng/Heyl/Hey1	6
BP	GO:0010818	T cell chemotaxis	6/3044	14/15699	0.0381487562221511	0.173843390594104	Ccr2/Cxcl9/Cxcl13/Xcl1/Pik3cg/Cxcl10	6
BP	GO:0014075	response to amine	6/3044	14/15699	0.0381487562221511	0.173843390594104	Adra1b/Pde1b/Oxtr/Slc18a2/Ppp1r1b/Grin2a	6
BP	GO:0031639	plasminogen activation	6/3044	14/15699	0.0381487562221511	0.173843390594104	Clec3b/Serpine2/Hpn/Tmprss9/Mfi2/Serpine1	6
BP	GO:0033604	negative regulation of catecholamine secretion	6/3044	14/15699	0.0381487562221511	0.173843390594104	P2ry12/Agtr2/Abat/Ptger3/Crhr2/Adra2c	6
BP	GO:0055003	cardiac myofibril assembly	6/3044	14/15699	0.0381487562221511	0.173843390594104	Prox1/Myl2/Pdgfrb/Actc1/Mylk3/Ttn	6
BP	GO:0051249	regulation of lymphocyte activation	70/3044	296/15699	0.038543907208967	0.175470183511713	Bank1/Samsn1/Card11/Tigit/Cd4/Sash3/Ccr2/Vsig4/Zap70/Il7/Lmo1/Ctla2a/Ptprc/Lrrc32/H2-Ab1/Slfn1/Flt3/Il27ra/Igf1/H2-Aa/Dtx1/Fcgr2b/Thy1/Btla/Cd38/Nfam1/Tacr1/Gata3/Raet1b/Il7r/Il12b/Clec2i/Tlr9/Vcam1/Fas/Ihh/Cd209a/Lgals9/Inpp5d/Cd28/Zeb1/Cd40/4632428N05Rik/Cd74/Mzb1/Tnfsf18/Lax1/Bmp4/Il12rb1/Ikzf1/Flt3l/Nckap1l/Xcl1/Cd83/Dpp4/Btn1a1/H2-Oa/Cd27/Btn2a2/Hlx/Lck/Mef2c/Bst1/Tnfsf13/Gpr183/Coro1a/Cd86/…	70
BP	GO:0072078	nephron tubule morphogenesis	17/3044	57/15699	0.0386859670638505	0.17594270678495	Agtr1a/Klhl3/Wnt2b/Gata3/Agtr2/Pgf/Bmp4/Fgf1/Bmp2/Grem1/Dchs1/Eya1/Nog/Six4/Six2/Adamts16/Vegfa	17
BP	GO:0030823	regulation of cGMP metabolic process	9/3044	25/15699	0.0390491124822406	0.176744999788705	Gucy1a2/Mtnr1b/Nos3/Npr1/Gucy1a3/Nos2/Pdzd3/Pde2a/Vegfa	9
BP	GO:0043368	positive T cell selection	9/3044	25/15699	0.0390491124822406	0.176744999788705	Zap70/Ptprc/Batf/Themis/Cd3d/Cd74/Tnfsf18/Dock2/Irf4	9
BP	GO:0045992	negative regulation of embryonic development	9/3044	25/15699	0.0390491124822406	0.176744999788705	Sfrp2/Snai1/Gata3/Sulf1/Bmp4/Col5a2/Rps6ka6/Gpr161/Col5a1	9
BP	GO:0060571	morphogenesis of an epithelial fold	9/3044	25/15699	0.0390491124822406	0.176744999788705	Ar/Wnt2b/Gdf7/Sulf1/Bmp4/Hhex/Sostdc1/Nog/Luzp1	9
BP	GO:0002696	positive regulation of leukocyte activation	51/3044	208/15699	0.0390930110450442	0.176744999788705	Card11/Cd226/Cd4/Sash3/Ccr2/Zap70/Il7/Ptprc/H2-Ab1/Igf1/H2-Aa/Thy1/Cd38/Tacr1/Gata3/Raet1b/Il7r/Il12b/Clec2i/Vcam1/Ptafr/Ihh/Lbp/Lgals9/Inpp5d/Cd28/Cd40/Cd74/Il12rb1/Ikzf1/Flt3l/Nckap1l/Xcl1/Klrk1/Cd83/Dpp4/Cd27/Btn2a2/Gab2/Hlx/Lck/Fcer1g/Mef2c/Bst1/Tnfsf13/Gpr183/Coro1a/Cd86/Il2rg/Hsph1/Tgfbr2	51
BP	GO:0032102	negative regulation of response to external stimulus	51/3044	208/15699	0.0390930110450442	0.176744999788705	Chrna7/Angpt2/Ctla2a/Slit1/Tnr/Hc/Pros1/Irg1/Cxcl13/Fcgr2b/Cd34/Aoah/Gata3/Il12b/Fez1/Thbd/Serpine2/C1qtnf1/Tspan8/Abat/Nlrp12/Tnfaip6/Wfdc1/Serping1/Robo2/Cx3cr1/Ptger3/Nrp1/Proc/Spx/Foxf1/Nbl1/Dhx58/Calcrl/Grem1/Sema3a/Ptgis/Ccl12/Apod/Il22ra2/Serpine1/Prkg1/Nt5e/Serpinf1/Ltf/Nr1h3/Pparg/Grin3a/Lep/Cck/Ubash3b	51
BP	GO:0060562	epithelial tube morphogenesis	74/3044	315/15699	0.0391537593356312	0.176845761714374	Agtr1a/Klhl3/Pax3/Ar/Cxcl12/Ccdc39/Aldh1a2/Rspo2/Sfrp2/Igf1/Ccl11/Lef1/Kdr/Angpt1/Adamts12/Wnt2b/Ednra/Alx1/Gdf7/Gata3/Sfrp5/Agtr2/Tek/Foxc2/Tbx20/Ihh/Cxcr4/Zic3/Zeb2/Pgf/Zic2/Eng/Tnc/Acvrl1/Ccdc103/Tead2/Nfatc4/Nrp1/Bmp4/Plxnd1/Rasip1/Tbx3/Zic5/Twist1/Flt1/Hhex/Foxf1/Casr/Sostdc1/Fgf1/Cfc1/Lhx2/Bmp2/Grem1/Dchs1/Eya1/Notch4/Dlc1/Nog/Tnf/Epha7/Mycn/Mef2c/Col4a1/Cxcl10/Six4/Shank3/Luzp1/Six2/Hhip/A…	74
BP	GO:0002440	production of molecular mediator of immune response	32/3044	122/15699	0.0392371489125776	0.177048489401405	Sash3/Il13ra2/Ptprc/H2-Ab1/Il27ra/Angpt1/B2m/Fcgr2b/Batf/Il7r/Tek/Tlr9/Rsad2/Fas/Tgfb2/Cd28/Cd40/4632428N05Rik/Cd74/Mzb1/Lax1/Xcl1/Mmp7/Tril/Rbp4/Tnf/Cd27/Cd36/Tgfb3/Fcer1g/Tnfsf13/Nuggc	32
BP	GO:0060993	kidney morphogenesis	21/3044	74/15699	0.0393553761102337	0.177407862112602	Agtr1a/Klhl3/Gcnt4/Wnt2b/Gata3/Agtr2/Gcnt1/Pgf/Lrrk2/Cited1/Bmp4/Fgf1/Bmp2/Grem1/Dchs1/Eya1/Nog/Six4/Six2/Adamts16/Vegfa	21
BP	GO:0032680	regulation of tumor necrosis factor production	27/3044	100/15699	0.0395042308092538	0.177730384795449	Sash3/Ccr2/Chrna7/Clec7a/Tnfrsf8/Ccr5/Cd2/Angpt1/Ccl3/Cd34/Cd209b/Il12b/Pf4/Fcgr3/Tlr9/Ptafr/Lbp/Lgals9/Nfatc4/Twist1/Trim30a/Ccl4/Twist2/Cd36/Fcer1g/Ltf/Zc3h12a	27
BP	GO:0061041	regulation of wound healing	27/3044	100/15699	0.0395042308092538	0.177730384795449	Asic2/Pros1/Cd34/Selp/Thbd/Serpine2/C1qtnf1/Tspan8/Foxc2/Abat/Wfdc1/Serping1/Cd209a/Stab2/Hopx/Ptger3/Scara5/Ano6/Proc/Lbh/Ppap2b/Cd36/Fcer1g/F7/Serpine1/Prkg1/Ubash3b	27
BP	GO:0034112	positive regulation of homotypic cell-cell adhesion	34/3044	131/15699	0.0395990601587549	0.177982872541501	Card11/Cd4/Sash3/Ccr2/Zap70/Il7/Ptprc/H2-Ab1/Igf1/H2-Aa/Thy1/Gata3/Il7r/Il12b/Has2/Vcam1/Ihh/Cd28/Cd74/Il12rb1/Ikzf1/Nckap1l/Xcl1/Cd83/Dpp4/Cd27/Btn2a2/Hlx/Lck/Coro1a/Cd86/Il2rg/Hsph1/Tgfbr2	34
BP	GO:0060675	ureteric bud morphogenesis	16/3044	53/15699	0.039650411462842	0.178039640533347	Agtr1a/Wnt2b/Gata3/Agtr2/Pgf/Bmp4/Fgf1/Bmp2/Grem1/Dchs1/Eya1/Nog/Six4/Six2/Adamts16/Vegfa	16
BP	GO:0021537	telencephalon development	47/3044	190/15699	0.0401924031442739	0.180297238690118	Crtac1/Cdh2/2900011O08Rik/Lhx6/Cxcl12/Fut10/Slit1/Tnr/Prdm8/Lef1/Kcna1/Six3/Prox1/Reln/Dnah5/Col3a1/Plxna4/Nr2f1/Nrp2/Cxcr4/Zeb2/Csf1r/Robo2/Lrrk2/Htr6/Inhba/Cx3cr1/Nrp1/Bmp4/Dclk2/Plcb1/Ntrk2/Mdk/Lhx5/Lhx2/Bmp2/Fgf13/Fgfr1/Sema3a/Dcx/Pou3f3/Ascl1/Gsx2/Disc1/Pax5/Shank3/Dixdc1	47
BP	GO:0001658	branching involved in ureteric bud morphogenesis	15/3044	49/15699	0.0404969372208687	0.180957159709965	Agtr1a/Wnt2b/Agtr2/Pgf/Bmp4/Fgf1/Bmp2/Grem1/Dchs1/Eya1/Nog/Six4/Six2/Adamts16/Vegfa	15
BP	GO:0008542	visual learning	15/3044	49/15699	0.0404969372208687	0.180957159709965	Adra1b/Nts/Pde1b/Mecp2/Atp1a3/Hrh2/Cacna1c/Hrh1/Dcdc2a/Pde8b/Ppp1r1b/Nlgn3/Cacna1e/Grin2a/Atp1a2	15
BP	GO:0009593	detection of chemical stimulus	15/3044	49/15699	0.0404969372208687	0.180957159709965	Kcnmb2/Trpv1/Kcnmb1/Trem2/Eng/Plcb2/Lbp/Rtp3/Tlr6/Car6/Rtp4/Tgfb3/Olfr78/Olfr857/Tas2r108	15
BP	GO:0048168	regulation of neuronal synaptic plasticity	15/3044	49/15699	0.0404969372208687	0.180957159709965	Grik1/S100b/Kcnj10/Kdr/Kcnn2/Dlg4/Mylk2/Syp/Grm5/Shisa6/Grin2a/Grik2/Camk2b/Shank3/Camk2a	15
BP	GO:0003197	endocardial cushion development	10/3044	29/15699	0.0406710072183348	0.181031259622365	Epha3/Snai1/Tmem100/Tbx20/Eng/Twist1/Foxf1/Bmp2/Heyl/Hey1	10
BP	GO:0030803	negative regulation of cyclic nucleotide biosynthetic process	10/3044	29/15699	0.0406710072183348	0.181031259622365	Ednra/Grm7/Ptger3/Grm8/Npy2r/Crhr2/Pdzd3/Galr1/Pde2a/Adra2c	10
BP	GO:0030851	granulocyte differentiation	10/3044	29/15699	0.0406710072183348	0.181031259622365	Lef1/Hcls1/Csf3/Inpp5d/C1qc/Ikzf1/Gata1/Gata2/Tesc/Cbfa2t3	10
BP	GO:0050922	negative regulation of chemotaxis	10/3044	29/15699	0.0406710072183348	0.181031259622365	Angpt2/Slit1/Hc/Cxcl13/Robo2/Nrp1/Nbl1/Grem1/Sema3a/Ccl12	10
BP	GO:0001823	mesonephros development	20/3044	70/15699	0.0408169740313832	0.181329900093043	Agtr1a/Wnt2b/Gata3/Agtr2/Foxc2/Pgf/Robo2/Bmp4/Gdf11/Fgf1/Bmp2/Grem1/Dchs1/Eya1/Fgfr1/Nog/Six4/Six2/Adamts16/Vegfa	20
BP	GO:1903409	reactive oxygen species biosynthetic process	20/3044	70/15699	0.0408169740313832	0.181329900093043	Trpv1/Rgn/Nos3/Cd34/Smpd3/Raet1b/Slc7a2/Hrh1/Cyp1b1/Itgb2/Ncf1/Cybb/Nos2/Icam1/Klrk1/Ptx3/Atp2b4/Tnf/Ptgis/Zc3h12a	20
BP	GO:0045776	negative regulation of blood pressure	14/3044	45/15699	0.0411790505105631	0.182761847729314	Gja5/Adra1a/Uts2/Nos3/Adra1d/Agtr2/Abat/Ptafr/Vegfc/Nos2/Oxt/Calca/Cd36/Nppb	14
BP	GO:0006195	purine nucleotide catabolic process	11/3044	33/15699	0.0415125042595705	0.183180896915072	Pde1b/Pde1a/Pde1c/Pde3a/Actn3/Pde3b/Pde11a/Pde10a/Pde4c/Nt5e/Pde2a	11
BP	GO:0021515	cell differentiation in spinal cord	11/3044	33/15699	0.0415125042595705	0.183180896915072	Pax3/Gdf7/Tbx20/Tal1/Gata2/Gbx1/Lhx5/Draxin/Ascl1/Gsx2/Dll4	11
BP	GO:0030890	positive regulation of B cell proliferation	11/3044	33/15699	0.0415125042595705	0.183180896915072	Card11/Sash3/Il7/Ptprc/Cd38/Cd40/Cd74/Nckap1l/Mef2c/Bst1/Gpr183	11
BP	GO:0045071	negative regulation of viral genome replication	11/3044	33/15699	0.0415125042595705	0.183180896915072	Mx2/Prox1/Rsad2/Ifitm3/Isg15/Bst2/Oas1b/Ifitm2/Oas3/Tnf/Ltf	11
BP	GO:0045824	negative regulation of innate immune response	11/3044	33/15699	0.0415125042595705	0.183180896915072	Nlrc5/Irg1/Klrb1b/Ccr1/Serping1/Lgals9/Serpinb9/Dhx58/Serpinb3a/Clec2d/Pparg	11
BP	GO:0071320	cellular response to cAMP	11/3044	33/15699	0.0415125042595705	0.183180896915072	Kcnq1/Crhbp/Wnt10b/Igfbp5/Itpr1/Aqp1/Aanat/Pik3cg/Slc8a3/Cftr/Gpd1	11
BP	GO:0030514	negative regulation of BMP signaling pathway	13/3044	41/15699	0.0416352455858048	0.183370554792653	Vwc2/Chrdl1/Grem2/Sfrp2/Chrdl2/Fbn1/Sost/Nbl1/Sostdc1/Bmper/Grem1/Nog/Hfe2	13
BP	GO:0086004	regulation of cardiac muscle cell contraction	13/3044	41/15699	0.0416352455858048	0.183370554792653	Gja5/Kcnq1/Stc1/Ctnna3/Kcnj2/Kcnh2/Scn5a/Fxyd1/Ank2/Scn1b/Casq2/Pln/Atp1a2	13
BP	GO:0014904	myotube cell development	12/3044	37/15699	0.0417833746587955	0.183671086693252	Dner/Igf1/Actn3/Hdac9/Wnt10b/Dmd/Acta1/Klhl40/Cacna1s/Ryr1/Shox2/Myog	12
BP	GO:0050710	negative regulation of cytokine secretion	12/3044	37/15699	0.0417833746587955	0.183671086693252	Bank1/Lrrc32/Angpt1/Cd34/Srgn/Nlrp12/Lgals9/Btn1a1/Tnf/Il1f5/Btn2a2/Tnfrsf9	12
BP	GO:0042311	vasodilation	19/3044	66/15699	0.042282856408195	0.185497636620168	Gja5/Mtnr1b/Kdr/Uts2/Nos3/Mrvi1/Agtr2/Ptprm/Ptafr/Gucy1a3/Kcnj8/Nos2/Ednrb/Casr/Calca/Itga1/Prkg1/Cftr/Rgs2	19
BP	GO:0010977	negative regulation of neuron projection development	28/3044	105/15699	0.042319926231961	0.185497636620168	Nlgn1/Stmn2/Sema4f/Trpc5/Spock1/Aatk/Slit1/Tnr/Ccr5/Mag/Thy1/Nr2f1/Ptprz1/Nfatc4/Nrp1/Dab2/Dpysl3/Fgf13/Sema3a/Draxin/Sez6/Epha7/Trpc6/Fat3/Cspg4/Inpp5j/D130043K22Rik/Vim	28
BP	GO:0071222	cellular response to lipopolysaccharide	28/3044	105/15699	0.042319926231961	0.185497636620168	Gbp10/Gbp6/Irg1/Ly86/Nos3/Cmpk2/Trem2/Raet1a/Raet1b/Il12b/Mrc1/Ticam2/Lbp/Fcgr4/Nos2/Klrk1/Ankrd1/Tnf/Ccl12/Cd36/Tnip3/Mef2c/Serpine1/Cxcl10/Ltf/Cd86/Nr1h3/Zc3h12a	28
BP	GO:0071219	cellular response to molecule of bacterial origin	30/3044	114/15699	0.0430392615477235	0.188470975806126	Gbp10/Gbp6/Irg1/Ly86/Nos3/Fcgr2b/Cmpk2/Trem2/Raet1a/Raet1b/Il12b/Mrc1/Ticam2/Lbp/Fcgr4/Tlr6/Nos2/Klrk1/Ankrd1/Tnf/Ccl12/Cd36/Tnip3/Mef2c/Serpine1/Cxcl10/Ltf/Cd86/Nr1h3/Zc3h12a	30
BP	GO:0046651	lymphocyte proliferation	52/3044	214/15699	0.0435301772591719	0.188920047526128	Card11/Cd4/Sash3/Ccr2/Vsig4/Cxcl12/Zap70/Il7/Lmo1/Ptprc/Lrrc32/H2-Ab1/Slfn1/Flt3/Igf1/H2-Aa/Lef1/Fcgr2b/Btla/Cd38/Tacr1/Il7r/Il12b/Clec2i/Vcam1/Ihh/Cxcr4/Cd209a/Inpp5d/Cd28/Fyn/Cd40/Itgb2/4632428N05Rik/Cd74/Fcgr4/Mzb1/Tnfsf18/Bmp4/Il12rb1/Dock2/Nckap1l/Xcl1/Btn1a1/Cd27/Plcl2/Btn2a2/Mef2c/Bst1/Gpr183/Coro1a/Cd86	52
BP	GO:0007519	skeletal muscle tissue development	38/3044	150/15699	0.0436484095482635	0.188920047526128	Dner/Col19a1/S100b/Pax3/Foxp2/Eln/Foxl2/Actn3/Plagl1/Myocd/Vgll2/Hdac9/Nras/Twist1/Tsc22d3/Arntl/Mylpf/Wnt10b/Mylk2/Dmd/Acta1/Chrna1/Klhl40/Crhr2/Cacna1s/Heyl/Ankrd1/Asb2/Meox2/Hlx/Nr4a1/Mef2c/Six4/Ryr1/Pax5/Hoxd9/Shox2/Myog	38
BP	GO:0003171	atrioventricular valve development	7/3044	18/15699	0.0440682904085247	0.188920047526128	Gja5/Zfpm2/Tbx20/Twist1/Bmp2/Heyl/Hey1	7
BP	GO:0030224	monocyte differentiation	7/3044	18/15699	0.0440682904085247	0.188920047526128	Inpp5d/Bmp4/Dcstamp/Gpr68/Mef2c/Pparg/Vegfa	7
BP	GO:0061298	retina vasculature development in camera-type eye	7/3044	18/15699	0.0440682904085247	0.188920047526128	Arhgef15/Cyp1b1/Pdgfrb/Acvrl1/Nrp1/Rhoj/Col4a1	7
BP	GO:2000463	positive regulation of excitatory postsynaptic potential	7/3044	18/15699	0.0440682904085247	0.188920047526128	Nlgn1/Reln/Stx1b/Dlg4/Nlgn3/Grin2a/Shank3	7
BP	GO:0032640	tumor necrosis factor production	27/3044	101/15699	0.0442803190146102	0.188920047526128	Sash3/Ccr2/Chrna7/Clec7a/Tnfrsf8/Ccr5/Cd2/Angpt1/Ccl3/Cd34/Cd209b/Il12b/Pf4/Fcgr3/Tlr9/Ptafr/Lbp/Lgals9/Nfatc4/Twist1/Trim30a/Ccl4/Twist2/Cd36/Fcer1g/Ltf/Zc3h12a	27
BP	GO:0072091	regulation of stem cell proliferation	27/3044	101/15699	0.0442803190146102	0.188920047526128	Sox10/Hmga2/Ptprc/Kdr/Foxp2/Ptn/Six3/Sox18/Prrx1/Tbx18/Ihh/Vegfc/Lrrk2/Dct/Zeb1/Irs1/Ace/Cx3cr1/Bmp4/Tbx3/Foxf1/Fgfr1/Mycn/Disc1/Shox2/Vegfa/Tgfbr2	27
BP	GO:0001660	fever generation	5/3044	11/15699	0.0446620469031973	0.188920047526128	Trpv1/Ccr5/Ptger3/Ednrb/Tnf	5
BP	GO:0001886	endothelial cell morphogenesis	5/3044	11/15699	0.0446620469031973	0.188920047526128	Stc1/Col18a1/Tnmd/Heg1/Notch4	5
BP	GO:0002523	leukocyte migration involved in inflammatory response	5/3044	11/15699	0.0446620469031973	0.188920047526128	Lbp/Itgb2/Aoc3/Jam3/S100a9	5
BP	GO:0002834	regulation of response to tumor cell	5/3044	11/15699	0.0446620469031973	0.188920047526128	Cd226/Raet1b/Il12b/Xcl1/Klrk1	5
BP	GO:0002837	regulation of immune response to tumor cell	5/3044	11/15699	0.0446620469031973	0.188920047526128	Cd226/Raet1b/Il12b/Xcl1/Klrk1	5
BP	GO:0009992	cellular water homeostasis	5/3044	11/15699	0.0446620469031973	0.188920047526128	Aqp9/Aqp4/Aqp7/Aqp1/Mip	5
BP	GO:0010226	response to lithium ion	5/3044	11/15699	0.0446620469031973	0.188920047526128	Fas/Nfatc4/Fabp4/Pparg/Myog	5
BP	GO:0010759	positive regulation of macrophage chemotaxis	5/3044	11/15699	0.0446620469031973	0.188920047526128	Rarres2/C3ar1/Tnfsf18/C5ar1/Cmklr1	5
BP	GO:0018119	peptidyl-cysteine S-nitrosylation	5/3044	11/15699	0.0446620469031973	0.188920047526128	Ace/Nos2/Dmd/Atp2b4/S100a9	5
BP	GO:0021854	hypothalamus development	5/3044	11/15699	0.0446620469031973	0.188920047526128	Lef1/Nrp2/Rax/Nrp1/Sema3a	5
BP	GO:0031953	negative regulation of protein autophosphorylation	5/3044	11/15699	0.0446620469031973	0.188920047526128	Ptprc/Nlrp12/Gfra2/Eng/Enpp1	5
BP	GO:0033275	actin-myosin filament sliding	5/3044	11/15699	0.0446620469031973	0.188920047526128	Myh7/Tpm1/Mylk2/Actc1/Myh6	5
BP	GO:0033603	positive regulation of dopamine secretion	5/3044	11/15699	0.0446620469031973	0.188920047526128	Cxcl12/Chrna6/Htr6/Pcp4/Npy2r	5
BP	GO:0042428	serotonin metabolic process	5/3044	11/15699	0.0446620469031973	0.188920047526128	Tph2/Tph1/Pde1b/Grin2a/Ddc	5
BP	GO:0043116	negative regulation of vascular permeability	5/3044	11/15699	0.0446620469031973	0.188920047526128	Angpt1/Pde3a/Ramp2/Amot/Pde2a	5
BP	GO:0045019	negative regulation of nitric oxide biosynthetic process	5/3044	11/15699	0.0446620469031973	0.188920047526128	Rgn/Cd34/Atp2b4/Ptgis/Zc3h12a	5
BP	GO:0045188	regulation of circadian sleep/wake cycle, non-REM sleep	5/3044	11/15699	0.0446620469031973	0.188920047526128	Mtnr1b/Casp1/Kcna2/Ptger3/Npy2r	5
BP	GO:0045589	regulation of regulatory T cell differentiation	5/3044	11/15699	0.0446620469031973	0.188920047526128	Ctla2a/Cd28/Btn2a2/Lck/Il2rg	5
BP	GO:0050832	defense response to fungus	5/3044	11/15699	0.0446620469031973	0.188920047526128	Ncf1/Il1f5/Clec4n/Ltf/Nlrp10	5
BP	GO:0060973	cell migration involved in heart development	5/3044	11/15699	0.0446620469031973	0.188920047526128	Eng/Pdgfrb/Nrp1/Twist1/Bves	5
BP	GO:0061140	lung secretory cell differentiation	5/3044	11/15699	0.0446620469031973	0.188920047526128	Igf1/Gata6/Spdef/Agr2/Ascl1	5
BP	GO:0061548	ganglion development	5/3044	11/15699	0.0446620469031973	0.188920047526128	Nrp2/Nrp1/Sema3a/Ascl1/Six4	5
BP	GO:0070293	renal absorption	5/3044	11/15699	0.0446620469031973	0.188920047526128	Klhl3/Aqp4/Aqp7/Hnf1a/Aqp1	5
BP	GO:0071285	cellular response to lithium ion	5/3044	11/15699	0.0446620469031973	0.188920047526128	Fas/Nfatc4/Fabp4/Pparg/Myog	5
BP	GO:0090280	positive regulation of calcium ion import	5/3044	11/15699	0.0446620469031973	0.188920047526128	Stc1/Pdgfrb/Casr/Ccl12/Serpine1	5
BP	GO:0097286	iron ion import	5/3044	11/15699	0.0446620469031973	0.188920047526128	B2m/Trf/Mfi2/Steap4/Steap2	5
BP	GO:1901160	primary amino compound metabolic process	5/3044	11/15699	0.0446620469031973	0.188920047526128	Tph2/Tph1/Pde1b/Grin2a/Ddc	5
BP	GO:1901722	regulation of cell proliferation involved in kidney development	5/3044	11/15699	0.0446620469031973	0.188920047526128	Gata3/Pdgfd/Itgb3/C3ar1/Bmp4	5
BP	GO:1904406	negative regulation of nitric oxide metabolic process	5/3044	11/15699	0.0446620469031973	0.188920047526128	Rgn/Cd34/Atp2b4/Ptgis/Zc3h12a	5
BP	GO:0050867	positive regulation of cell activation	53/3044	219/15699	0.044781343287357	0.189250566576532	Card11/Cd226/Cd4/Sash3/Ccr2/Zap70/Il7/Ptprc/H2-Ab1/Igf1/H2-Aa/Thy1/Selp/Cd38/Tacr1/Gata3/Raet1b/Il7r/Il12b/Clec2i/Vcam1/Ptafr/Ihh/Lbp/Lgals9/Inpp5d/Cd28/Cd40/Cd74/Il12rb1/Ikzf1/Flt3l/Nckap1l/Xcl1/Klrk1/Cd83/Dpp4/Cd27/Btn2a2/Gab2/Hlx/Lck/Fcer1g/Mef2c/Bst1/Tnfsf13/Gpr183/Coro1a/Cd86/Il2rg/Lep/Hsph1/Tgfbr2	53
BP	GO:0043500	muscle adaptation	21/3044	75/15699	0.0450032377572303	0.189839346062151	Ar/Wisp1/Igf1/Gata6/Nos3/Pi16/Actn3/Col14a1/Myh7/Trpc3/Igfbp5/Cmya5/Tnnt1/Atp2b4/Cacna1s/Myoc/Mef2c/Tnni1/Nol3/Rgs2/Myog	21
BP	GO:1904019	epithelial cell apoptotic process	21/3044	75/15699	0.0450032377572303	0.189839346062151	Cd248/Ecscr/Igf1/Kdr/Angpt1/Col18a1/Gata3/Six3/Tek/Fas/Cd40/Bmp4/Ano6/Sfrp4/Col4a3/Fasl/Icam1/Pik3cg/Ramp2/Serpine1/Tgfbr2	21
BP	GO:0070661	leukocyte proliferation	54/3044	224/15699	0.0460136864155991	0.193923858972433	Card11/Cd4/Sash3/Ccr2/Vsig4/Cxcl12/Zap70/Il7/Lmo1/Ptprc/Lrrc32/H2-Ab1/Slfn1/Flt3/Igf1/H2-Aa/Lef1/Fcgr2b/Btla/Cd38/Tacr1/Il7r/Il12b/Clec2i/Vcam1/Ihh/Cxcr4/Cd209a/Inpp5d/Cd28/Fyn/Cd40/Itgb2/4632428N05Rik/Cd74/Fcgr4/Mzb1/Tnfsf18/Bmp4/Il12rb1/Dock2/Nckap1l/Xcl1/Grem1/Btn1a1/Cd27/Plcl2/Ccl12/Btn2a2/Mef2c/Bst1/Gpr183/Coro1a/Cd86	54
BP	GO:0050678	regulation of epithelial cell proliferation	63/3044	266/15699	0.0462618431287045	0.194791167312989	Bmp5/Cyp7b1/Ar/Cxcl12/Pygo2/Flt4/Aldh1a2/Rgn/Sfrp2/Igf1/Ccl11/Kdr/Foxp2/Ednra/Tacr1/Ptn/Gata3/Tek/Prox1/Stox1/Has2/Ptprm/Hpn/Itgb3/Wfdc1/Tbx18/Ppp1r16b/Ihh/Fgf7/Pgf/Eng/Vegfc/Tgfb2/Runx3/Egfl7/Gkn3/Atoh8/Acvrl1/Tnmd/Scn5a/Dab2/Osr2/Sulf1/Bmp4/Twist1/Ednrb/Wnt10b/Fgf1/C5ar1/Bmp2/Vash1/Eya1/Amica1/Nog/Lrg1/Cdh3/Twist2/Nr4a1/Mef2c/Six4/Serpinf1/Dll4/Vegfa	63
BP	GO:0072171	mesonephric tubule morphogenesis	16/3044	54/15699	0.0465405118344758	0.195606282828994	Agtr1a/Wnt2b/Gata3/Agtr2/Pgf/Bmp4/Fgf1/Bmp2/Grem1/Dchs1/Eya1/Nog/Six4/Six2/Adamts16/Vegfa	16
BP	GO:1904035	regulation of epithelial cell apoptotic process	16/3044	54/15699	0.0465405118344758	0.195606282828994	Cd248/Ecscr/Igf1/Kdr/Angpt1/Col18a1/Gata3/Tek/Cd40/Bmp4/Ano6/Sfrp4/Fasl/Icam1/Ramp2/Serpine1	16
BP	GO:0032649	regulation of interferon-gamma production	20/3044	71/15699	0.0468132948547322	0.196573086522428	Il12rb2/Sash3/Ccr2/Cd2/Il27ra/Gata3/Raet1b/Il12b/Tlr9/Ticam2/Txk/Lgals9/Isg15/Il12rb1/Xcl1/Klrk1/Tlr7/Tnf/Cd27/Il1f5	20
BP	GO:0006897	endocytosis	99/3044	437/15699	0.0475200375937125	0.198658545678872	Nlgn1/Sirpb1a/Ccr2/Chrna7/Lrp2/Slc9a3/Fcgr1/Clec9a/Ramp3/Lrp1b/Cd302/Gm12888/Gulp1/Clec7a/Itga4/Pld4/Pros1/Elmo1/Asgr2/Angpt1/B2m/Mlc1/Fcgr2b/Treml4/Cd209b/Trem2/Trf/Mrc1/Tub/Fcgr3/Amph/Gria2/Sele/Pecam1/Ifitm3/Cd209d/Cd209a/Lbp/Lrrk2/Ackr2/Colec12/Stab2/Magi2/Pacsin1/Pear1/Sgip1/Dlg4/Adrbk2/Dnm1/Ptger3/Dab2/Rinl/Siglec1/Scara5/Ano6/Sfrp4/Dock2/C2/Hip1/Cdc42se1/Gata2/Nlgn3/Ramp1/Vav1/Nckap1l/Syt5…	99
BP	GO:0002701	negative regulation of production of molecular mediator of immune response	8/3044	22/15699	0.0476992962135007	0.198658545678872	Il13ra2/Angpt1/Fcgr2b/Tgfb2/4632428N05Rik/Xcl1/Tnf/Tgfb3	8
BP	GO:0032232	negative regulation of actin filament bundle assembly	8/3044	22/15699	0.0476992962135007	0.198658545678872	Kank4/Arhgap6/S1pr1/Dlc1/Myoc/Shank3/Frmd7/Ppp1r9a	8
BP	GO:0042474	middle ear morphogenesis	8/3044	22/15699	0.0476992962135007	0.198658545678872	Prrx1/Osr2/Nkx3-2/Eya1/Fgfr1/Nog/Six2/Eya4	8
BP	GO:0045822	negative regulation of heart contraction	8/3044	22/15699	0.0476992962135007	0.198658545678872	Adra1a/Uts2/Adra1d/Agtr2/Spx/Prkg1/Pln/Atp1a2	8
BP	GO:0051968	positive regulation of synaptic transmission, glutamatergic	8/3044	22/15699	0.0476992962135007	0.198658545678872	Nlgn1/Tnr/Oxtr/Reln/Nlgn3/Ntrk2/Cckbr/Shank3	8
BP	GO:0055083	monovalent inorganic anion homeostasis	8/3044	22/15699	0.0476992962135007	0.198658545678872	Fgfr4/Tfap2b/Stc1/Ckb/Sfrp4/Fasl/Car12/Enpp1	8
BP	GO:0060343	trabecula formation	8/3044	22/15699	0.0476992962135007	0.198658545678872	Tek/Fbn2/Slc40a1/Mmp2/Adamts1/Wnt10b/Grem1/Rbp4	8
BP	GO:0061384	heart trabecula morphogenesis	8/3044	22/15699	0.0476992962135007	0.198658545678872	Tek/S1pr1/Ccm2l/Heg1/Adamts1/Rbp4/Hey1/Dll4	8
BP	GO:0032729	positive regulation of interferon-gamma production	15/3044	50/15699	0.0478284058430863	0.198658545678872	Il12rb2/Sash3/Ccr2/Cd2/Il27ra/Raet1b/Il12b/Tlr9/Ticam2/Txk/Il12rb1/Klrk1/Tlr7/Tnf/Cd27	15
BP	GO:0042108	positive regulation of cytokine biosynthetic process	15/3044	50/15699	0.0478284058430863	0.198658545678872	Card11/Ccr2/Tnfrsf8/Cd209b/Il12b/Fcgr3/Tlr9/Ptafr/Lbp/Cd28/Tlr6/Tlr7/Tnf/Cd27/Irf4	15
BP	GO:0048645	organ formation	15/3044	50/15699	0.0478284058430863	0.198658545678872	Pax3/Fgfr4/Ar/Gata6/Wnt2b/Sulf1/Bmp4/Hhex/Fgf1/Nkx3-2/Eya1/Fgfr1/Nog/Mef2c/Tgfbr2	15
BP	GO:0045445	myoblast differentiation	19/3044	67/15699	0.0486548902005964	0.20190901186132	Cxcl9/Igf1/Myocd/Igfbp3/Ccl8/Bmp4/Tbx3/Plcb1/Wnt10b/Flt3l/Grem1/Asb2/Tnf/Mef2c/Cxcl10/Neu2/Cxcl14/Nol3/Myog	19
BP	GO:0009259	ribonucleotide metabolic process	84/3044	366/15699	0.0489226190449804	0.202734305642027	Adcy8/Gucy2f/Ak5/Gucy1a2/Ramp3/Pde1b/Mecp2/Igf1/Mtnr1b/Pde1a/Nos3/Ednra/Vipr2/Npr1/Adgrd1/Pde1c/Nme8/Pf4/Grm7/Gucy1b3/Hrh2/Gucy1a3/Pde3a/Actn3/Gpr65/Mrap/Akap12/Hkdc1/Lrrk2/Htr2a/Npr2/Pde3b/Myh7/Pde11a/Ptger3/Cacnb4/Adcy5/Grm8/Pde10a/Adcy4/Gipr/Npy2r/Nos2/Adcy1/Eno2/Ramp1/Gucy2d/Pgam2/Calcrl/Timp2/Calca/Myh6/Aqp1/Crhr2/Chchd10/Adcy7/Pde6b/Enpp1/Acr/Tshr/Ramp2/Pde4c/Pdzd3/Nppb/Adssl1/Cox8b/Gucy2c/…	84
BP	GO:0045661	regulation of myoblast differentiation	14/3044	46/15699	0.0489860403584803	0.202734305642027	Cxcl9/Myocd/Igfbp3/Ccl8/Bmp4/Tbx3/Plcb1/Flt3l/Tnf/Mef2c/Cxcl10/Neu2/Cxcl14/Myog	14
BP	GO:1902305	regulation of sodium ion transmembrane transport	14/3044	46/15699	0.0489860403584803	0.202734305642027	Fxyd5/Fgf12/Fxyd7/Scn5a/Fxyd1/Atp1b2/Scn1b/Plcb1/Wnk3/Dmd/Atp2b4/Tesc/Fxyd6/Atp1a2	14
BP	GO:1903555	regulation of tumor necrosis factor superfamily cytokine production	27/3044	102/15699	0.0494680649109823	0.204545110126526	Sash3/Ccr2/Chrna7/Clec7a/Tnfrsf8/Ccr5/Cd2/Angpt1/Ccl3/Cd34/Cd209b/Il12b/Pf4/Fcgr3/Tlr9/Ptafr/Lbp/Lgals9/Nfatc4/Twist1/Trim30a/Ccl4/Twist2/Cd36/Fcer1g/Ltf/Zc3h12a	27
BP	GO:0007528	neuromuscular junction development	13/3044	42/15699	0.0499541211718863	0.205999147218236	Colq/Ky/Ptn/Lrrk2/Tnc/Musk/Cacnb4/Ntrk2/Chrna1/Pdzrn3/Cacna1s/Col4a1/Six4	13
BP	GO:0032330	regulation of chondrocyte differentiation	13/3044	42/15699	0.0499541211718863	0.205999147218236	Adamts12/Ihh/Fgf18/Maf/Loxl2/Thrb/Bmp4/Sox5/Nkx3-2/Grem1/Six2/Pkdcc/Shox2	13
BP	GO:0034121	regulation of toll-like receptor signaling pathway	13/3044	42/15699	0.0499541211718863	0.205999147218236	Cd300lh/Pik3ap1/Bpifb1/Irg1/Tlr9/Rsad2/Ticam2/Lbp/Trim30a/Irf7/Ltf/Nr1h3/Irf4	13
BP	GO:0032943	mononuclear cell proliferation	52/3044	216/15699	0.0505144918648052	0.207407082277868	Card11/Cd4/Sash3/Ccr2/Vsig4/Cxcl12/Zap70/Il7/Lmo1/Ptprc/Lrrc32/H2-Ab1/Slfn1/Flt3/Igf1/H2-Aa/Lef1/Fcgr2b/Btla/Cd38/Tacr1/Il7r/Il12b/Clec2i/Vcam1/Ihh/Cxcr4/Cd209a/Inpp5d/Cd28/Fyn/Cd40/Itgb2/4632428N05Rik/Cd74/Fcgr4/Mzb1/Tnfsf18/Bmp4/Il12rb1/Dock2/Nckap1l/Xcl1/Btn1a1/Cd27/Plcl2/Btn2a2/Mef2c/Bst1/Gpr183/Coro1a/Cd86	52
BP	GO:0001676	long-chain fatty acid metabolic process	18/3044	63/15699	0.0505167828180062	0.207407082277868	Cyp2g1/Cyp2j8/Cyp2e1/Cyp2c65/Cyp2ab1/Cyp2c55/Cyp2d26/Cyp4f18/Cyp2f2/Acsl6/Cyp1b1/Alox12b/Cyp2a4/Aloxe3/Myo5a/Cd36/Cyp2d22/Slc27a5	18
BP	GO:0043279	response to alkaloid	18/3044	63/15699	0.0505167828180062	0.207407082277868	Adra1b/Chrna7/Tacr3/Trpv1/Ednra/Bche/Crhbp/Tacr1/Ncam1/Abat/Dlg4/Irs1/Htr2a/Casq2/Tnf/Sdk1/Ryr1/Atp1a2	18
BP	GO:0043534	blood vessel endothelial cell migration	18/3044	63/15699	0.0505167828180062	0.207407082277868	Angpt4/Angpt2/Ccr5/Kdr/Angpt1/Mmrn2/Foxc2/Srpx2/Vegfc/Acvrl1/Hdac9/Nrp1/Grem1/Vash1/Nr4a1/Amot/Dll4/Vegfa	18
BP	GO:0030104	water homeostasis	12/3044	38/15699	0.0506519173954213	0.207407082277868	Tfap2b/Igf1/Aqp9/Aqp4/Alox12b/Abca12/Aqp7/Aloxe3/Scnn1b/Krt16/Aqp1/Mip	12
BP	GO:0044060	regulation of endocrine process	12/3044	38/15699	0.0506519173954213	0.207407082277868	Gja5/Pex5l/Rab8b/Crhbp/C1qtnf1/Inhba/Dab2/Crhr2/Olfr78/Galr1/Npvf/Ucn2	12
BP	GO:0010718	positive regulation of epithelial to mesenchymal transition	10/3044	30/15699	0.0507466219144414	0.207407082277868	Crb2/Glipr2/Lef1/Snai1/Alx1/Tgfb2/Dab2/Twist1/Bmp2/Tgfb3	10
BP	GO:0048566	embryonic digestive tract development	10/3044	30/15699	0.0507466219144414	0.207407082277868	Aldh1a2/Rarres2/Ihh/Foxf2/Stra6/Foxf1/Hlx/Six2/Pkdcc/Shox2	10
BP	GO:1902622	regulation of neutrophil migration	10/3044	30/15699	0.0507466219144414	0.207407082277868	Ednra/Rac2/Lbp/C3ar1/Ptger3/Cd74/Nckap1l/C5ar1/Xcl1/Jam3	10
BP	GO:2000514	regulation of CD4-positive, alpha-beta T cell activation	10/3044	30/15699	0.0507466219144414	0.207407082277868	Sash3/Ccr2/Gata3/4632428N05Rik/Tnfsf18/Nckap1l/Xcl1/Cd83/Hlx/Il2rg	10
BP	GO:0032613	interleukin-10 production	11/3044	34/15699	0.0509680802388289	0.208127205096035	Tigit/Sash3/Fcgr2b/Cd34/Il12b/Tlr9/Xcl1/Cd83/Fcer1g/Tnfrsf9/Irf4	11
BP	GO:0010769	regulation of cell morphogenesis involved in differentiation	68/3044	291/15699	0.051058801903598	0.208312662957182	Nlgn1/Cdh2/Nefm/Sema4f/Trpc5/Crb2/Postn/Cxcl12/Aatk/Slit1/Tnr/Glipr2/Ccr5/Sfrp2/Lef1/Epha3/Snai1/Dbn1/Alx1/Thy1/Islr2/Has2/Reln/Hpn/Tbx20/Ntrk3/Plxna4/Robo2/Nefl/Tgfb2/Lrrk2/Mfi2/Lrrc4c/Ptprz1/Nfatc4/Nrp1/Dab2/Cited1/Prex1/Dact3/Twist1/Nlgn3/Itpka/Ntrk2/Bmp2/Grem1/Fgf13/Adgrb3/Sema3a/Draxin/Net1/Myoc/Epha7/Trpc6/Enpp2/Tgfb3/Camk2b/Disc1/Shank3/Map1b/Vim/Twf2/Kndc1/Dixdc1/Dpysl2/Ppp1r9a/Shox2/Vegfa	68
BP	GO:0046683	response to organophosphorus	21/3044	76/15699	0.0512147222403511	0.208763557501005	P2rx1/Kcnq1/Trpv1/Crhbp/Casp1/Pde3a/Trpc3/Cited1/Wnt10b/Pygm/Igfbp5/Per1/Itpr1/Duox2/Aqp1/Aanat/Pik3cg/Slc8a3/Cftr/Pde2a/Gpd1	21
BP	GO:0010243	response to organonitrogen compound	103/3044	458/15699	0.0521011885457888	0.212188897195338	Adra1b/Gabrb1/Gatm/Serpina3c/Blk/P2rx1/Chrna7/Kcnq1/Tacr3/Trpv1/Hcrtr2/Gabrg2/Pde1b/Gabrb2/Gabrb3/Rab8b/Mmp3/Baiap2l2/Ednra/Bche/Crhbp/Tacr1/Trem2/Oxtr/Nlrp1a/Pdgfd/Casp1/Foxc2/Slc18a2/Col3a1/Ncam1/Abat/Avpr1a/Rarres2/Pde3a/Rpe65/Lrrk2/Serpina3m/Kl/Slc6a1/Hrh1/Serpina1b/Zeb1/Fyn/Nr1h4/Dlg4/Irs1/Htr2a/Hdac9/Serpina1e/Mmp2/Trpc3/Mzb1/Kynu/Cited1/Ppp1r1b/Mgst1/Grb10/Casq2/Plcb1/Wnt10b/Pygm/Igfbp5/My…	103
BP	GO:1903036	positive regulation of response to wounding	30/3044	116/15699	0.0529006514309037	0.214904426414549	Ccr2/Fcgr1/Ccr5/Alox5ap/Ednra/Ccl3/Selp/Fcgr3/Tlr9/Foxc2/Ntrk3/Lbp/Cd28/Hopx/Ace/Ptger3/Tnfsf18/Ano6/Aoc3/Ppap2b/Fabp4/Tnf/S100a9/Pik3cg/Cd36/Fcer1g/F7/Serpine1/Ctss/Pde2a	30
BP	GO:0002719	negative regulation of cytokine production involved in immune response	6/3044	15/15699	0.0534223052178837	0.214904426414549	Angpt1/Tgfb2/4632428N05Rik/Xcl1/Tnf/Tgfb3	6
BP	GO:0010544	negative regulation of platelet activation	6/3044	15/15699	0.0534223052178837	0.214904426414549	Serpine2/C1qtnf1/Abat/Ptger3/Prkg1/Ubash3b	6
BP	GO:0014733	regulation of skeletal muscle adaptation	6/3044	15/15699	0.0534223052178837	0.214904426414549	Actn3/Myh7/Igfbp5/Cmya5/Tnnt1/Tnni1	6
BP	GO:0034143	regulation of toll-like receptor 4 signaling pathway	6/3044	15/15699	0.0534223052178837	0.214904426414549	Bpifb1/Irg1/Ticam2/Lbp/Ltf/Nr1h3	6
BP	GO:0044851	hair cycle phase	6/3044	15/15699	0.0534223052178837	0.214904426414549	Trpv1/Tgfb2/Wnt10b/Myo5a/Cdh3/Barx2	6
BP	GO:0048486	parasympathetic nervous system development	6/3044	15/15699	0.0534223052178837	0.214904426414549	Plxna4/Nrp2/Nrp1/Sema3a/Ascl1/Hes3	6
BP	GO:0048712	negative regulation of astrocyte differentiation	6/3044	15/15699	0.0534223052178837	0.214904426414549	Hmga2/Mecp2/Gpr37l1/Ntrk3/Nog/Mycn	6
BP	GO:0048841	regulation of axon extension involved in axon guidance	6/3044	15/15699	0.0534223052178837	0.214904426414549	Cxcl12/Slit1/Plxna4/Nrp1/Sema3a/Vegfa	6
BP	GO:0050716	positive regulation of interleukin-1 secretion	6/3044	15/15699	0.0534223052178837	0.214904426414549	Ccr5/Ccl3/Nlrp1a/Casp1/Casp4/Aim2	6
BP	GO:0050718	positive regulation of interleukin-1 beta secretion	6/3044	15/15699	0.0534223052178837	0.214904426414549	Ccr5/Ccl3/Nlrp1a/Casp1/Casp4/Aim2	6
BP	GO:0051797	regulation of hair follicle development	6/3044	15/15699	0.0534223052178837	0.214904426414549	Tgfb2/Inhba/Wnt10b/Cdh3/Tnf/Krt17	6
BP	GO:0060314	regulation of ryanodine-sensitive calcium-release channel activity	6/3044	15/15699	0.0534223052178837	0.214904426414549	Hrc/Casq2/Dmd/Jsrp1/Jph2/Pln	6
BP	GO:1900120	regulation of receptor binding	6/3044	15/15699	0.0534223052178837	0.214904426414549	Crtac1/Grem2/Lef1/B2m/Nog/Plcl2	6
BP	GO:0032675	regulation of interleukin-6 production	25/3044	94/15699	0.0542935199076822	0.2182181857828	Bank1/Chrna7/Ccr5/Tlr9/Ticam2/Aqp4/Ptafr/Nlrp12/Lbp/Lgals9/Inpp5d/Tlr6/Twist1/Trim30a/Nckap1l/Klf2/Crhr2/Tlr7/Tnf/Il1f5/Cd36/Fcer1g/Il1f6/Zc3h12a/Nlrp10	25
BP	GO:0032609	interferon-gamma production	22/3044	81/15699	0.055477782331654	0.222201082892809	Il12rb2/Sash3/Ccr2/Cd2/Il27ra/Itk/Gata3/Raet1b/Il12b/Tlr9/Ticam2/Txk/Runx3/Lgals9/Isg15/Il12rb1/Xcl1/Klrk1/Tlr7/Tnf/Cd27/Il1f5	22
BP	GO:0042035	regulation of cytokine biosynthetic process	22/3044	81/15699	0.055477782331654	0.222201082892809	Card11/S100b/Ccr2/Tnfrsf8/Cd209b/Gata3/Il12b/Clec2i/Fcgr3/Tlr9/Ptafr/Nlrp12/Lbp/Adam33/Inpp5d/Cd28/Tlr6/Rnf128/Tlr7/Tnf/Cd27/Irf4	22
BP	GO:0060021	palate development	22/3044	81/15699	0.055477782331654	0.222201082892809	Pygo2/Gabrb3/Lef1/Snai1/Alx1/Prrx1/Inhba/Bnc2/Osr2/Foxf2/Tbx3/Gdf11/Wfikkn2/Wnt8a/Col2a1/Meox2/Alx4/Tgfb3/Mmp25/Mef2c/Pkdcc/Tgfbr2	22
BP	GO:2000241	regulation of reproductive process	22/3044	81/15699	0.055477782331654	0.222201082892809	Ar/Igf1/Snai1/Oxtr/Ptgds/Zfpm2/Ptafr/Pde3a/Nrk/Inhba/Pkdrej/Npr2/Sulf1/Bmp4/Ednrb/Plcb1/Rspo1/Oxt/Sema3a/Cacna1h/Acvr1c/Serpinf1	22
BP	GO:0044706	multi-multicellular organism process	31/3044	121/15699	0.0556339978173138	0.222632830255882	P2rx1/Ar/Irg1/Reck/Crhbp/Tacr1/Oxtr/Thbd/Serpine2/Ptafr/Hpgd/Avpr1a/Corin/Nrk/Epor/Lgals9/Thrb/Mmp2/Ppp1r1b/Igfbp5/Pzp/Oxt/Ptgis/Klk14/Acr/Hsd11b2/Npas3/Dedd/Acvr1c/Tead4/Adra2c	31
BP	GO:0002367	cytokine production involved in immune response	15/3044	51/15699	0.0560400713038176	0.223479833352085	Sash3/Angpt1/B2m/Tek/Tlr9/Rsad2/Tgfb2/4632428N05Rik/Cd74/Xcl1/Tril/Tnf/Cd36/Tgfb3/Fcer1g	15
BP	GO:0007405	neuroblast proliferation	15/3044	51/15699	0.0560400713038176	0.223479833352085	Sox10/Lef1/Kcna1/Six3/Vegfc/Lrrk2/Acsl6/Dct/Cx3cr1/Fgf13/Fgfr1/Ascl1/Disc1/Hhip/Vegfa	15
BP	GO:0007632	visual behavior	15/3044	51/15699	0.0560400713038176	0.223479833352085	Adra1b/Nts/Pde1b/Mecp2/Atp1a3/Hrh2/Cacna1c/Hrh1/Dcdc2a/Pde8b/Ppp1r1b/Nlgn3/Cacna1e/Grin2a/Atp1a2	15
BP	GO:0014032	neural crest cell development	15/3044	51/15699	0.0560400713038176	0.223479833352085	Pax3/Sox10/Aldh1a2/Lef1/Cyp26a1/Ednra/Edn3/Foxc2/Nrp2/Zeb2/Nrp1/Sema3c/Twist1/Ednrb/Sema3a	15
BP	GO:0050817	coagulation	38/3044	153/15699	0.0568745277233288	0.226610986544078	Asic2/P2ry12/P2rx1/F5/Pros1/Cd34/Selp/Myl9/Vwf/Thbd/Serpine2/Pf4/C1qtnf1/Tspan8/Itgb3/Abat/Serping1/Hs3st5/Cd209a/Slc7a11/Stab2/Ptger3/F13a1/Scara5/Ano6/Gata1/Proc/Lbh/Stxbp1/Gp6/Pik3cg/Cd36/Fcer1g/F7/Serpine1/Prkg1/Adra2c/Ubash3b	38
BP	GO:0034103	regulation of tissue remodeling	14/3044	47/15699	0.0577619572823578	0.229550112000243	Flt4/Spp1/Cd38/Trf/Itgb3/Csf1r/Inpp5d/S1pr1/Inpp4b/Dcstamp/Grem1/Car2/Vegfa/Ubash3b	14
BP	GO:0043113	receptor clustering	14/3044	47/15699	0.0577619572823578	0.229550112000243	Lrrtm4/Nlgn1/Cdh2/Itga4/Colq/Ptn/Clec2i/Reln/Magi2/Itgb2/Dlg4/Musk/Grik2/Shank3	14
BP	GO:0045428	regulation of nitric oxide biosynthetic process	14/3044	47/15699	0.0577619572823578	0.229550112000243	Trpv1/Rgn/Cd34/Smpd3/Raet1b/Hrh1/Itgb2/Icam1/Klrk1/Ptx3/Atp2b4/Tnf/Ptgis/Zc3h12a	14
BP	GO:0009410	response to xenobiotic stimulus	18/3044	64/15699	0.0580030781703282	0.230309286206536	Cyp2g1/Cyp2j8/Ahrr/Cyp2e1/Cyp2c65/Slco1a6/Cyp2ab1/Cyp2c55/Cyp2d26/Cyp2f2/Cyp1b1/Ugt1a6b/Cyp2a4/Sult1b1/Cyp2d22/Nceh1/Ugt1a7c/Cyp46a1	18
BP	GO:0042129	regulation of T cell proliferation	30/3044	117/15699	0.0584038319494224	0.230691973069303	Card11/Cd4/Sash3/Ccr2/Vsig4/Zap70/Lmo1/Ptprc/Lrrc32/H2-Ab1/Slfn1/Igf1/H2-Aa/Btla/Il12b/Clec2i/Vcam1/Ihh/Cd209a/Cd28/4632428N05Rik/Tnfsf18/Bmp4/Il12rb1/Nckap1l/Xcl1/Btn1a1/Btn2a2/Coro1a/Cd86	30
BP	GO:0001759	organ induction	7/3044	19/15699	0.0584506630330008	0.230691973069303	Fgfr4/Ar/Wnt2b/Bmp4/Fgf1/Bmp2/Fgfr1	7
BP	GO:0035929	steroid hormone secretion	7/3044	19/15699	0.0584506630330008	0.230691973069303	Agtr1a/Agtr2/C1qtnf1/Inhba/Dab2/Selm/Galr1	7
BP	GO:0050704	regulation of interleukin-1 secretion	7/3044	19/15699	0.0584506630330008	0.230691973069303	Ccr5/Ccl3/Nlrp1a/Casp1/Nlrp12/Casp4/Aim2	7
BP	GO:0051497	negative regulation of stress fiber assembly	7/3044	19/15699	0.0584506630330008	0.230691973069303	Kank4/Arhgap6/S1pr1/Dlc1/Myoc/Frmd7/Ppp1r9a	7
BP	GO:1901032	negative regulation of response to reactive oxygen species	7/3044	19/15699	0.0584506630330008	0.230691973069303	Hgf/Gpr37l1/Lrrk2/Ngb/Hp/Nol3/Hsph1	7
BP	GO:1901739	regulation of myoblast fusion	7/3044	19/15699	0.0584506630330008	0.230691973069303	Cxcl12/Cxcl9/Ccl8/Flt3l/Scgb3a1/Cxcl10/Myog	7
BP	GO:0048701	embryonic cranial skeleton morphogenesis	13/3044	43/15699	0.0593459441526497	0.233824037029892	Foxc2/Prrx1/Mmp16/Tgfb2/Bmp4/Twist1/Twist2/Tgfb3/Mef2c/Six4/Pax5/Six2/Tgfbr2	13
BP	GO:2001239	regulation of extrinsic apoptotic signaling pathway in absence of ligand	13/3044	43/15699	0.0593459441526497	0.233824037029892	Il7/Pf4/5330417C22Rik/Fas/Tgfb2/Fyn/Inhba/Cx3cr1/Gata1/Eya1/Col2a1/Fgfr1/Tnf	13
BP	GO:0050863	regulation of T cell activation	50/3044	209/15699	0.0596380477822524	0.234773753170203	Card11/Tigit/Cd4/Sash3/Ccr2/Vsig4/Zap70/Il7/Lmo1/Ctla2a/Ptprc/Lrrc32/H2-Ab1/Slfn1/Igf1/H2-Aa/Dtx1/Thy1/Btla/Gata3/Il7r/Il12b/Clec2i/Vcam1/Ihh/Cd209a/Cd28/Zeb1/4632428N05Rik/Cd74/Tnfsf18/Lax1/Bmp4/Il12rb1/Ikzf1/Nckap1l/Xcl1/Cd83/Dpp4/Btn1a1/H2-Oa/Cd27/Btn2a2/Hlx/Lck/Coro1a/Cd86/Il2rg/Hsph1/Tgfbr2	50
BP	GO:0001656	metanephros development	17/3044	60/15699	0.0603696472356546	0.237450502985064	Gata3/Agtr2/Foxc2/Robo2/Fbn1/Pdgfrb/Cited1/Bmp4/Itga8/Gdf11/Grem1/Eya1/Pou3f3/Aph1c/Six4/Slc5a1/Six2	17
BP	GO:0014013	regulation of gliogenesis	25/3044	95/15699	0.0605989285709973	0.237845530293447	Cdh2/Sox10/Lingo1/2900011O08Rik/Hmga2/Aspa/Mecp2/Gpr37l1/Mag/Ptn/Trf/Serpine2/Ntrk3/Cxcr4/Ptprz1/Bmp4/Zcchc24/Bmp2/Rnf112/Nog/Enpp2/Mycn/Gsx2/Vim/Pparg	25
BP	GO:0030316	osteoclast differentiation	20/3044	73/15699	0.0606507038694815	0.237845530293447	Lrrc17/Rassf2/Ccl3/Il12b/Clec2i/Trf/Itgb3/Ccr1/Csf1r/Inpp5d/Gpr55/Inpp4b/Dcstamp/Gpr68/Snx10/Tnf/Car2/Gab2/Clec2d/Ubash3b	20
BP	GO:0046632	alpha-beta T cell differentiation	20/3044	73/15699	0.0606507038694815	0.237845530293447	Sash3/Ccr2/Zap70/Lef1/Itk/Batf/Gata3/Il12b/Rsad2/Txk/Ihh/Tnfsf18/Ikzf1/Tnfsf8/Nckap1l/Cd83/Hlx/Il2rg/Tgfbr2/Irf4	20
BP	GO:0046637	regulation of alpha-beta T cell differentiation	12/3044	39/15699	0.0607170979368279	0.237845530293447	Sash3/Ccr2/Zap70/Gata3/Ihh/Tnfsf18/Ikzf1/Nckap1l/Cd83/Hlx/Il2rg/Tgfbr2	12
BP	GO:0007160	cell-matrix adhesion	40/3044	163/15699	0.0609456778272998	0.237845530293447	Postn/Itga4/Kdr/Epha3/Adamts12/Nid2/Thy1/Cd34/Tek/Tnxb/Col3a1/Vcam1/Itgb3/Vegfc/Col5a3/Fermt2/Arhgap6/Itgb2/Acvrl1/Col13a1/Ccl28/Frem1/Itga8/Lypd5/Dmd/Grem1/Jam3/Itga11/Dlc1/Itga1/Myoc/Epdr1/Enpp2/Apod/Cd36/Serpine1/Disc1/Vtn/Nid1/Vegfa	40
BP	GO:0001773	myeloid dendritic cell activation	8/3044	23/15699	0.0611167321951805	0.237845530293447	Pirb/Batf/Dock2/Dcstamp/Flt3l/Klrk1/Tgfbr2/Irf4	8
BP	GO:0001964	startle response	8/3044	23/15699	0.0611167321951805	0.237845530293447	Mecp2/Kcna1/Penk/Npas3/Pcdh15/Grin2a/Csmd1/Grin3a	8
BP	GO:0030517	negative regulation of axon extension	8/3044	23/15699	0.0611167321951805	0.237845530293447	Sema4f/Aatk/Slit1/Tnr/Ccr5/Nrp1/Sema3a/Draxin	8
BP	GO:0042481	regulation of odontogenesis	8/3044	23/15699	0.0611167321951805	0.237845530293447	Rspo2/Ednra/Cd34/Aspn/Bmp4/Bmp2/Pax9/Wnt10a	8
BP	GO:0045577	regulation of B cell differentiation	8/3044	23/15699	0.0611167321951805	0.237845530293447	Card11/Ptprc/Flt3/Nfam1/Inpp5d/Ikzf1/Nckap1l/Il2rg	8
BP	GO:0046640	regulation of alpha-beta T cell proliferation	8/3044	23/15699	0.0611167321951805	0.237845530293447	Ccr2/Zap70/Ptprc/Btla/Il12b/Cd28/4632428N05Rik/Xcl1	8
BP	GO:0061036	positive regulation of cartilage development	8/3044	23/15699	0.0611167321951805	0.237845530293447	Ihh/Fgf18/Loxl2/Thrb/Bmp4/Sox5/Bmp2/Pkdcc	8
BP	GO:0071706	tumor necrosis factor superfamily cytokine production	27/3044	104/15699	0.061142543890138	0.237845530293447	Sash3/Ccr2/Chrna7/Clec7a/Tnfrsf8/Ccr5/Cd2/Angpt1/Ccl3/Cd34/Cd209b/Il12b/Pf4/Fcgr3/Tlr9/Ptafr/Lbp/Lgals9/Nfatc4/Twist1/Trim30a/Ccl4/Twist2/Cd36/Fcer1g/Ltf/Zc3h12a	27
BP	GO:0045744	negative regulation of G-protein coupled receptor protein signaling pathway	11/3044	35/15699	0.0617699113277206	0.239880111727077	Rgs4/Rgs5/Adrbk2/Dnm1/Ptger3/Gipr/Atp2b4/Grm5/Klk14/Camk2b/Rgs2	11
BP	GO:0046622	positive regulation of organ growth	11/3044	35/15699	0.0617699113277206	0.239880111727077	Sash3/Il7/Wisp1/Gata6/Prox1/Ncam1/Tbx20/Fgfr1/Hlx/Mef2c/Acacb	11
BP	GO:0030225	macrophage differentiation	9/3044	27/15699	0.062246193486803	0.240924719808347	Gab3/Hcls1/Pf4/Tspan2/C1qc/Bmp4/Gata2/Plcb1/Vegfa	9
BP	GO:0002707	negative regulation of lymphocyte mediated immunity	10/3044	31/15699	0.0623532876406988	0.240924719808347	Ptprc/Fcgr2b/Il7r/Klrb1b/Lgals9/4632428N05Rik/Serpinb9/Xcl1/Serpinb3a/Clec2d	10
BP	GO:0002762	negative regulation of myeloid leukocyte differentiation	10/3044	31/15699	0.0623532876406988	0.240924719808347	Lrrc17/Clec2i/Inpp5d/Gpr55/C1qc/Inpp4b/Gata2/Gpr68/Clec2d/Ubash3b	10
BP	GO:0002833	positive regulation of response to biotic stimulus	10/3044	31/15699	0.0623532876406988	0.240924719808347	Cd226/Irg1/Ly86/Raet1b/Il12b/Lgals9/Dhx58/Xcl1/Klrk1/Ddx60	10
BP	GO:0021846	cell proliferation in forebrain	10/3044	31/15699	0.0623532876406988	0.240924719808347	Hmga2/Six3/Zeb2/Dct/Hhex/Lhx5/Fgfr1/Pou3f3/Disc1/Dixdc1	10
BP	GO:0046638	positive regulation of alpha-beta T cell differentiation	10/3044	31/15699	0.0623532876406988	0.240924719808347	Sash3/Ccr2/Zap70/Ihh/Ikzf1/Nckap1l/Cd83/Hlx/Il2rg/Tgfbr2	10
BP	GO:0010721	negative regulation of cell development	62/3044	266/15699	0.0626672283897751	0.241934438401499	Nlgn1/Cntn4/Stmn2/Sema4f/Lingo1/Trpc5/Spock1/2900011O08Rik/Postn/Hmga2/Trpv1/Aatk/Slit1/Tnr/Ccr5/Sfrp2/Mecp2/Igf1/Dtx1/Gpr37l1/Mag/S1pr3/Thy1/Ptn/Six3/Pi16/Hpn/Foxc2/Col3a1/Ntrk3/Nr2f1/Mfi2/Ptprz1/Npr2/Nfatc4/Ptger3/Nrp1/Dab2/Cited1/Dact3/Dpysl3/Bmp4/Ednrb/Gdf11/Gpr173/Fgf13/Sema3a/Draxin/Nog/Sez6/Epha7/Trpc6/Ascl1/Mycn/Fat3/Cspg4/Inpp5j/D130043K22Rik/Mt3/Vim/Hey1/Dixdc1	62
BP	GO:0030516	regulation of axon extension	19/3044	69/15699	0.0633885981426186	0.244172374905223	Sema4f/Trpc5/Cxcl12/Aatk/Slit1/Tnr/Ccr5/Dbn1/Islr2/Ntrk3/Plxna4/Nrp1/Sema3a/Draxin/Disc1/Map1b/Twf2/Dpysl2/Vegfa	19
BP	GO:0034754	cellular hormone metabolic process	19/3044	69/15699	0.0633885981426186	0.244172374905223	Bmp5/Aldh1a2/Cyp26a1/Ttr/Bmpr1b/Rpe65/Dhrs9/Cyp1b1/Dab2/Bmp2/Rdh16/Rbp4/Cacna1h/Aanat/Rdh12/Hsd17b1/Afp/Prkg1/Ugt1a7c	19
BP	GO:0010951	negative regulation of endopeptidase activity	34/3044	136/15699	0.0634062234964847	0.244172374905223	Spock3/Serpina3c/Hgf/Crb2/Spock1/Naip5/Sfrp2/Igf1/Lef1/Reck/Serping1/Serpina3m/Serpinb1c/Serpina1e/Dpep1/Serpinb10/Naip6/Serpinb9/Serpine3/Serpinb6e/Timp4/Serpinb3a/Aqp1/Cd27/Serpinb6c/Nr4a1/Serpine1/Serpinb2/Serpinf1/Vtn/Nol3/Serpini1/Serpinb6b/Vegfa	34
BP	GO:0045637	regulation of myeloid cell differentiation	39/3044	159/15699	0.0639794320445689	0.244260084111548	Lrrc17/Cd101/Rassf2/Lef1/Ccl3/Il12b/Clec2i/Hcls1/Pf4/Itgb3/Ccr1/Fas/Csf3r/Csf3/Csf1r/Inpp5d/Gpr55/Inhba/Isg15/C1qc/Tal1/Ikzf1/Gata1/Inpp4b/Gata2/Dcstamp/Gpr68/Nckap1l/Ets1/Tnf/Gpr171/Car2/Twist2/Tesc/Mef2c/P4htm/Clec2d/Lep/Ubash3b	39
BP	GO:0007269	neurotransmitter secretion	30/3044	118/15699	0.0643052981024859	0.244260084111548	Nlgn1/Syn1/Rab8b/Syt4/Edn3/Syt15/Rph3a/Syn2/Lrrk2/Htr6/Stx1b/Cacna1b/Syt13/Grm8/Sytl5/Kcnc4/Ica1/Rims3/Ntrk2/Syt5/Rab3b/Snap91/Stxbp1/Mef2c/Nrxn2/Sncaip/Cadps/Cplx3/Ppp1r9a/Camk2a	30
BP	GO:0035051	cardiocyte differentiation	30/3044	118/15699	0.0643052981024859	0.244260084111548	Pax3/AW551984/Wisp1/Gata6/Myh11/Agtr2/Pi16/Prox1/Sox18/Myocd/Tgfb2/Col14a1/Myl2/Pdgfrb/Bmp4/Tbx3/Twist1/Bves/Mylk2/Actc1/Bmp2/Grem1/Myh6/Mef2c/Prkg1/Mylk3/Ttn/Sgcb/Speg/Vegfa	30
BP	GO:0001991	regulation of systemic arterial blood pressure by circulatory renin-angiotensin	5/3044	12/15699	0.0646508313100813	0.244260084111548	Agtr1a/Gja5/Agtr2/Mcpt4/Olfr78	5
BP	GO:0002418	immune response to tumor cell	5/3044	12/15699	0.0646508313100813	0.244260084111548	Cd226/Raet1b/Il12b/Xcl1/Klrk1	5
BP	GO:0002716	negative regulation of natural killer cell mediated immunity	5/3044	12/15699	0.0646508313100813	0.244260084111548	Klrb1b/Lgals9/Serpinb9/Serpinb3a/Clec2d	5
BP	GO:0007512	adult heart development	5/3044	12/15699	0.0646508313100813	0.244260084111548	Adra1b/Adra1a/Myh7/Myh6/Ttn	5
BP	GO:0010882	regulation of cardiac muscle contraction by calcium ion signaling	5/3044	12/15699	0.0646508313100813	0.244260084111548	Hrc/Ank2/Casq2/Dmd/Pln	5
BP	GO:0017014	protein nitrosylation	5/3044	12/15699	0.0646508313100813	0.244260084111548	Ace/Nos2/Dmd/Atp2b4/S100a9	5
BP	GO:0021681	cerebellar granular layer development	5/3044	12/15699	0.0646508313100813	0.244260084111548	Serpine2/Prox1/Mdk/Nfix/Kndc1	5
BP	GO:0031650	regulation of heat generation	5/3044	12/15699	0.0646508313100813	0.244260084111548	Ccr5/Abat/Ptger3/Ednrb/Tnf	5
BP	GO:0042535	positive regulation of tumor necrosis factor biosynthetic process	5/3044	12/15699	0.0646508313100813	0.244260084111548	Ccr2/Tnfrsf8/Cd209b/Fcgr3/Lbp	5
BP	GO:0042748	circadian sleep/wake cycle, non-REM sleep	5/3044	12/15699	0.0646508313100813	0.244260084111548	Mtnr1b/Casp1/Kcna2/Ptger3/Npy2r	5
BP	GO:0045953	negative regulation of natural killer cell mediated cytotoxicity	5/3044	12/15699	0.0646508313100813	0.244260084111548	Klrb1b/Lgals9/Serpinb9/Serpinb3a/Clec2d	5
BP	GO:0048484	enteric nervous system development	5/3044	12/15699	0.0646508313100813	0.244260084111548	Sox10/Ednra/Ednrb/Ascl1/Hlx	5
BP	GO:0050855	regulation of B cell receptor signaling pathway	5/3044	12/15699	0.0646508313100813	0.244260084111548	Ptprc/Nfam1/Cmtm3/Plcl2/Prkcb	5
BP	GO:0050961	detection of temperature stimulus involved in sensory perception	5/3044	12/15699	0.0646508313100813	0.244260084111548	Trpv1/Ano1/Htr2a/Calca/Mmp24	5
BP	GO:0050965	detection of temperature stimulus involved in sensory perception of pain	5/3044	12/15699	0.0646508313100813	0.244260084111548	Trpv1/Ano1/Htr2a/Calca/Mmp24	5
BP	GO:0060231	mesenchymal to epithelial transition	5/3044	12/15699	0.0646508313100813	0.244260084111548	Gata3/Cited1/Bmp4/Grem1/Tcf15	5
BP	GO:0060307	regulation of ventricular cardiac muscle cell membrane repolarization	5/3044	12/15699	0.0646508313100813	0.244260084111548	Gja5/Kcnq1/Kcnh2/Scn5a/Scn1b	5
BP	GO:0060456	positive regulation of digestive system process	5/3044	12/15699	0.0646508313100813	0.244260084111548	Kcnq1/Trpv1/Tacr1/Oxt/Aqp1	5
BP	GO:0072189	ureter development	5/3044	12/15699	0.0646508313100813	0.244260084111548	Aldh1a2/Gata3/Tbx18/Bmp4/Foxf1	5
BP	GO:2001212	regulation of vasculogenesis	5/3044	12/15699	0.0646508313100813	0.244260084111548	Kdr/Tmem100/Cd34/Ramp2/Hey1	5
BP	GO:0007596	blood coagulation	37/3044	150/15699	0.0649696566398683	0.245263120878583	Asic2/P2ry12/P2rx1/F5/Pros1/Cd34/Selp/Myl9/Vwf/Thbd/Serpine2/Pf4/C1qtnf1/Tspan8/Itgb3/Abat/Serping1/Cd209a/Slc7a11/Stab2/Ptger3/F13a1/Scara5/Ano6/Gata1/Proc/Lbh/Stxbp1/Gp6/Pik3cg/Cd36/Fcer1g/F7/Serpine1/Prkg1/Adra2c/Ubash3b	37
BP	GO:0030888	regulation of B cell proliferation	15/3044	52/15699	0.0651678647337651	0.245809550488804	Card11/Sash3/Il7/Ptprc/Fcgr2b/Btla/Cd38/Inpp5d/Cd40/Cd74/Mzb1/Nckap1l/Mef2c/Bst1/Gpr183	15
BP	GO:0031032	actomyosin structure organization	35/3044	141/15699	0.0658561683787939	0.248202182135815	Cnn1/Ppm1e/Eln/Tacr1/Prox1/Gpr65/Arhgef15/Kank4/Myl2/Arhgap6/S1pr1/Pdgfrb/Tmod4/Casq1/Tmod2/Tpm1/Lmod3/Casq2/Actc1/Acta1/Myh6/Dlc1/Myoc/Mef2c/Tmod1/Six4/Mylk3/Neb/Limch1/Ttn/Ankrd23/Frmd7/Lmod1/Phactr1/Ppp1r9a	35
BP	GO:0050852	T cell receptor signaling pathway	18/3044	65/15699	0.0662242141625926	0.249384878558232	Zap70/Ptprc/Lcp2/Itk/Thy1/Gata3/Clec2i/Themis/Txk/Cd28/Fyn/Cacnb4/Trat1/Rftn1/Skap1/Themis2/Btn2a2/Lck	18
BP	GO:0071241	cellular response to inorganic substance	23/3044	87/15699	0.0667008208851045	0.250974119827914	Alox5ap/B2m/Crhbp/Kcna1/Trf/Fas/Chp2/Lrrk2/Acer1/Slc40a1/Nfatc4/Scn5a/Rasa4/Fabp4/Nptx1/Hvcn1/Aqp1/Adgrv1/Grin2a/Mef2c/Pparg/Cpne2/Myog	23
BP	GO:0032635	interleukin-6 production	25/3044	96/15699	0.0674034216069495	0.253203376265322	Bank1/Chrna7/Ccr5/Tlr9/Ticam2/Aqp4/Ptafr/Nlrp12/Lbp/Lgals9/Inpp5d/Tlr6/Twist1/Trim30a/Nckap1l/Klf2/Crhr2/Tlr7/Tnf/Il1f5/Cd36/Fcer1g/Il1f6/Zc3h12a/Nlrp10	25
BP	GO:0034111	negative regulation of homotypic cell-cell adhesion	25/3044	96/15699	0.0674034216069495	0.253203376265322	Tigit/Vsig4/Lrrc32/H2-Ab1/Slfn1/H2-Aa/Dtx1/Btla/Serpine2/C1qtnf1/Abat/Ihh/Ccm2l/4632428N05Rik/Ptger3/Cd74/Tnfsf18/Lax1/Bmp4/Xcl1/Btn1a1/Btn2a2/Hlx/Prkg1/Ubash3b	25
BP	GO:0051251	positive regulation of lymphocyte activation	44/3044	183/15699	0.0685178275354874	0.257044935440482	Card11/Cd4/Sash3/Ccr2/Zap70/Il7/Ptprc/H2-Ab1/Igf1/H2-Aa/Thy1/Cd38/Tacr1/Gata3/Raet1b/Il7r/Il12b/Clec2i/Vcam1/Ihh/Inpp5d/Cd28/Cd40/Cd74/Il12rb1/Ikzf1/Flt3l/Nckap1l/Xcl1/Cd83/Dpp4/Cd27/Btn2a2/Hlx/Lck/Mef2c/Bst1/Tnfsf13/Gpr183/Coro1a/Cd86/Il2rg/Hsph1/Tgfbr2	44
BP	GO:0046620	regulation of organ growth	20/3044	74/15699	0.0685378622988323	0.257044935440482	Sash3/Il7/Wisp1/Gata6/Pi16/Fgf20/Prox1/Foxc2/Ncam1/Tbx20/Cacna1c/Col14a1/Myh6/Fgfr1/Rbp4/Nog/Hlx/Mef2c/Acacb/Tgfbr2	20
BP	GO:0045685	regulation of glial cell differentiation	17/3044	61/15699	0.0691519301499824	0.259136572803275	Lingo1/Hmga2/Aspa/Mecp2/Gpr37l1/Mag/Serpine2/Ntrk3/Cxcr4/Bmp4/Bmp2/Rnf112/Nog/Enpp2/Mycn/Gsx2/Pparg	17
BP	GO:0048641	regulation of skeletal muscle tissue development	13/3044	44/15699	0.0698512145234482	0.261331069470151	S100b/Actn3/Myocd/Hdac9/Nras/Twist1/Tsc22d3/Arntl/Wnt10b/Mef2c/Six4/Shox2/Myog	13
BP	GO:0060042	retina morphogenesis in camera-type eye	13/3044	44/15699	0.0698512145234482	0.261331069470151	Vsx2/Thy1/Ptn/Ptprm/Pvrl3/Rpe65/Ihh/Ikzf1/Megf11/Rbp4/Fat3/Vsx1/Tspan12	13
BP	GO:0022408	negative regulation of cell-cell adhesion	32/3044	128/15699	0.0699928835976009	0.26164819413152	Tigit/Vsig4/Cxcl12/Tnr/Lrrc32/H2-Ab1/Slfn1/H2-Aa/Lef1/Dtx1/Btla/Serpine2/Podxl/C1qtnf1/Abat/Ihh/Ccm2l/4632428N05Rik/Ptger3/Cd74/Ccl28/Tnfsf18/Lax1/Bmp4/Xcl1/Bmp2/Btn1a1/Btn2a2/Hlx/Prkg1/Vegfa/Ubash3b	32
BP	GO:0002438	acute inflammatory response to antigenic stimulus	6/3044	16/15699	0.071894885611919	0.266376054829656	Fcgr1/Fcgr2b/Fcgr3/Serpinb9/Icam1/Fcer1g	6
BP	GO:0007625	grooming behavior	6/3044	16/15699	0.071894885611919	0.266376054829656	Avpr1a/Dlg4/Nmur2/Oxt/Shank3/Cntnap4	6
BP	GO:0014048	regulation of glutamate secretion	6/3044	16/15699	0.071894885611919	0.266376054829656	Grm7/Avpr1a/Htr6/Prkg1/Dpysl2/Cck	6
BP	GO:0030826	regulation of cGMP biosynthetic process	6/3044	16/15699	0.071894885611919	0.266376054829656	Gucy1a2/Nos3/Npr1/Gucy1a3/Nos2/Pdzd3	6
BP	GO:0030852	regulation of granulocyte differentiation	6/3044	16/15699	0.071894885611919	0.266376054829656	Lef1/Hcls1/Inpp5d/C1qc/Ikzf1/Tesc	6
BP	GO:0032332	positive regulation of chondrocyte differentiation	6/3044	16/15699	0.071894885611919	0.266376054829656	Ihh/Fgf18/Loxl2/Thrb/Sox5/Pkdcc	6
BP	GO:0033622	integrin activation	6/3044	16/15699	0.071894885611919	0.266376054829656	Cxcl13/Selp/Foxc2/Fblim1/Fermt2/Mzb1	6
BP	GO:0048532	anatomical structure arrangement	6/3044	16/15699	0.071894885611919	0.266376054829656	Kcna2/Plxna4/Nrp2/Nrp1/Dmd/Sema3a	6
BP	GO:0050706	regulation of interleukin-1 beta secretion	6/3044	16/15699	0.071894885611919	0.266376054829656	Ccr5/Ccl3/Nlrp1a/Casp1/Casp4/Aim2	6
BP	GO:0090330	regulation of platelet aggregation	6/3044	16/15699	0.071894885611919	0.266376054829656	Serpine2/C1qtnf1/Abat/Ptger3/Prkg1/Ubash3b	6
BP	GO:2000050	regulation of non-canonical Wnt signaling pathway	6/3044	16/15699	0.071894885611919	0.266376054829656	Sfrp2/Sfrp5/Nkd1/Dab2/Dact1/Rspo1	6
BP	GO:0033627	cell adhesion mediated by integrin	12/3044	40/15699	0.0720221081886033	0.266632571216746	Cxcl13/Foxc2/Itgb3/Tgfb2/Cyp1b1/Icam1/Nckap1l/Itga11/Dpp4/Tesc/Serpine1/Vtn	12
BP	GO:0021510	spinal cord development	16/3044	57/15699	0.0721623140698131	0.266722122261255	Dcc/Pax3/Zic1/Gdf7/Reln/Tbx20/Tal1/Gata2/Gdf11/Gbx1/Lhx5/Draxin/Nog/Ascl1/Gsx2/Dll4	16
BP	GO:0021675	nerve development	16/3044	57/15699	0.0721623140698131	0.266722122261255	Gabrb2/Gabrb3/Serpine2/Kcna2/Plxna4/Nrp2/Rnf165/Nrp1/Sulf1/Col25a1/Dmd/Nptx1/Slc1a3/Sema3a/Hes3/Six4	16
BP	GO:2000177	regulation of neural precursor cell proliferation	21/3044	79/15699	0.0734538860211675	0.271277885883798	Cdh2/Sox10/Ccr5/Igf1/Gpr37l1/Trf/Six3/Gli1/Prox1/Smarca1/Vegfc/Lrrk2/Dct/Ptprz1/Cx3cr1/Gata2/Lhx5/Ascl1/Disc1/Dll4/Vegfa	21
BP	GO:0007520	myoblast fusion	11/3044	36/15699	0.0739643124945559	0.272724866760199	Cxcl12/Cxcl9/Tmem8c/Casp1/Ccl8/Flt3l/Scgb3a1/Adgrb3/Cacna1s/Cxcl10/Myog	11
BP	GO:0010765	positive regulation of sodium ion transport	11/3044	36/15699	0.0739643124945559	0.272724866760199	Fgf12/Fgf14/Cntn1/Scn5a/Fxyd1/Atp1b2/Scn1b/Plcb1/Wnk3/Dmd/Tesc	11
BP	GO:0048663	neuron fate commitment	15/3044	53/15699	0.0752405436564978	0.275665177028731	Pax3/Lhx6/Prrx1/Ntrk3/Ihh/Tgfb2/Zfp521/Bmp4/Gata2/Otx2/Gbx1/Eya1/Ascl1/Gsx2/Dll4	15
BP	GO:0051591	response to cAMP	15/3044	53/15699	0.0752405436564978	0.275665177028731	Kcnq1/Crhbp/Cited1/Wnt10b/Pygm/Igfbp5/Per1/Itpr1/Duox2/Aqp1/Aanat/Pik3cg/Slc8a3/Cftr/Gpd1	15
BP	GO:1901019	regulation of calcium ion transmembrane transporter activity	15/3044	53/15699	0.0752405436564978	0.275665177028731	Rgn/Tlr9/Fgf14/Hrc/Cacnb4/Ank2/Bmp4/Cracr2a/Casq2/Myo5a/Dmd/Jsrp1/Jph2/Pln/Atp1a2	15
BP	GO:0003071	renal system process involved in regulation of systemic arterial blood pressure	7/3044	20/15699	0.0753996936684687	0.275665177028731	Agtr1a/Ptpro/Gja5/Uts2/Agtr2/Hsd11b2/Olfr78	7
BP	GO:0003416	endochondral bone growth	7/3044	20/15699	0.0753996936684687	0.275665177028731	Kdr/Stc1/Col27a1/Bnc2/Ddr2/Tgfbr2/Evc	7
BP	GO:0060039	pericardium development	7/3044	20/15699	0.0753996936684687	0.275665177028731	Itga4/Vcam1/Tbx20/Epor/Heg1/Bmp2/Dll4	7
BP	GO:2000352	negative regulation of endothelial cell apoptotic process	7/3044	20/15699	0.0753996936684687	0.275665177028731	Kdr/Angpt1/Gata3/Tek/Icam1/Ramp2/Serpine1	7
BP	GO:0001913	T cell mediated cytotoxicity	10/3044	32/15699	0.0755411315911702	0.275665177028731	Ptprc/B2m/Raet1a/Raet1b/Raet1d/Il7r/Il12b/H60b/Serpinb9/Xcl1	10
BP	GO:0030809	negative regulation of nucleotide biosynthetic process	10/3044	32/15699	0.0755411315911702	0.275665177028731	Ednra/Grm7/Ptger3/Grm8/Npy2r/Crhr2/Pdzd3/Galr1/Pde2a/Adra2c	10
BP	GO:0048016	inositol phosphate-mediated signaling	10/3044	32/15699	0.0755411315911702	0.275665177028731	Igf1/Edn3/Actn3/Chp2/Nfatc4/Nmur2/Rcan3/Cmya5/Itpr1/Atp2b4	10
BP	GO:0050909	sensory perception of taste	10/3044	32/15699	0.0755411315911702	0.275665177028731	Asic2/Lef1/Plcb2/Gng13/Rtp3/Scnn1b/Wnt10b/Car6/Rtp4/Tas2r108	10
BP	GO:1900372	negative regulation of purine nucleotide biosynthetic process	10/3044	32/15699	0.0755411315911702	0.275665177028731	Ednra/Grm7/Ptger3/Grm8/Npy2r/Crhr2/Pdzd3/Galr1/Pde2a/Adra2c	10
BP	GO:1901031	regulation of response to reactive oxygen species	10/3044	32/15699	0.0755411315911702	0.275665177028731	Hgf/Rgn/Gpr37l1/Lrrk2/Ngb/Hp/Fbln5/Cd36/Nol3/Hsph1	10
BP	GO:0007599	hemostasis	37/3044	152/15699	0.0764631257141813	0.276488876449625	Asic2/P2ry12/P2rx1/F5/Pros1/Cd34/Selp/Myl9/Vwf/Thbd/Serpine2/Pf4/C1qtnf1/Tspan8/Itgb3/Abat/Serping1/Cd209a/Slc7a11/Stab2/Ptger3/F13a1/Scara5/Ano6/Gata1/Proc/Lbh/Stxbp1/Gp6/Pik3cg/Cd36/Fcer1g/F7/Serpine1/Prkg1/Adra2c/Ubash3b	37
BP	GO:0003156	regulation of organ formation	9/3044	28/15699	0.076547819645306	0.276488876449625	Fgfr4/Ar/Wnt2b/Sulf1/Bmp4/Fgf1/Bmp2/Eya1/Fgfr1	9
BP	GO:0003230	cardiac atrium development	9/3044	28/15699	0.076547819645306	0.276488876449625	Gja5/Prox1/Tbx20/Ccm2l/Heg1/Cfc1/Myh6/Dll4/Shox2	9
BP	GO:0018149	peptide cross-linking	9/3044	28/15699	0.076547819645306	0.276488876449625	Spock3/Sprr2a3/Col3a1/Lce3a/Epb42/F13a1/Ndnf/Dcn/Bgn	9
BP	GO:0030818	negative regulation of cAMP biosynthetic process	9/3044	28/15699	0.076547819645306	0.276488876449625	Ednra/Grm7/Ptger3/Grm8/Npy2r/Crhr2/Galr1/Pde2a/Adra2c	9
BP	GO:1901099	negative regulation of signal transduction in absence of ligand	9/3044	28/15699	0.076547819645306	0.276488876449625	Il7/Pf4/5330417C22Rik/Fyn/Cx3cr1/Gata1/Eya1/Col2a1/Tnf	9
BP	GO:2001240	negative regulation of extrinsic apoptotic signaling pathway in absence of ligand	9/3044	28/15699	0.076547819645306	0.276488876449625	Il7/Pf4/5330417C22Rik/Fyn/Cx3cr1/Gata1/Eya1/Col2a1/Tnf	9
BP	GO:0001919	regulation of receptor recycling	8/3044	24/15699	0.0766688380759616	0.276488876449625	Agtr1a/Ramp3/Gria2/Nsg1/Dab2/Trat1/Bves/Gria3	8
BP	GO:0002089	lens morphogenesis in camera-type eye	8/3044	24/15699	0.0766688380759616	0.276488876449625	Six3/Prox1/Pvrl3/Pou2f1/Crygb/Bmp4/Pitx3/Bcar3	8
BP	GO:0010922	positive regulation of phosphatase activity	8/3044	24/15699	0.0766688380759616	0.276488876449625	Rgn/Agtr2/Chp2/Magi2/Pdgfrb/Bmp2/Itga1/Mef2c	8
BP	GO:0046677	response to antibiotic	8/3044	24/15699	0.0766688380759616	0.276488876449625	Hid1/Ciita/Pla2g4f/Aoc3/Ets1/Scn3a/Slc1a3/Mef2c	8
BP	GO:0070306	lens fiber cell differentiation	8/3044	24/15699	0.0766688380759616	0.276488876449625	Six3/Prox1/Ntrk3/Zeb2/Maf/Crygb/Pitx3/Vim	8
BP	GO:0085029	extracellular matrix assembly	8/3044	24/15699	0.0766688380759616	0.276488876449625	Myh11/Has2/Tnxb/Ihh/Fbln5/Ramp2/Mfap4/Lox	8
BP	GO:0098815	modulation of excitatory postsynaptic potential	8/3044	24/15699	0.0766688380759616	0.276488876449625	Nlgn1/Reln/Stx1b/Dlg4/Npy2r/Nlgn3/Grin2a/Shank3	8
BP	GO:1904037	positive regulation of epithelial cell apoptotic process	8/3044	24/15699	0.0766688380759616	0.276488876449625	Cd248/Ecscr/Col18a1/Cd40/Bmp4/Ano6/Sfrp4/Fasl	8
BP	GO:0050673	epithelial cell proliferation	72/3044	317/15699	0.076854817269507	0.276942358781499	Bmp5/Cyp7b1/Ar/Cxcl12/Pygo2/Flt4/Aldh1a2/Rgn/Sfrp2/Igf1/Ccl11/Kdr/Foxp2/Ednra/Cd34/Tacr1/Ptn/Gata3/Tek/Prox1/Stox1/Has2/Ptprm/Hpn/Itgb3/Wfdc1/Tbx18/Ppp1r16b/Ihh/Fgf7/Pgf/Eng/Vegfc/Fap/Tgfb2/Wnt16/Runx3/Egfl7/Gkn3/Loxl2/Igfbp3/Atoh8/Acvrl1/Tnmd/Scn5a/Dab2/Osr2/Sulf1/Bmp4/Twist1/Ednrb/Wnt10b/Igfbp5/Fgf1/Bmper/C5ar1/Bmp2/Vash1/Eya1/Amica1/Nog/Lrg1/Cdh3/Tnf/Col8a2/Twist2/Nr4a1/Mef2c/Six4/Serpinf1/Dll…	72
BP	GO:0048640	negative regulation of developmental growth	20/3044	75/15699	0.0770959075866878	0.277593565453086	Sema4f/Aatk/Slit1/Tnr/Ccr5/Sfrp2/Sfrp5/Pi16/Nkd1/Nrp1/Bmp4/Fgf13/Stc2/Sema3a/Rbp4/Draxin/Nog/Epha7/Socs2/Tgfbr2	20
BP	GO:0001837	epithelial to mesenchymal transition	24/3044	93/15699	0.0785562828827851	0.28240952986321	Crb2/Glipr2/Sfrp2/Lef1/Epha3/Snai1/Tmem100/Alx1/Has2/Hpn/Tbx20/Tgfb2/Wnt16/Loxl2/Dab2/Dact3/Twist1/Bmp2/Grem1/Heyl/Nog/Loxl3/Tgfb3/Hey1	24
BP	GO:0042107	cytokine metabolic process	24/3044	93/15699	0.0785562828827851	0.28240952986321	Card11/S100b/Ccr2/Tnfsf15/Tnfrsf8/Cd209b/Gata3/Il12b/Clec2i/Fcgr3/Tlr9/Ptafr/Nlrp12/Lbp/Adam33/Inpp5d/Cd28/Tlr6/Rnf128/Tlr7/Tnf/Cd27/Irf7/Irf4	24
BP	GO:0014897	striated muscle hypertrophy	17/3044	62/15699	0.0787524126779955	0.28245210100891	Ar/Wisp1/Igf1/Gata6/Agtr2/Pi16/Myocd/Col14a1/Trpc3/Igfbp5/Atp2b4/Myoc/Mef2c/Prkg1/Ttn/Lep/Rgs2	17
BP	GO:0048708	astrocyte differentiation	17/3044	62/15699	0.0787524126779955	0.28245210100891	Hmga2/Mecp2/Gpr37l1/Mag/Serpine2/Ntrk3/Tspan2/Lamc3/Tal1/Ppap2b/Bmp2/Nog/S100a9/Mycn/Mt3/Nfix/Vim	17
BP	GO:1903510	mucopolysaccharide metabolic process	17/3044	62/15699	0.0787524126779955	0.28245210100891	Spock3/Chst1/Chst7/Angpt1/Itih5/Has2/St3gal6/Dse/St3gal4/Itih2/Chst2/Ndnf/Chst5/Dcn/Chst13/Bgn/Itih3	17
BP	GO:0060560	developmental growth involved in morphogenesis	47/3044	199/15699	0.0790061846001202	0.283141416049379	Sema4f/Trpc5/Postn/Cxcl12/Aatk/Slit1/Tnr/Ccr5/Sfrp2/Ccl11/Kdr/Sema5b/Syt4/Stc1/Dbn1/Sfrp5/Islr2/Dclk1/Ntrk3/Plxna4/Nrp2/Nkd1/Col27a1/S1pr1/Tnc/Nrp1/Bnc2/Bmp4/Slit3/Ddr2/Nlgn3/Fgf1/Lhx2/Fgf13/Zfp568/Sema3a/Draxin/Dcx/Epha7/Six4/Disc1/Map1b/Twf2/Dpysl2/Vegfa/Tgfbr2/Evc	47
BP	GO:0051147	regulation of muscle cell differentiation	33/3044	134/15699	0.0791755219676123	0.283527297513303	Prdm6/Cxcl12/Wisp1/Cxcl9/Pi16/Prox1/Actn3/Bhlha15/Myocd/Col14a1/Igfbp3/Zeb1/Ccl8/Hopx/Hdac9/Bmp4/Tbx3/Ppapdc3/Plcb1/Foxf1/Flt3l/Bmp2/Grem1/Scgb3a1/Tnf/Mef2c/Cxcl10/Mylk3/Ankrd23/Neu2/Cxcl14/Shox2/Myog	33
BP	GO:0050764	regulation of phagocytosis	19/3044	71/15699	0.0809265279359893	0.289453354509148	Sirpb1a/Fcgr1/Clec7a/Pros1/Fcgr2b/Cd209b/Tub/Fcgr3/Lbp/Ano6/Dock2/C2/Gata2/Nckap1l/Ptx3/Tnf/Cd36/Fcer1g/Pparg	19
BP	GO:0060348	bone development	39/3044	162/15699	0.0809562883642375	0.289453354509148	Lrrc17/Smad9/Rgn/Sfrp2/Ptprc/Igf1/Kdr/Stc1/Has2/Actn3/Mmp16/Fgf18/Col27a1/Npr2/Bnc2/Osr2/Sulf1/Frem1/Bmp4/Tal1/Ano6/Twist1/Ddr2/Gpr68/Bmp2/Grem1/Dchs1/Col2a1/Fli1/Myoc/Mef2c/Pappa2/Ryr1/Ltf/Lep/Shox2/P3h1/Tgfbr2/Evc	39
BP	GO:0002437	inflammatory response to antigenic stimulus	13/3044	45/15699	0.0814992811536829	0.290942309584343	Fcgr1/Fcgr2b/Il12b/Fcgr3/Il1f10/Cd28/Serpinb9/Icam1/Ak7/Tnf/Il1f5/Fcer1g/Il1f6	13
BP	GO:0017158	regulation of calcium ion-dependent exocytosis	13/3044	45/15699	0.0814992811536829	0.290942309584343	Tmem27/Syt4/Syt15/Rph3a/Pkdrej/Sytl5/Plcb1/Syt5/Stxbp1/Cacna1h/Cacna1g/Kcnb1/Cadps	13
BP	GO:0060563	neuroepithelial cell differentiation	21/3044	80/15699	0.0821287556056591	0.292962000213205	Cdh2/Tyrp1/Sox10/Mcoln3/Lef1/Cdh23/Clrn1/Oca2/Edn3/Zeb2/Lhfpl5/Cited1/Adamts9/Ednrb/Myo5a/Bmp2/Fgfr1/Ascl1/Mycn/Pcdh15/Mef2c	21
BP	GO:0010717	regulation of epithelial to mesenchymal transition	16/3044	58/15699	0.0824464852848739	0.293639767110651	Crb2/Glipr2/Sfrp2/Lef1/Epha3/Snai1/Alx1/Hpn/Tbx20/Tgfb2/Dab2/Dact3/Twist1/Bmp2/Grem1/Tgfb3	16
BP	GO:0050871	positive regulation of B cell activation	16/3044	58/15699	0.0824464852848739	0.293639767110651	Card11/Sash3/Il7/Ptprc/Cd38/Inpp5d/Cd28/Cd40/Cd74/Ikzf1/Nckap1l/Mef2c/Bst1/Tnfsf13/Gpr183/Il2rg	16
BP	GO:0090090	negative regulation of canonical Wnt signaling pathway	23/3044	89/15699	0.0826135379723956	0.294007002784114	Cdh2/Ptpro/Sox10/Sfrp2/Lef1/Sfrp5/Gli1/Dkk2/Tbx18/Nkd1/Bicc1/Sost/Ror2/Dab2/Nkd2/Dact3/Sfrp4/Dact1/Apc2/Sostdc1/Grem1/Draxin/Nog	23
BP	GO:0008347	glial cell migration	12/3044	41/15699	0.0845959823690717	0.300364731222388	P2ry12/2900011O08Rik/Ccl3/Reln/Vcan/Tgfb2/Ptprz1/Dcx/Ccl12/Cspg4/Disc1/Vim	12
BP	GO:0009583	detection of light stimulus	12/3044	41/15699	0.0845959823690717	0.300364731222388	Asic2/Gucy2f/Opn5/Rgr/Sema5b/Rpe65/Cacnb4/Rcvrn/Cacna2d4/Rbp4/Pde6b/Opn4	12
BP	GO:0060038	cardiac muscle cell proliferation	12/3044	41/15699	0.0845959823690717	0.300364731222388	Gata6/Fgf20/Foxc2/Ncam1/Tbx20/Tgfb2/Fgf1/Fgfr1/Rbp4/Nog/Mef2c/Tgfbr2	12
BP	GO:0035710	CD4-positive, alpha-beta T cell activation	15/3044	54/15699	0.0862790174341984	0.306104106606824	Sash3/Ccr2/Lef1/Batf/Gata3/Il12b/Rsad2/4632428N05Rik/Tnfsf18/Nckap1l/Xcl1/Cd83/Hlx/Il2rg/Irf4	15
BP	GO:0045995	regulation of embryonic development	26/3044	103/15699	0.0863934280220144	0.306273694714898	Pax3/Ar/Sfrp2/Igf1/Snai1/Wnt2b/Lama4/Gata3/Sfrp5/Stox1/Tbx18/Nrk/Osr2/Sulf1/Bmp4/Plcb1/Otx2/Lama2/Fgfr1/Col5a2/Dmrt2/Amot/Six4/Rps6ka6/Gpr161/Col5a1	26
BP	GO:0042098	T cell proliferation	36/3044	149/15699	0.0868983135499918	0.307623438217197	Card11/Cd4/Sash3/Ccr2/Vsig4/Cxcl12/Zap70/Lmo1/Ptprc/Lrrc32/H2-Ab1/Slfn1/Igf1/H2-Aa/Btla/Il12b/Clec2i/Vcam1/Ihh/Cxcr4/Cd209a/Cd28/Fyn/Itgb2/4632428N05Rik/Fcgr4/Tnfsf18/Bmp4/Il12rb1/Dock2/Nckap1l/Xcl1/Btn1a1/Btn2a2/Coro1a/Cd86	36
BP	GO:0035270	endocrine system development	22/3044	85/15699	0.0869079700400475	0.307623438217197	Bmp5/Rfx8/Hmga2/Gata6/Gata3/Six3/Gli1/Pdgfrb/Pde3b/Bmp4/Hnf1a/Gipr/Gata2/Hhex/Stra6/Arntl/Mdk/Bmp2/Duox2/Nog/Ascl1/Ly6e	22
BP	GO:0001523	retinoid metabolic process	11/3044	37/15699	0.087579324655839	0.309408645144054	Aldh1a2/Cyp26a1/Ttr/Rarres2/Rpe65/Dhrs9/Cyp1b1/Rdh1/Rdh16/Rbp4/Rdh12	11
BP	GO:0042551	neuron maturation	11/3044	37/15699	0.087579324655839	0.309408645144054	Mecp2/Gldn/Cntnap2/Lrrk2/Ednrb/Nfasc/Lgi4/Myoc/Cspg4/Vsx1/Rnd1	11
BP	GO:0001921	positive regulation of receptor recycling	5/3044	13/15699	0.0888254483667141	0.309408645144054	Agtr1a/Ramp3/Nsg1/Dab2/Bves	5
BP	GO:0002724	regulation of T cell cytokine production	5/3044	13/15699	0.0888254483667141	0.309408645144054	Sash3/B2m/Rsad2/4632428N05Rik/Xcl1	5
BP	GO:0002755	MyD88-dependent toll-like receptor signaling pathway	5/3044	13/15699	0.0888254483667141	0.309408645144054	Tlr9/Tlr6/Tlr13/Tlr7/Irf7	5
BP	GO:0003188	heart valve formation	5/3044	13/15699	0.0888254483667141	0.309408645144054	Gja5/Zfpm2/Tbx20/Twist1/Hey1	5
BP	GO:0014067	negative regulation of phosphatidylinositol 3-kinase signaling	5/3044	13/15699	0.0888254483667141	0.309408645144054	Serpine2/Twist1/Epha7/Btn2a2/Cryba1	5
BP	GO:0021783	preganglionic parasympathetic fiber development	5/3044	13/15699	0.0888254483667141	0.309408645144054	Plxna4/Nrp2/Nrp1/Sema3a/Hes3	5
BP	GO:0030828	positive regulation of cGMP biosynthetic process	5/3044	13/15699	0.0888254483667141	0.309408645144054	Gucy1a2/Nos3/Npr1/Gucy1a3/Nos2	5
BP	GO:0033240	positive regulation of cellular amine metabolic process	5/3044	13/15699	0.0888254483667141	0.309408645144054	Gata3/Hpn/Abat/Nr1h4/Maob	5
BP	GO:0043129	surfactant homeostasis	5/3044	13/15699	0.0888254483667141	0.309408645144054	Kdr/Napsa/Fgf7/Abca12/Vegfa	5
BP	GO:0044065	regulation of respiratory system process	5/3044	13/15699	0.0888254483667141	0.309408645144054	Nlgn1/Mecp2/Nlgn3/Gsx2/Atp1a2	5
BP	GO:0045059	positive thymic T cell selection	5/3044	13/15699	0.0888254483667141	0.309408645144054	Zap70/Ptprc/Cd3d/Cd74/Dock2	5
BP	GO:0045066	regulatory T cell differentiation	5/3044	13/15699	0.0888254483667141	0.309408645144054	Ctla2a/Cd28/Btn2a2/Lck/Il2rg	5
BP	GO:0050908	detection of light stimulus involved in visual perception	5/3044	13/15699	0.0888254483667141	0.309408645144054	Sema5b/Rpe65/Cacnb4/Cacna2d4/Rbp4	5
BP	GO:0050962	detection of light stimulus involved in sensory perception	5/3044	13/15699	0.0888254483667141	0.309408645144054	Sema5b/Rpe65/Cacnb4/Cacna2d4/Rbp4	5
BP	GO:0051482	positive regulation of cytosolic calcium ion concentration involved in phospholipase C-activating G-protein coupled signaling pathway	5/3044	13/15699	0.0888254483667141	0.309408645144054	Agtr1a/Grm1/Ednra/S1pr1/Vmn2r81	5
BP	GO:0060081	membrane hyperpolarization	5/3044	13/15699	0.0888254483667141	0.309408645144054	Trpc5/Kcnj10/Casp1/Kcnq3/Cftr	5
BP	GO:0090128	regulation of synapse maturation	5/3044	13/15699	0.0888254483667141	0.309408645144054	Reln/Arhgef15/Nfatc4/Camk2b/Disc1	5
BP	GO:0097503	sialylation	5/3044	13/15699	0.0888254483667141	0.309408645144054	St6galnac4/St3gal6/St3gal4/St8sia1/St6galnac6	5
BP	GO:2000095	regulation of Wnt signaling pathway, planar cell polarity pathway	5/3044	13/15699	0.0888254483667141	0.309408645144054	Sfrp2/Sfrp5/Nkd1/Dab2/Dact1	5
BP	GO:0014855	striated muscle cell proliferation	14/3044	50/15699	0.090239083333179	0.313720383390238	Gata6/Angpt1/Fgf20/Foxc2/Ncam1/Tbx20/Tgfb2/Fgf1/Fgfr1/Rbp4/Nog/Mef2c/Tgfbr2/Myog	14
BP	GO:0030513	positive regulation of BMP signaling pathway	10/3044	33/15699	0.090336186952735	0.313720383390238	Crb2/Kdr/Gata6/Eng/Rnf165/Acvrl1/4632428N05Rik/Sulf1/Bmp4/Zfp423	10
BP	GO:0048741	skeletal muscle fiber development	10/3044	33/15699	0.090336186952735	0.313720383390238	Dner/Actn3/Hdac9/Wnt10b/Acta1/Klhl40/Cacna1s/Ryr1/Shox2/Myog	10
BP	GO:0071300	cellular response to retinoic acid	10/3044	33/15699	0.090336186952735	0.313720383390238	Brinp1/Brinp2/Epha3/Adnp2/Tead2/Aqp1/Ndufa13/Tesc/Mef2c/Twf2	10
BP	GO:0071216	cellular response to biotic stimulus	32/3044	131/15699	0.0904687247893338	0.313943544589703	Gbp10/Gbp6/Btk/Clec7a/Irg1/Ly86/Nos3/Fcgr2b/Cmpk2/Trem2/Raet1a/Raet1b/Il12b/Mrc1/Ticam2/Lbp/Fcgr4/Tlr6/Nos2/Klrk1/Ankrd1/Tnf/Ccl12/Cd36/Tnip3/Mef2c/Serpine1/Cxcl10/Ltf/Cd86/Nr1h3/Zc3h12a	32
BP	GO:0042100	B cell proliferation	19/3044	72/15699	0.090788667557108	0.314578970179037	Card11/Sash3/Il7/Ptprc/Lef1/Fcgr2b/Btla/Cd38/Il7r/Inpp5d/Cd40/Cd74/Mzb1/Nckap1l/Cd27/Plcl2/Mef2c/Bst1/Gpr183	19
BP	GO:2001257	regulation of cation channel activity	19/3044	72/15699	0.090788667557108	0.314578970179037	Asic2/Mtnr1b/Fgf12/Kcnab1/Fgf14/Hrc/Cacnb4/Ank2/Bmp4/Cracr2a/Kcns1/Casq2/Myo5a/Dmd/Jsrp1/Jph2/Prkg1/Pln/Ctss	19
BP	GO:0019693	ribose phosphate metabolic process	84/3044	378/15699	0.0909725117756884	0.314978621343837	Adcy8/Gucy2f/Ak5/Gucy1a2/Ramp3/Pde1b/Mecp2/Igf1/Mtnr1b/Pde1a/Nos3/Ednra/Vipr2/Npr1/Adgrd1/Pde1c/Nme8/Pf4/Grm7/Gucy1b3/Hrh2/Gucy1a3/Pde3a/Actn3/Gpr65/Mrap/Akap12/Hkdc1/Lrrk2/Htr2a/Npr2/Pde3b/Myh7/Pde11a/Ptger3/Cacnb4/Adcy5/Grm8/Pde10a/Adcy4/Gipr/Npy2r/Nos2/Adcy1/Eno2/Ramp1/Gucy2d/Pgam2/Calcrl/Timp2/Calca/Myh6/Aqp1/Crhr2/Chchd10/Adcy7/Pde6b/Enpp1/Acr/Tshr/Ramp2/Pde4c/Pdzd3/Nppb/Adssl1/Cox8b/Gucy2c/…	84
BP	GO:0060349	bone morphogenesis	21/3044	81/15699	0.091456596251561	0.316416425556567	Sfrp2/Kdr/Stc1/Has2/Actn3/Mmp16/Fgf18/Col27a1/Bnc2/Osr2/Frem1/Bmp4/Twist1/Ddr2/Col2a1/Mef2c/Pappa2/Ltf/Shox2/Tgfbr2/Evc	21
BP	GO:0033628	regulation of cell adhesion mediated by integrin	9/3044	29/15699	0.0926923852374431	0.319729622897047	Cxcl13/Foxc2/Itgb3/Tgfb2/Cyp1b1/Nckap1l/Dpp4/Tesc/Serpine1	9
BP	GO:0048710	regulation of astrocyte differentiation	9/3044	29/15699	0.0926923852374431	0.319729622897047	Hmga2/Mecp2/Gpr37l1/Mag/Serpine2/Ntrk3/Bmp2/Nog/Mycn	9
BP	GO:0060043	regulation of cardiac muscle cell proliferation	9/3044	29/15699	0.0926923852374431	0.319729622897047	Gata6/Fgf20/Ncam1/Tbx20/Fgfr1/Rbp4/Nog/Mef2c/Tgfbr2	9
BP	GO:0060487	lung epithelial cell differentiation	9/3044	29/15699	0.0926923852374431	0.319729622897047	Insc/Igf1/Gata6/Spdef/Agr2/Thrb/Klf2/Eya1/Ascl1	9
BP	GO:0001774	microglial cell activation	6/3044	17/15699	0.0935591802756327	0.319746570928146	Trpv1/Tlr9/Casp1/Cx3cr1/Tlr6/Tlr7	6
BP	GO:0010758	regulation of macrophage chemotaxis	6/3044	17/15699	0.0935591802756327	0.319746570928146	Hc/Rarres2/C3ar1/Tnfsf18/C5ar1/Cmklr1	6
BP	GO:0015813	L-glutamate transport	6/3044	17/15699	0.0935591802756327	0.319746570928146	Kcnj10/Sept2/Slc1a6/Slc7a11/Slc1a3/Tnf	6
BP	GO:0035809	regulation of urine volume	6/3044	17/15699	0.0935591802756327	0.319746570928146	Tfap2b/Uts2/Ptger3/Ednrb/Oxt/Nppb	6
BP	GO:0046641	positive regulation of alpha-beta T cell proliferation	6/3044	17/15699	0.0935591802756327	0.319746570928146	Ccr2/Zap70/Ptprc/Il12b/Cd28/Xcl1	6
BP	GO:0048820	hair follicle maturation	6/3044	17/15699	0.0935591802756327	0.319746570928146	Trpv1/Tgfb2/Wnt10b/Myo5a/Cdh3/Barx2	6
BP	GO:0050910	detection of mechanical stimulus involved in sensory perception of sound	6/3044	17/15699	0.0935591802756327	0.319746570928146	Hpn/Lhfpl5/Ptprq/Adgrv1/Chrna10/Pcdh15	6
BP	GO:1901741	positive regulation of myoblast fusion	6/3044	17/15699	0.0935591802756327	0.319746570928146	Cxcl12/Cxcl9/Ccl8/Flt3l/Scgb3a1/Myog	6
BP	GO:1902307	positive regulation of sodium ion transmembrane transport	6/3044	17/15699	0.0935591802756327	0.319746570928146	Fxyd1/Atp1b2/Plcb1/Wnk3/Dmd/Tesc	6
BP	GO:0048659	smooth muscle cell proliferation	28/3044	113/15699	0.0935639090056356	0.319746570928146	Nox1/Wisp1/Igf1/Pde1a/Nos3/Ednra/Vipr2/Npr1/Tacr1/Il12b/Pdgfd/Itgb3/Ptafr/C3ar1/Igfbp3/S1pr1/Pdgfrb/Bmp4/Igfbp5/Calcrl/Tnf/Ndrg2/Apod/Nppb/Pparg/Nol3/Vegfa/Tgfbr2	28
BP	GO:1990138	neuron projection extension	28/3044	113/15699	0.0935639090056356	0.319746570928146	Sema4f/Trpc5/Postn/Cxcl12/Aatk/Slit1/Tnr/Ccr5/Sema5b/Syt4/Dbn1/Islr2/Dclk1/Ntrk3/Plxna4/Nrp2/Nrp1/Slit3/Nlgn3/Lhx2/Sema3a/Draxin/Dcx/Disc1/Map1b/Twf2/Dpysl2/Vegfa	28
BP	GO:1901654	response to ketone	16/3044	59/15699	0.0936326887915532	0.319746570928146	Agtr1a/Htr7/Irg1/Agtr2/Tgfb2/Msn/Ptger3/Cacna1b/Bmp4/Trim63/Oxt/Aqp1/Aanat/Tgfb3/Pln/Nr1h3	16
BP	GO:0030111	regulation of Wnt signaling pathway	49/3044	211/15699	0.0936747603048733	0.319746570928146	Cdh2/Rspo3/Ptpro/Sox10/Wif1/Rspo2/Sfrp2/Lef1/Wnt2b/Sfrp5/Six3/Gli1/Dkk2/Tbx18/Nkd1/Zeb2/Bicc1/Dcdc2a/Cdk14/Sost/Ror2/Dab2/Atp6v1c2/Nkd2/Sulf1/Dact3/Sfrp4/Grb10/Hic1/Hnf1a/Dact1/Apc2/Hhex/Arntl/Wnt10b/Sostdc1/Ppap2b/Rspo1/Bmp2/Grem1/Draxin/Nog/Trabd2b/Barx1/Lgr6/Disc1/Cxxc4/Dixdc1/Mdfi	49
BP	GO:0003281	ventricular septum development	13/3044	46/15699	0.0943075275275506	0.319746570928146	Gja5/Gata3/Prox1/Zfpm2/Tgfb2/Heg1/Tbx3/Stra6/Xirp2/Heyl/Fgfrl1/Luzp1/Hey1	13
BP	GO:0002720	positive regulation of cytokine production involved in immune response	8/3044	25/15699	0.0943722383553597	0.319746570928146	Sash3/B2m/Tek/Rsad2/Cd74/Xcl1/Cd36/Fcer1g	8
BP	GO:0042092	type 2 immune response	8/3044	25/15699	0.0943722383553597	0.319746570928146	Ccr2/Il27ra/Batf/Gata3/Rsad2/Cd74/Xcl1/Hlx	8
BP	GO:0050654	chondroitin sulfate proteoglycan metabolic process	8/3044	25/15699	0.0943722383553597	0.319746570928146	Spock3/Chst7/Igf1/Cytl1/Ndnf/Dcn/Chst13/Bgn	8
BP	GO:0060142	regulation of syncytium formation by plasma membrane fusion	8/3044	25/15699	0.0943722383553597	0.319746570928146	Cxcl12/Cxcl9/Ccl8/Dcstamp/Flt3l/Scgb3a1/Cxcl10/Myog	8
BP	GO:0060445	branching involved in salivary gland morphogenesis	8/3044	25/15699	0.0943722383553597	0.319746570928146	Hgf/Fgf7/Nrp1/Sema3c/Plxnd1/Fgfr1/Sema3a/Tnf	8
BP	GO:1901381	positive regulation of potassium ion transmembrane transport	8/3044	25/15699	0.0943722383553597	0.319746570928146	Kcnq1/Edn3/Kcnj2/Kcnh2/Ank2/Atp1b2/Ano6/Prkg1	8
BP	GO:1903053	regulation of extracellular matrix organization	8/3044	25/15699	0.0943722383553597	0.319746570928146	Fgfr4/Fap/Tgfb2/Mfi2/Ddr2/Ets1/Tcf15/Dpp4	8
BP	GO:2000725	regulation of cardiac muscle cell differentiation	8/3044	25/15699	0.0943722383553597	0.319746570928146	Wisp1/Pi16/Myocd/Col14a1/Bmp4/Bmp2/Grem1/Mef2c	8
BP	GO:0002021	response to dietary excess	7/3044	21/15699	0.0949225901080729	0.319746570928146	Trpv1/Bmp8a/Sgip1/Nmur2/Acvr1c/Pparg/Lep	7
BP	GO:0010575	positive regulation of vascular endothelial growth factor production	7/3044	21/15699	0.0949225901080729	0.319746570928146	Flt4/Hc/C3ar1/Cyp1b1/Sulf1/Ccbe1/C5ar1	7
BP	GO:0010894	negative regulation of steroid biosynthetic process	7/3044	21/15699	0.0949225901080729	0.319746570928146	Bmp5/Snai1/Prox1/Hrh1/Nr1h4/Pde8b/Bmp2	7
BP	GO:0031646	positive regulation of neurological system process	7/3044	21/15699	0.0949225901080729	0.319746570928146	Hgf/Tnr/Mtnr1b/Ncmap/Myrf/Trf/Ptafr	7
BP	GO:0045939	negative regulation of steroid metabolic process	7/3044	21/15699	0.0949225901080729	0.319746570928146	Bmp5/Snai1/Prox1/Hrh1/Nr1h4/Pde8b/Bmp2	7
BP	GO:0060004	reflex	7/3044	21/15699	0.0949225901080729	0.319746570928146	Adra1a/Foxp2/Cdh23/Hpn/Npsr1/Ascl1/Pcdh15	7
BP	GO:0060074	synapse maturation	7/3044	21/15699	0.0949225901080729	0.319746570928146	Reln/Arhgef15/Nfatc4/Sez6/Sez6l/Camk2b/Disc1	7
BP	GO:0098581	detection of external biotic stimulus	7/3044	21/15699	0.0949225901080729	0.319746570928146	Naip5/Clec7a/Cd209b/Trem2/Lbp/Tlr6/Naip6	7
BP	GO:1903959	regulation of anion transmembrane transport	7/3044	21/15699	0.0949225901080729	0.319746570928146	Ptafr/Acsl6/Fxyd1/Ano6/Clcn1/Clcn5/Cftr	7
BP	GO:2000516	positive regulation of CD4-positive, alpha-beta T cell activation	7/3044	21/15699	0.0949225901080729	0.319746570928146	Sash3/Ccr2/Nckap1l/Xcl1/Cd83/Hlx/Il2rg	7
BP	GO:0050768	negative regulation of neurogenesis	50/3044	216/15699	0.0952658416767544	0.32066789167622	Nlgn1/Cntn4/Stmn2/Sema4f/Lingo1/Trpc5/Spock1/2900011O08Rik/Hmga2/Aatk/Slit1/Tnr/Ccr5/Mecp2/Dtx1/Gpr37l1/Mag/Thy1/Ptn/Six3/Col3a1/Ntrk3/Nr2f1/Ptprz1/Nfatc4/Ptger3/Nrp1/Dab2/Dpysl3/Bmp4/Ednrb/Gdf11/Gpr173/Fgf13/Sema3a/Draxin/Nog/Sez6/Epha7/Trpc6/Ascl1/Mycn/Fat3/Cspg4/Inpp5j/D130043K22Rik/Mt3/Vim/Hey1/Dixdc1	50
BP	GO:1990267	response to transition metal nanoparticle	18/3044	68/15699	0.0954924670867149	0.321195584246317	Gatm/Atp7b/B2m/Trf/Aqp9/Abat/Lrrk2/Slc30a2/Loxl2/Slc40a1/Cp/Pgam2/Sod3/Hvcn1/Aqp1/Aanat/Grin2a/Pln	18
BP	GO:0035282	segmentation	20/3044	77/15699	0.0962780466544802	0.323601212366447	Pax3/Crb2/Sfrp2/Lef1/Foxc2/Tbx18/Nrp2/Zeb2/Nrp1/Ror2/Bmp4/Tbx3/Foxf1/Otx2/Tcf15/Pcdh8/Sema3a/Meox1/Meox2/Dmrt2	20
BP	GO:0010633	negative regulation of epithelial cell migration	12/3044	42/15699	0.0984527268479459	0.330427473026902	Angpt4/Angpt2/Cxcl13/Stc1/Mmrn2/Ptprm/Acvrl1/Vash1/Sema3a/Ptprr/Serpinf1/Dll4	12
BP	GO:0055021	regulation of cardiac muscle tissue growth	12/3044	42/15699	0.0984527268479459	0.330427473026902	Wisp1/Gata6/Pi16/Fgf20/Ncam1/Tbx20/Col14a1/Fgfr1/Rbp4/Nog/Mef2c/Tgfbr2	12
BP	GO:0003002	regionalization	61/3044	269/15699	0.0988222380118453	0.331425711435788	Pax3/Fgfr4/Crb2/Lrp2/Grem2/Aldh1a2/Sfrp2/Lef1/Cyp26a1/Snai1/Wnt2b/Alx1/Six3/Gli1/Bmpr1b/Reln/Foxc2/Tbx20/Tbx18/Nr2f1/Nrp2/Zic3/Zeb2/Nrp1/Sost/Ror2/Bmp4/Tbx3/Hhex/Foxf1/Nbl1/Gdf11/Fgf1/Otx2/Cfc1/Lhx2/Bmp2/Grem1/Tcf15/Wnt8a/Pcdh8/Fgfr1/Sema3a/Nog/Meox1/Ascl1/Hes3/Gsx2/Meox2/Hoxd4/Alx4/Dmrt2/Barx1/Mef2c/Hoxd9/Six2/Hey1/Mdfi/Hhip/Dll4/Gpr161	61
BP	GO:0042303	molting cycle	25/3044	100/15699	0.0998528632739298	0.334394366593976	Fa2h/Trpv1/Ldb2/Snai1/Sox18/Fgf7/Tgfb2/Runx3/Inhba/Arntl/Wnt10b/Sostdc1/Igfbp5/Myo5a/Per1/Lhx2/Krt16/Ptch2/Cdh3/Tnf/Tnfrsf19/Alx4/Barx2/Krt17/Wnt10a	25
BP	GO:0042633	hair cycle	25/3044	100/15699	0.0998528632739298	0.334394366593976	Fa2h/Trpv1/Ldb2/Snai1/Sox18/Fgf7/Tgfb2/Runx3/Inhba/Arntl/Wnt10b/Sostdc1/Igfbp5/Myo5a/Per1/Lhx2/Krt16/Ptch2/Cdh3/Tnf/Tnfrsf19/Alx4/Barx2/Krt17/Wnt10a	25
BP	GO:0014896	muscle hypertrophy	17/3044	64/15699	0.100466725755083	0.335960730924999	Ar/Wisp1/Igf1/Gata6/Agtr2/Pi16/Myocd/Col14a1/Trpc3/Igfbp5/Atp2b4/Myoc/Mef2c/Prkg1/Ttn/Lep/Rgs2	17
BP	GO:1902106	negative regulation of leukocyte differentiation	17/3044	64/15699	0.100466725755083	0.335960730924999	Lrrc17/Flt3/Dtx1/Clec2i/Ihh/Inpp5d/Gpr55/Cd74/Tnfsf18/C1qc/Bmp4/Inpp4b/Gata2/Gpr68/Hlx/Clec2d/Ubash3b	17
BP	GO:0042089	cytokine biosynthetic process	23/3044	91/15699	0.100874218271786	0.337078238091332	Card11/S100b/Ccr2/Tnfrsf8/Cd209b/Gata3/Il12b/Clec2i/Fcgr3/Tlr9/Ptafr/Nlrp12/Lbp/Adam33/Inpp5d/Cd28/Tlr6/Rnf128/Tlr7/Tnf/Cd27/Irf7/Irf4	23
BP	GO:0051149	positive regulation of muscle cell differentiation	19/3044	73/15699	0.101392765891643	0.338564951031065	Cxcl12/Wisp1/Cxcl9/Prox1/Actn3/Myocd/Igfbp3/Ccl8/Hopx/Bmp4/Plcb1/Flt3l/Grem1/Scgb3a1/Mef2c/Mylk3/Neu2/Shox2/Myog	19
BP	GO:0061337	cardiac conduction	11/3044	38/15699	0.102623823910083	0.342178638389095	Gja5/Kcnq1/Ctnna3/Kcnh6/Kcnj2/Kcnh2/Scn5a/Ank2/Scn1b/Tnni3k/Pln	11
BP	GO:2000649	regulation of sodium ion transmembrane transporter activity	11/3044	38/15699	0.102623823910083	0.342178638389095	Fxyd5/Fgf12/Fxyd7/Fxyd1/Scn1b/Plcb1/Wnk3/Dmd/Tesc/Fxyd6/Atp1a2	11
BP	GO:0010830	regulation of myotube differentiation	14/3044	51/15699	0.103179250046992	0.343781298344976	Cxcl12/Cxcl9/Actn3/Bhlha15/Myocd/Ccl8/Hdac9/Ppapdc3/Flt3l/Scgb3a1/Cxcl10/Neu2/Shox2/Myog	14
BP	GO:1901293	nucleoside phosphate biosynthetic process	57/3044	251/15699	0.105241084536745	0.350397180810973	Adcy8/Gucy2f/Ak5/Gucy1a2/Ramp3/Nos3/Ednra/Vipr2/Npr1/Cmpk2/Adgrd1/Nme8/Grm7/Gucy1b3/Hrh2/Gucy1a3/Gpr65/Oas2/Mrap/Akap12/Npr2/Ptger3/Adcy5/Kynu/Grm8/Adcy4/Gipr/Npy2r/Nos2/Adcy1/Ramp1/Gucy2d/Calcrl/Timp2/Calca/Aqp1/Crhr2/Ak7/Chchd10/Adcy7/Acr/Tshr/Ramp2/Pdzd3/Nppb/Adssl1/Gucy2c/Nt5e/Rxfp2/ATP8/Acacb/Galr1/Ucn2/Oasl2/Pde2a/Gpr161/Adra2c	57
BP	GO:0055072	iron ion homeostasis	16/3044	60/15699	0.105728340266426	0.351764767398716	Rhd/B2m/Trf/Ank1/Bdh2/Mfi2/Rhag/Slc40a1/Epb42/Scara5/Steap1/Steap4/Steap2/Sfxn2/Hfe2/Ltf	16
BP	GO:0002699	positive regulation of immune effector process	32/3044	133/15699	0.106151137067635	0.352916072477935	Cd226/Sash3/Ccr2/Fcgr1/Il13ra2/Ptprc/B2m/Raet1b/Il12b/Tek/Fcgr3/Rsad2/Ptafr/Lbp/Cd28/Cd40/Cd74/Fcer2a/Mzb1/Foxf1/Vav1/Dhx58/Xcl1/Klrk1/Rbp4/Tnf/Ddx60/Gab2/Hlx/Cd36/Fcer1g/Tnfsf13	32
BP	GO:0045214	sarcomere organization	10/3044	34/15699	0.106739564750196	0.354359941315091	Prox1/Casq1/Casq2/Myh6/Mef2c/Six4/Mylk3/Neb/Ttn/Ankrd23	10
BP	GO:0098900	regulation of action potential	10/3044	34/15699	0.106739564750196	0.354359941315091	Gja5/Adra1a/Mtnr1b/Tacr1/Ctnna3/Kcnj2/Scn5a/Ank2/Tnf/Kcnb1	10
BP	GO:0002705	positive regulation of leukocyte mediated immunity	20/3044	78/15699	0.106918600004138	0.354698212712139	Cd226/Sash3/Fcgr1/Ptprc/B2m/Raet1b/Il12b/Fcgr3/Rsad2/Ptafr/Cd28/Cd40/Fcer2a/Vav1/Xcl1/Klrk1/Tnf/Gab2/Fcer1g/Tnfsf13	20
BP	GO:0045861	negative regulation of proteolysis	59/3044	261/15699	0.107755973957198	0.357218434214273	Spock3/Serpina3c/Hgf/Crb2/Spock1/Pi15/Ctla2a/Naip5/Sfrp2/Spink8/Igf1/Lef1/Reck/Itih5/Pi16/Serpine2/Spink10/Serpinb1b/Wfdc1/Serping1/Nell1/Lrrk2/Serpina3m/Serpina1b/Serpinb1c/Col28a1/Serpina1e/Itih2/Dpep1/Serpinb10/Naip6/Spink7/Tex14/Serpinb9/Serpine3/Wfikkn2/Pzp/Serpinb6e/Timp4/Timp2/Klhl40/Wfdc6a/Serpinb3a/Aqp1/Cd27/Serpinb6c/Nr4a1/Serpine1/Papln/Serpinb2/Serpinf1/Nr1h3/Wfdc18/Vtn/Nol3/Serpini1/…	59
BP	GO:0015918	sterol transport	13/3044	47/15699	0.108280833797771	0.358164673396387	Pon1/Abcg5/Abca4/Abca12/Hnf1a/Pltp/Abcg8/Soat2/Cd36/Apof/Nr1h3/Cftr/Lep	13
BP	GO:0030301	cholesterol transport	13/3044	47/15699	0.108280833797771	0.358164673396387	Pon1/Abcg5/Abca4/Abca12/Hnf1a/Pltp/Abcg8/Soat2/Cd36/Apof/Nr1h3/Cftr/Lep	13
BP	GO:1900543	negative regulation of purine nucleotide metabolic process	13/3044	47/15699	0.108280833797771	0.358164673396387	Mtnr1b/Ednra/Grm7/Actn3/Ptger3/Grm8/Npy2r/Crhr2/Pdzd3/Galr1/Pde2a/Adra2c/Myog	13
BP	GO:0048732	gland development	76/3044	343/15699	0.108352992756497	0.358164673396387	Pax3/Fa2h/Tyr/Sox10/Hgf/Atp7b/Cyp7b1/Ar/Hmga2/Pygo2/Ccdc39/Tph1/Igf1/Ccl11/Lef1/Gata6/Gdf7/Ptn/Gata3/Six3/Gli1/Oxtr/Vwf/Serpine2/Prox1/Hpn/Foxa3/Hrh2/Fgf7/Zic3/Msn/Pdgfrb/Irs1/Tnc/Nrp1/Mmp2/Cacnb4/Sulf1/Sema3c/Bmp4/Ikzf1/Plxnd1/Tbx3/Hnf1a/Hp/Gata2/Hhex/Stra6/Foxf1/Sostdc1/Igfbp5/Tfcp2l1/Krt76/Mdk/Cfc1/Bmp2/Duox2/Notch4/Fgfr1/Sema3a/Nog/Tnf/Socs2/Ascl1/Hlx/Tgfb3/Cckbr/Ly6e/Six4/Serpinf1/Hoxd9/Wnt1…	76
BP	GO:0002695	negative regulation of leukocyte activation	30/3044	124/15699	0.108607489607094	0.358748015239526	Bank1/Samsn1/Tigit/Ccr2/Vsig4/Il13ra2/Lrrc32/H2-Ab1/Slfn1/Flt3/H2-Aa/Dtx1/Fcgr2b/Btla/Fas/Ihh/Lgals9/Inpp5d/4632428N05Rik/Cd74/Tnfsf18/Lax1/Bmp4/Milr1/Foxf1/Xcl1/Btn1a1/Btn2a2/Hlx/Nr1h3	30
BP	GO:0010831	positive regulation of myotube differentiation	9/3044	30/15699	0.110669140947301	0.363989063001208	Cxcl12/Cxcl9/Actn3/Ccl8/Flt3l/Scgb3a1/Neu2/Shox2/Myog	9
BP	GO:0021772	olfactory bulb development	9/3044	30/15699	0.110669140947301	0.363989063001208	Crtac1/Slit1/Csf1r/Robo2/Lrrk2/Lhx2/Fgfr1/Sema3a/Gsx2	9
BP	GO:0030815	negative regulation of cAMP metabolic process	9/3044	30/15699	0.110669140947301	0.363989063001208	Ednra/Grm7/Ptger3/Grm8/Npy2r/Crhr2/Galr1/Pde2a/Adra2c	9
BP	GO:0031128	developmental induction	9/3044	30/15699	0.110669140947301	0.363989063001208	Fgfr4/Ar/Wnt2b/Six3/Pou2f1/Bmp4/Fgf1/Bmp2/Fgfr1	9
BP	GO:0033238	regulation of cellular amine metabolic process	9/3044	30/15699	0.110669140947301	0.363989063001208	Tacr3/Pde1b/Gata3/Hpn/Abat/Nr1h4/Maob/Atp2b4/Fabp3	9
BP	GO:0060479	lung cell differentiation	9/3044	30/15699	0.110669140947301	0.363989063001208	Insc/Igf1/Gata6/Spdef/Agr2/Thrb/Klf2/Eya1/Ascl1	9
BP	GO:0008202	steroid metabolic process	48/3044	209/15699	0.111055365010902	0.364998261844264	Bmp5/Agtr1a/Fgfr4/Pon1/Cyp7b1/Slco1a4/Cyp2e1/Slco1a6/Lepr/Mecp2/Igf1/Snai1/Sult4a1/Slco1c1/Bmpr1b/Prox1/Apobr/Hrh1/Dhrs9/Cyp1b1/Nr1h4/Thrb/Dab2/Pde8b/Hnf1a/Gm6614/Rdh1/Fgf1/Cubn/Bmp2/Soat2/Tnf/Sult1b1/Cacna1h/Akr1c21/Hsd11b2/Hsd17b1/Afp/Prkg1/Hmgcs2/Apof/Mt3/Ugt1a7c/Cyp46a1/Cftr/Vldlr/Lep/Slc27a5	48
BP	GO:0048588	developmental cell growth	37/3044	157/15699	0.11116718668845	0.365104803138209	Sema4f/Trpc5/Postn/Cxcl12/Aatk/Wisp1/Slit1/Tnr/Ccr5/Sema5b/Syt4/Dbn1/Agtr2/Pi16/Islr2/Dclk1/Ntrk3/Plxna4/Nrp2/Myocd/Col14a1/Nrp1/Slit3/Nlgn3/Lhx2/Fgf13/Sema3a/Draxin/Dcx/Epha7/Prkg1/Disc1/Map1b/Twf2/Dpysl2/Vegfa/Tgfbr2	37
BP	GO:1901606	alpha-amino acid catabolic process	15/3044	56/15699	0.111294737243065	0.36526281359287	Sdsl/Arg2/Nos3/Uroc1/Hdc/Aadat/Hgd/Pipox/Kynu/Tdo2/Amdhd1/Nos2/Asrgl1/Atp2b4/Tdh	15
BP	GO:0008406	gonad development	34/3044	143/15699	0.111681665501603	0.366271253906114	Dmc1/Tex11/Ar/Hmga2/Sfrp2/Kdr/Angpt1/Nos3/Gata3/Bmpr1b/Zfpm2/Foxl2/Insl6/Fgf7/Inhba/Bmp15/Mmp2/Lhx8/Bmp4/Gata1/Icam1/Adamts1/Sema3a/Rbp4/Rec8/Afp/Serpine1/Rxfp2/Six4/Klhl10/Spo11/Lep/Serpinb6b/Vegfa	34
BP	GO:0061387	regulation of extent of cell growth	21/3044	83/15699	0.112098920546415	0.367377645525598	Sema4f/Trpc5/Cxcl12/Aatk/Slit1/Tnr/Ccr5/Dbn1/Islr2/Ntrk3/Plxna4/Nrp1/Fgf13/Sema3a/Draxin/Epha7/Disc1/Map1b/Twf2/Dpysl2/Vegfa	21
BP	GO:0030279	negative regulation of ossification	17/3044	65/15699	0.112594281944091	0.368738253831146	Tph1/Srgn/Ccr1/Sost/Cited1/Gata1/Twist1/Igfbp5/Grem1/Calca/Fgfr1/Nog/Tnf/Enpp1/Twist2/Mef2c/Gdf10	17
BP	GO:0090288	negative regulation of cellular response to growth factor stimulus	26/3044	106/15699	0.113205430676546	0.370475850712284	Vwc2/Adgra3/Chrdl1/Grem2/Sfrp2/Cxcl13/Adamts12/Mmrn2/Gata3/Agtr2/Chrdl2/Fbn2/Fbn1/Aspn/Sost/Sulf1/Hhex/Nbl1/Sostdc1/Bmper/Grem1/Nog/Tgfb3/Hfe2/Fgfrl1/Ptpn1	26
BP	GO:0006721	terpenoid metabolic process	12/3044	43/15699	0.113590836278383	0.371472734856334	Cyp2e1/Aldh1a2/Cyp26a1/Ttr/Rarres2/Rpe65/Dhrs9/Cyp1b1/Rdh1/Rdh16/Rbp4/Rdh12	12
BP	GO:0021983	pituitary gland development	8/3044	26/15699	0.114197672259617	0.372133874592287	Hmga2/Six3/Gli1/Bmp4/Gata2/Bmp2/Duox2/Nog	8
BP	GO:0043370	regulation of CD4-positive, alpha-beta T cell differentiation	8/3044	26/15699	0.114197672259617	0.372133874592287	Sash3/Ccr2/Gata3/Tnfsf18/Nckap1l/Cd83/Hlx/Il2rg	8
BP	GO:0045686	negative regulation of glial cell differentiation	8/3044	26/15699	0.114197672259617	0.372133874592287	Lingo1/Hmga2/Mecp2/Gpr37l1/Ntrk3/Bmp4/Nog/Mycn	8
BP	GO:0050907	detection of chemical stimulus involved in sensory perception	8/3044	26/15699	0.114197672259617	0.372133874592287	Trpv1/Plcb2/Rtp3/Car6/Rtp4/Olfr78/Olfr857/Tas2r108	8
BP	GO:0090075	relaxation of muscle	8/3044	26/15699	0.114197672259617	0.372133874592287	Mrvi1/Gucy1a3/Actn3/Kcnj2/Atp2a1/Prkg1/Pln/Rgs2	8
BP	GO:0061351	neural precursor cell proliferation	32/3044	134/15699	0.114614075138229	0.373226287171089	Cdh2/Sox10/Hmga2/Ccr5/Igf1/Lef1/Gpr37l1/Kcna1/Trf/Six3/Prox1/Smarca1/Zeb2/Vegfc/Lrrk2/Acsl6/Dct/Ptprz1/Cx3cr1/Gata2/Hhex/C5ar1/Lhx5/Fgf13/Fgfr1/Pou3f3/Ascl1/Disc1/Dixdc1/Hhip/Dll4/Vegfa	32
BP	GO:0030098	lymphocyte differentiation	60/3044	267/15699	0.114945721750947	0.373780546422274	Card11/Cd4/Blk/Sash3/Ccr2/Zap70/Il7/Ctla2a/Ptprc/H2-Ab1/Flt3/H2-Aa/Lef1/Rhoh/Dtx1/B2m/Itk/Batf/Nfam1/Gata3/Il7r/Il12b/Rsad2/Themis/Fas/Clec4e/Txk/Ihh/Lgals9/Inpp5d/Cd28/Zeb1/Cd3d/Hdac9/Cd74/Tnfsf18/Prex1/Bmp4/Ikzf1/Dock2/Hhex/Flt3l/Tnfsf8/Vav1/Lyl1/Nckap1l/Cd8a/Cd83/H2-Oa/Cd27/Plcl2/Btn2a2/Tshr/Hlx/Lck/Fcer1g/Gpr183/Il2rg/Tgfbr2/Irf4	60
BP	GO:0002861	regulation of inflammatory response to antigenic stimulus	7/3044	22/15699	0.116960127258873	0.373780546422274	Fcgr1/Fcgr2b/Il12b/Fcgr3/Cd28/Tnf/Fcer1g	7
BP	GO:0007205	protein kinase C-activating G-protein coupled receptor signaling pathway	7/3044	22/15699	0.116960127258873	0.373780546422274	Grm1/Ednra/Crhr2/Grm5/Dgkg/Dgkb/Cck	7
BP	GO:0009595	detection of biotic stimulus	7/3044	22/15699	0.116960127258873	0.373780546422274	Naip5/Clec7a/Cd209b/Trem2/Lbp/Tlr6/Naip6	7
BP	GO:0032369	negative regulation of lipid transport	7/3044	22/15699	0.116960127258873	0.373780546422274	Abcg5/Agtr2/Cyp4f18/Itgb3/Hrh2/Abcg8/Nr1h3	7
BP	GO:0034122	negative regulation of toll-like receptor signaling pathway	7/3044	22/15699	0.116960127258873	0.373780546422274	Pik3ap1/Bpifb1/Irg1/Tlr9/Ticam2/Trim30a/Irf4	7
BP	GO:0035904	aorta development	7/3044	22/15699	0.116960127258873	0.373780546422274	Tfap2b/Prox1/Col3a1/Pdgfrb/Eya1/Hey1/Dll4	7
BP	GO:0035909	aorta morphogenesis	7/3044	22/15699	0.116960127258873	0.373780546422274	Tfap2b/Prox1/Col3a1/Pdgfrb/Eya1/Hey1/Dll4	7
BP	GO:0060143	positive regulation of syncytium formation by plasma membrane fusion	7/3044	22/15699	0.116960127258873	0.373780546422274	Cxcl12/Cxcl9/Ccl8/Dcstamp/Flt3l/Scgb3a1/Myog	7
BP	GO:0060292	long term synaptic depression	7/3044	22/15699	0.116960127258873	0.373780546422274	Cd38/Slc24a2/Stxbp1/Kcnb1/Shank3/Ppp1r9a/Shank2	7
BP	GO:0001580	detection of chemical stimulus involved in sensory perception of bitter taste	5/3044	14/15699	0.116979166224805	0.373780546422274	Plcb2/Rtp3/Car6/Rtp4/Tas2r108	5
BP	GO:0002347	response to tumor cell	5/3044	14/15699	0.116979166224805	0.373780546422274	Cd226/Raet1b/Il12b/Xcl1/Klrk1	5
BP	GO:0002577	regulation of antigen processing and presentation	5/3044	14/15699	0.116979166224805	0.373780546422274	Was/H2-Ab1/Trem2/Cd74/H2-Oa	5
BP	GO:0006828	manganese ion transport	5/3044	14/15699	0.116979166224805	0.373780546422274	Trpc5/Hrh1/Trpc3/Trpc6/Trpm2	5
BP	GO:0007130	synaptonemal complex assembly	5/3044	14/15699	0.116979166224805	0.373780546422274	Tex11/Syce1l/Rec8/Spo11/Tex12	5
BP	GO:0010954	positive regulation of protein processing	5/3044	14/15699	0.116979166224805	0.373780546422274	Clec3b/Hpn/Mfi2/Nkd2/Ccbe1	5
BP	GO:0016048	detection of temperature stimulus	5/3044	14/15699	0.116979166224805	0.373780546422274	Trpv1/Ano1/Htr2a/Calca/Mmp24	5
BP	GO:0030002	cellular anion homeostasis	5/3044	14/15699	0.116979166224805	0.373780546422274	Tfap2b/Stc1/Ckb/Fasl/Enpp1	5
BP	GO:0030320	cellular monovalent inorganic anion homeostasis	5/3044	14/15699	0.116979166224805	0.373780546422274	Tfap2b/Stc1/Ckb/Fasl/Enpp1	5
BP	GO:0032098	regulation of appetite	5/3044	14/15699	0.116979166224805	0.373780546422274	Slc22a3/Spx/Lep/Cck/Npy	5
BP	GO:0033630	positive regulation of cell adhesion mediated by integrin	5/3044	14/15699	0.116979166224805	0.373780546422274	Cxcl13/Foxc2/Itgb3/Tgfb2/Nckap1l	5
BP	GO:0043584	nose development	5/3044	14/15699	0.116979166224805	0.373780546422274	Pou2f1/Stra6/Ascl1/Six4/Gng8	5
BP	GO:0050857	positive regulation of antigen receptor-mediated signaling pathway	5/3044	14/15699	0.116979166224805	0.373780546422274	Ptprc/Nfam1/Cmtm3/Trat1/Prkcb	5
BP	GO:0050930	induction of positive chemotaxis	5/3044	14/15699	0.116979166224805	0.373780546422274	Ccl21a/Cxcl12/Il16/Vegfc/Vegfa	5
BP	GO:0071675	regulation of mononuclear cell migration	5/3044	14/15699	0.116979166224805	0.373780546422274	Rarres2/C3ar1/Tnfsf18/C5ar1/Cmklr1	5
BP	GO:1903427	negative regulation of reactive oxygen species biosynthetic process	5/3044	14/15699	0.116979166224805	0.373780546422274	Rgn/Cd34/Atp2b4/Ptgis/Zc3h12a	5
BP	GO:2001014	regulation of skeletal muscle cell differentiation	5/3044	14/15699	0.116979166224805	0.373780546422274	S100b/Myocd/Arntl/Mef2c/Six4	5
BP	GO:0002065	columnar/cuboidal epithelial cell differentiation	30/3044	125/15699	0.117531489859248	0.374631313162424	Bmp5/Cdh2/Ros1/Tyrp1/Sox10/Mcoln3/Lef1/Gata6/Spdef/Cdh23/Clrn1/Oca2/Prox1/Edn3/Zeb2/Agr2/Lhfpl5/Cited1/Adamts9/Bmp4/Ednrb/Arntl/Myo5a/Nkx3-2/Bmp2/Fgfr1/Ascl1/Mycn/Pcdh15/Mef2c	30
BP	GO:0003085	negative regulation of systemic arterial blood pressure	6/3044	18/15699	0.118304625209187	0.374631313162424	Adra1a/Adra1d/Agtr2/Calca/Cd36/Nppb	6
BP	GO:0003094	glomerular filtration	6/3044	18/15699	0.118304625209187	0.374631313162424	Ptpro/Gja5/Uts2/Ednra/Sulf1/Aqp1	6
BP	GO:0007413	axonal fasciculation	6/3044	18/15699	0.118304625209187	0.374631313162424	Crtac1/Epha3/Ptprz1/Nrp1/Celsr3/Sema3a	6
BP	GO:0031649	heat generation	6/3044	18/15699	0.118304625209187	0.374631313162424	Trpv1/Ccr5/Abat/Ptger3/Ednrb/Tnf	6
BP	GO:0043090	amino acid import	6/3044	18/15699	0.118304625209187	0.374631313162424	Arg2/Kcnj10/Slc7a2/Slc36a2/Slc6a1/Slc1a3	6
BP	GO:0043372	positive regulation of CD4-positive, alpha-beta T cell differentiation	6/3044	18/15699	0.118304625209187	0.374631313162424	Sash3/Ccr2/Nckap1l/Cd83/Hlx/Il2rg	6
BP	GO:0043537	negative regulation of blood vessel endothelial cell migration	6/3044	18/15699	0.118304625209187	0.374631313162424	Angpt4/Angpt2/Mmrn2/Acvrl1/Vash1/Dll4	6
BP	GO:0043949	regulation of cAMP-mediated signaling	6/3044	18/15699	0.118304625209187	0.374631313162424	Pex5l/Pf4/Pde10a/Crhr2/Cxcl10/Rgs2	6
BP	GO:0046688	response to copper ion	6/3044	18/15699	0.118304625209187	0.374631313162424	Atp7b/Loxl2/Cp/Sod3/Aqp1/Aanat	6
BP	GO:0060259	regulation of feeding behavior	6/3044	18/15699	0.118304625209187	0.374631313162424	Tacr3/Sgip1/Mchr1/Npy2r/Npsr1/Crhr2	6
BP	GO:0070884	regulation of calcineurin-NFAT signaling cascade	6/3044	18/15699	0.118304625209187	0.374631313162424	Igf1/Actn3/Chp2/Rcan3/Cmya5/Atp2b4	6
BP	GO:1903206	negative regulation of hydrogen peroxide-induced cell death	6/3044	18/15699	0.118304625209187	0.374631313162424	Hgf/Gpr37l1/Lrrk2/Ngb/Nol3/Hsph1	6
BP	GO:0043242	negative regulation of protein complex disassembly	16/3044	61/15699	0.118733286085605	0.375729972072687	Stmn2/2900011O08Rik/Add2/Gas2l2/Tmod4/Tmod2/Tpm1/Apc2/Map1a/Fgf13/Tnf/Plekhh2/Tmod1/Map1b/Twf2/Lmod1	16
BP	GO:0016101	diterpenoid metabolic process	11/3044	39/15699	0.119087180542433	0.376073390201998	Aldh1a2/Cyp26a1/Ttr/Rarres2/Rpe65/Dhrs9/Cyp1b1/Rdh1/Rdh16/Rbp4/Rdh12	11
BP	GO:0031343	positive regulation of cell killing	11/3044	39/15699	0.119087180542433	0.376073390201998	Cd226/Ccr5/Ptprc/B2m/Raet1b/Il12b/Fcer2a/Nos2/Vav1/Xcl1/Klrk1	11
BP	GO:0072523	purine-containing compound catabolic process	11/3044	39/15699	0.119087180542433	0.376073390201998	Pde1b/Pde1a/Pde1c/Pde3a/Actn3/Pde3b/Pde11a/Pde10a/Pde4c/Nt5e/Pde2a	11
BP	GO:0031344	regulation of cell projection organization	105/3044	487/15699	0.121205246126293	0.38249946581242	Dcc/Bmp5/Nlgn1/Cdh2/Stmn2/Nefm/Slc39a12/Sema4f/Trpc5/Hgf/Gpm6a/Htr7/Spock1/Cxcl12/Aatk/Slit1/Tnr/Ccr5/Rab8b/Epha3/Mag/Syt4/Dbn1/Thy1/Clrn1/Ptn/Gata3/Myo3b/Fez1/Islr2/Serpine2/Podxl/Reln/Prrx1/Ntrk3/Plxna4/Nr2f1/Negr1/Rac2/Cxcl5/Robo2/Nefl/Lrrk2/Magi2/Acsl6/Ccdc88a/Pacsin1/Lrrc4c/Fyn/Ptprz1/Cntn1/Nfatc4/Nrp1/Dab2/Klk6/Chodl/Prex1/Dpysl3/Bmp4/Scn1b/Pcp4/Ndnf/Nlgn3/Icam1/Adamts1/Itpka/Lrrc7/Ntrk2/Dm…	105
BP	GO:0003382	epithelial cell morphogenesis	13/3044	48/15699	0.123411321232537	0.388927522294179	Ar/Stc1/Col18a1/Gata3/Hrh2/Ihh/Tnmd/Cited1/Heg1/Bmp4/Grem1/Tcf15/Notch4	13
BP	GO:0043367	CD4-positive, alpha-beta T cell differentiation	13/3044	48/15699	0.123411321232537	0.388927522294179	Sash3/Ccr2/Lef1/Batf/Gata3/Il12b/Rsad2/Tnfsf18/Nckap1l/Cd83/Hlx/Il2rg/Irf4	13
BP	GO:0035082	axoneme assembly	10/3044	35/15699	0.124727426119186	0.39226860827361	Armc4/Ccdc39/Dnaaf3/Dnah5/Drc1/Rsph1/Ccdc103/Tekt2/Dnaic2/Ak7	10
BP	GO:0048662	negative regulation of smooth muscle cell proliferation	10/3044	35/15699	0.124727426119186	0.39226860827361	Nos3/Vipr2/Npr1/Il12b/Igfbp3/Igfbp5/Ndrg2/Apod/Nppb/Pparg	10
BP	GO:1903523	negative regulation of blood circulation	10/3044	35/15699	0.124727426119186	0.39226860827361	Adra1a/Uts2/Adra1d/Agtr2/Mmp2/Spx/Prkg1/Pln/Atp1a2/Lep	10
BP	GO:0001708	cell fate specification	15/3044	57/15699	0.125270602662083	0.392634104321921	Ar/Sfrp2/Sox18/Ntrk3/Ihh/Myl2/Apc2/Otx2/Eya1/Fgfr1/Ptch2/Ascl1/Gsx2/Six2/Tead4	15
BP	GO:0001938	positive regulation of endothelial cell proliferation	15/3044	57/15699	0.125270602662083	0.392634104321921	Cxcl12/Flt4/Ccl11/Kdr/Prox1/Itgb3/Ppp1r16b/Pgf/Egfl7/Acvrl1/Bmp4/Bmp2/Lrg1/Nr4a1/Vegfa	15
BP	GO:0007492	endoderm development	15/3044	57/15699	0.125270602662083	0.392634104321921	Angpt4/Angpt2/Gata6/Angpt1/Inhba/Dab2/Hhex/Otx2/Cfc1/Wnt8a/Col5a2/Nog/Pax9/Vtn/Col5a1	15
BP	GO:0048332	mesoderm morphogenesis	15/3044	57/15699	0.125270602662083	0.392634104321921	Crb2/Sfrp2/Lef1/Snai1/Foxc2/Inhba/Bmp4/Tal1/Tbx3/Hnf1a/Foxf1/Eya1/Fgfr1/Nog/Six2	15
BP	GO:0070613	regulation of protein processing	15/3044	57/15699	0.125270602662083	0.392634104321921	Clec3b/Ctla2a/Naip5/Serpine2/Hpn/Serping1/Lrrk2/Mfi2/Cfh/Nkd2/Naip6/Ccbe1/Notch4/Serpine1/Nol3	15
BP	GO:0009308	amine metabolic process	24/3044	98/15699	0.125826932499167	0.39410915233731	Pon1/Tacr3/Tph2/Pde1b/Agmat/Mecp2/Bche/Smpd3/Gata3/Hpn/Hdc/Vcam1/Abat/Aadat/Fgf7/Nr1h4/Kynu/Tdo2/Enpp6/Aoc3/Maob/Atp2b4/Enpp2/Fabp3	24
BP	GO:0009165	nucleotide biosynthetic process	55/3044	245/15699	0.128133087785449	0.401059181509527	Adcy8/Gucy2f/Gucy1a2/Ramp3/Nos3/Ednra/Vipr2/Npr1/Cmpk2/Adgrd1/Nme8/Grm7/Gucy1b3/Hrh2/Gucy1a3/Gpr65/Oas2/Mrap/Akap12/Npr2/Ptger3/Adcy5/Kynu/Grm8/Adcy4/Gipr/Npy2r/Nos2/Adcy1/Ramp1/Gucy2d/Calcrl/Timp2/Calca/Aqp1/Crhr2/Chchd10/Adcy7/Acr/Tshr/Ramp2/Pdzd3/Nppb/Adssl1/Gucy2c/Nt5e/Rxfp2/ATP8/Acacb/Galr1/Ucn2/Oasl2/Pde2a/Gpr161/Adra2c	55
BP	GO:0043406	positive regulation of MAP kinase activity	38/3044	164/15699	0.129783397848675	0.405948342386535	Hgf/Chrna7/Pik3r6/Grm1/Ptprc/Trf/Edn3/Tlr9/Ntrk3/Fgf18/Zeb2/Lrrk2/Cd40/C1qtnf2/Pdgfrb/Sbk2/Htr2a/Cd74/Dab2/Tlr6/Flt1/Fgf1/Shc2/Bmp2/Fgfr1/Tnf/Itga1/Ern2/Pik3cg/Erp29/Cspg4/Tgfb3/Mef2c/Mdfi/Ptpn1/Adra2c/Vegfa/Grm4	38
BP	GO:0009755	hormone-mediated signaling pathway	20/3044	80/15699	0.130307175925878	0.406052017701698	Hnf4g/Ar/Rxrg/Gphb5/Lef1/Crhbp/Nr2f1/Esrrg/Nr1h4/Thrb/Bmp4/Esrrb/Crhr2/Tshr/Nr4a1/Olfr78/Nr2e3/Nr3c2/Nr1h3/Pparg	20
BP	GO:0010677	negative regulation of cellular carbohydrate metabolic process	9/3044	31/15699	0.130434717300002	0.406052017701698	Adra1b/Lepr/Actn3/Grb10/Gckr/Enpp1/Soga1/Prkg1/Myog	9
BP	GO:0021545	cranial nerve development	9/3044	31/15699	0.130434717300002	0.406052017701698	Kcna2/Plxna4/Nrp2/Nrp1/Dmd/Slc1a3/Sema3a/Hes3/Six4	9
BP	GO:0033344	cholesterol efflux	9/3044	31/15699	0.130434717300002	0.406052017701698	Pon1/Abcg5/Abca4/Abca12/Pltp/Abcg8/Soat2/Apof/Nr1h3	9
BP	GO:0044848	biological phase	9/3044	31/15699	0.130434717300002	0.406052017701698	Trpv1/Foxl2/Tgfb2/Syce1l/Wnt10b/Myo5a/Cdh3/Barx2/Spo11	9
BP	GO:0045168	cell-cell signaling involved in cell fate commitment	9/3044	31/15699	0.130434717300002	0.406052017701698	Fgfr4/Ar/Wnt2b/Six3/Pou2f1/Bmp4/Fgf1/Bmp2/Fgfr1	9
BP	GO:0050891	multicellular organismal water homeostasis	9/3044	31/15699	0.130434717300002	0.406052017701698	Tfap2b/Aqp4/Alox12b/Abca12/Aqp7/Aloxe3/Scnn1b/Krt16/Aqp1	9
BP	GO:0061053	somite development	18/3044	71/15699	0.131860274796148	0.410006018308136	Pax3/Crb2/Sfrp2/Lef1/Foxc2/Tbx18/Ihh/Zeb2/Ror2/Foxf1/Otx2/Tcf15/Pcdh8/Nog/Meox1/Meox2/Dmrt2/Six4	18
BP	GO:0022604	regulation of cell morphogenesis	97/3044	450/15699	0.132197655910028	0.410006018308136	Arhgap15/Nlgn1/Cdh2/S100b/Nefm/Sema4f/Trpc5/Crb2/Coch/Gas7/Postn/Cxcl12/Aatk/Slit1/Tnr/Glipr2/Ccr5/Sfrp2/Ccl11/Lef1/Kdr/Epha3/Snai1/Syt4/Ccl3/Dbn1/Alx1/Thy1/Ptn/Sprr2a1/Islr2/Arap3/Has2/Reln/Hpn/Fblim1/Tbx20/Ntrk3/Plxna4/Csf1r/Robo2/Nefl/Tgfb2/Lrrk2/Mfi2/Fermt2/Msn/Lrrc4c/Fyn/Ptprz1/Nfatc4/Nrp1/Epb42/Dab2/Cited1/Prex1/Dact3/Twist1/Strip2/Cdc42se1/Nlgn3/Icam1/Itpka/Bves/Ntrk2/Bmp2/Grem1/Fgf13/Adgr…	97
BP	GO:0001707	mesoderm formation	14/3044	53/15699	0.132239870628744	0.410006018308136	Crb2/Sfrp2/Lef1/Snai1/Foxc2/Inhba/Bmp4/Tal1/Hnf1a/Foxf1/Eya1/Fgfr1/Nog/Six2	14
BP	GO:0002702	positive regulation of production of molecular mediator of immune response	14/3044	53/15699	0.132239870628744	0.410006018308136	Sash3/Ptprc/B2m/Tek/Rsad2/Cd28/Cd40/Cd74/Mzb1/Xcl1/Rbp4/Cd36/Fcer1g/Tnfsf13	14
BP	GO:0060425	lung morphogenesis	14/3044	53/15699	0.132239870628744	0.410006018308136	Rspo2/Igf1/Foxp2/Wnt2b/Fgf7/Tnc/Bmp4/Hhex/Foxf1/Cfc1/Nog/Tnf/Hhip/Tgfbr2	14
BP	GO:1901379	regulation of potassium ion transmembrane transport	14/3044	53/15699	0.132239870628744	0.410006018308136	Kcnq1/Mtnr1b/Kcnab1/Edn3/Kcnip4/Kcnj2/Kcnh2/Ptger3/Ank2/Atp1b2/Ano6/Kcns1/Casq2/Prkg1	14
BP	GO:0070664	negative regulation of leukocyte proliferation	16/3044	62/15699	0.132639676836079	0.410968486585102	Vsig4/Lrrc32/H2-Ab1/Slfn1/H2-Aa/Fcgr2b/Btla/Ihh/Inpp5d/4632428N05Rik/Bmp4/Xcl1/Grem1/Btn1a1/Ccl12/Btn2a2	16
BP	GO:0021987	cerebral cortex development	23/3044	94/15699	0.132755160782093	0.411049312643815	Cdh2/2900011O08Rik/Lhx6/Fut10/Reln/Col3a1/Nr2f1/Nrp2/Htr6/Cx3cr1/Nrp1/Plcb1/Ntrk2/Lhx2/Fgf13/Fgfr1/Sema3a/Dcx/Pou3f3/Ascl1/Disc1/Pax5/Dixdc1	23
BP	GO:0031348	negative regulation of defense response	29/3044	122/15699	0.133600113674097	0.413387161960633	Chrna7/Nlrc5/Ctla2a/Irg1/Fcgr2b/Aoah/Gata3/Il12b/Klrb1b/Ccr1/Nlrp12/Tnfaip6/Wfdc1/Serping1/Lgals9/Cx3cr1/Serpinb9/Foxf1/Dhx58/Calcrl/Serpinb3a/Ptgis/Apod/Il22ra2/Nt5e/Serpinf1/Clec2d/Nr1h3/Pparg	29
BP	GO:0071559	response to transforming growth factor beta	36/3044	155/15699	0.133897835034482	0.413751509064884	Smad9/Bmp8a/Nos3/Pdgfd/Bmpr1b/Col3a1/Hpgd/Dusp15/Eng/Myocd/Tgfb2/Fbn2/Fbn1/Aspn/Fermt2/Zeb1/Fyn/Amhr2/Acvrl1/Dab2/Cited1/Ltbp1/Nrep/Sox5/Itga8/Wfikkn2/Xcl1/Bmp2/Lrg1/Ankrd1/Tgfb3/Acvr1c/Mef2c/Serpine1/Col1a2/Tgfbr2	36
BP	GO:0071560	cellular response to transforming growth factor beta stimulus	36/3044	155/15699	0.133897835034482	0.413751509064884	Smad9/Bmp8a/Nos3/Pdgfd/Bmpr1b/Col3a1/Hpgd/Dusp15/Eng/Myocd/Tgfb2/Fbn2/Fbn1/Aspn/Fermt2/Zeb1/Fyn/Amhr2/Acvrl1/Dab2/Cited1/Ltbp1/Nrep/Sox5/Itga8/Wfikkn2/Xcl1/Bmp2/Lrg1/Ankrd1/Tgfb3/Acvr1c/Mef2c/Serpine1/Col1a2/Tgfbr2	36
BP	GO:0006953	acute-phase response	8/3044	27/15699	0.136071979111328	0.418781097693364	Trpv1/Ccr5/Lbp/Serpina1b/Ptger3/Hp/Ednrb/Tnf	8
BP	GO:0035162	embryonic hemopoiesis	8/3044	27/15699	0.136071979111328	0.418781097693364	Tpo/Kdr/Gata3/Tal1/Gata1/Flt3l/Vegfa/Tgfbr2	8
BP	GO:0045923	positive regulation of fatty acid metabolic process	8/3044	27/15699	0.136071979111328	0.418781097693364	Rgn/Avpr1a/C1qtnf2/Irs1/Twist1/Abcd2/Nr1h3/Pparg	8
BP	GO:0060421	positive regulation of heart growth	8/3044	27/15699	0.136071979111328	0.418781097693364	Wisp1/Gata6/Prox1/Ncam1/Tbx20/Fgfr1/Mef2c/Acacb	8
BP	GO:0060441	epithelial tube branching involved in lung morphogenesis	8/3044	27/15699	0.136071979111328	0.418781097693364	Rspo2/Wnt2b/Tnc/Bmp4/Hhex/Foxf1/Tnf/Hhip	8
BP	GO:0060740	prostate gland epithelium morphogenesis	8/3044	27/15699	0.136071979111328	0.418781097693364	Cyp7b1/Ar/Igf1/Tnc/Mmp2/Sulf1/Bmp4/Nog	8
BP	GO:0007169	transmembrane receptor protein tyrosine kinase signaling pathway	95/3044	441/15699	0.136449579809586	0.419662319708679	Bmp5/Angpt4/Fgfr4/Hgf/Blk/Gfra3/Epha6/Ar/Adgra3/Bmx/Zap70/Angpt2/Rassf2/Flt4/Btk/Flt3/Igf1/Kdr/Lcp2/Angpt1/Epha3/Adamts12/Baiap2l2/Itk/Mmrn2/Pilra/Gata3/Agtr2/Tek/Fgf20/Foxc2/Txk/Ntrk3/Gfra2/Rpe65/Nrp2/Fgf18/Fgf7/Csf1r/Vegfc/Kl/Agr2/Fgf22/Igfbp3/Fyn/Adamts3/Pdgfrb/Irs1/Nrp1/Ror1/Ror2/Epha10/Sulf1/Bmp4/Adgre4/Grb10/Igfbp6/Ddr2/Flt1/Plcb1/Fasl/Hhex/Igfbp5/Fgf1/Shc2/Ccbe1/Ntrk2/Bmp2/Shc4/Fgfr1/Nog/C…	95
BP	GO:0050771	negative regulation of axonogenesis	11/3044	40/15699	0.1369394493663	0.420887425258187	Sema4f/Aatk/Slit1/Tnr/Ccr5/Thy1/Nrp1/Fgf13/Sema3a/Draxin/Epha7	11
BP	GO:0002064	epithelial cell development	42/3044	184/15699	0.137984474118189	0.423718791133438	Bmp5/Ros1/Ar/Slc4a5/Stc1/Spdef/Cdh23/S1pr3/Col18a1/Clrn1/Gata3/Six3/Prox1/Foxc2/Sox18/Hrh2/Ppp1r16b/Ihh/Cxcr4/Eng/Msn/Tnmd/Slc9a4/Crygb/Lhfpl5/Bmp15/Cited1/Heg1/Bmp4/Icam1/Arntl/Tfcp2l1/Dmd/Nkx3-2/Grem1/Tcf15/Notch4/Fgfr1/Pcdh15/Abcb1b/Vim/Pde2a	42
BP	GO:0045137	development of primary sexual characteristics	34/3044	146/15699	0.138137117857552	0.423718791133438	Dmc1/Tex11/Ar/Hmga2/Sfrp2/Kdr/Angpt1/Nos3/Gata3/Bmpr1b/Zfpm2/Foxl2/Insl6/Fgf7/Inhba/Bmp15/Mmp2/Lhx8/Bmp4/Gata1/Icam1/Adamts1/Sema3a/Rbp4/Rec8/Afp/Serpine1/Rxfp2/Six4/Klhl10/Spo11/Lep/Serpinb6b/Vegfa	34
BP	GO:0048639	positive regulation of developmental growth	34/3044	146/15699	0.138137117857552	0.423718791133438	Trpc5/Sash3/Hmga2/Cxcl12/Il7/Wisp1/Igf1/Gata6/Syt4/Dbn1/Islr2/Prox1/Ncam1/Tbx20/Ntrk3/Actn3/Agr2/Musk/Hopx/Nrp1/Ikzf1/Plcb1/Wnt10b/Fgfr1/Dio3/Tshr/Hlx/Mef2c/Acacb/Disc1/Map1b/Twf2/Lep/Vegfa	34
BP	GO:0045665	negative regulation of neuron differentiation	38/3044	165/15699	0.138449978743215	0.424395334840869	Nlgn1/Cntn4/Stmn2/Sema4f/Trpc5/Spock1/Aatk/Slit1/Tnr/Ccr5/Dtx1/Gpr37l1/Mag/Thy1/Six3/Nr2f1/Ptprz1/Nfatc4/Ptger3/Nrp1/Dab2/Dpysl3/Ednrb/Gdf11/Fgf13/Sema3a/Draxin/Sez6/Epha7/Trpc6/Ascl1/Fat3/Cspg4/Inpp5j/D130043K22Rik/Vim/Hey1/Dixdc1	38
BP	GO:0045980	negative regulation of nucleotide metabolic process	13/3044	49/15699	0.139678375642415	0.426750066777931	Mtnr1b/Ednra/Grm7/Actn3/Ptger3/Grm8/Npy2r/Crhr2/Pdzd3/Galr1/Pde2a/Adra2c/Myog	13
BP	GO:0060350	endochondral bone morphogenesis	13/3044	49/15699	0.139678375642415	0.426750066777931	Kdr/Stc1/Mmp16/Fgf18/Col27a1/Bnc2/Bmp4/Ddr2/Col2a1/Mef2c/Shox2/Tgfbr2/Evc	13
BP	GO:0070527	platelet aggregation	13/3044	49/15699	0.139678375642415	0.426750066777931	P2ry12/Myl9/Serpine2/C1qtnf1/Itgb3/Abat/Slc7a11/Ptger3/Gata1/Stxbp1/Pik3cg/Prkg1/Ubash3b	13
BP	GO:0035107	appendage morphogenesis	31/3044	132/15699	0.139682220639579	0.426750066777931	Gja5/Alx3/Tfap2b/Aldh1a2/Rspo2/Sfrp2/Lef1/Reck/Alx1/Bmpr1b/Prrx1/Ihh/Rnf165/Fbn2/Ror2/Osr2/Bmp4/Tbx3/Hnf1a/Twist1/Tbx4/Grem1/Col2a1/Fgfr1/Nog/Mycn/Alx4/Aff3/Hoxd9/Pkdcc/Shox2	31
BP	GO:0035108	limb morphogenesis	31/3044	132/15699	0.139682220639579	0.426750066777931	Gja5/Alx3/Tfap2b/Aldh1a2/Rspo2/Sfrp2/Lef1/Reck/Alx1/Bmpr1b/Prrx1/Ihh/Rnf165/Fbn2/Ror2/Osr2/Bmp4/Tbx3/Hnf1a/Twist1/Tbx4/Grem1/Col2a1/Fgfr1/Nog/Mycn/Alx4/Aff3/Hoxd9/Pkdcc/Shox2	31
BP	GO:0001578	microtubule bundle formation	15/3044	58/15699	0.140209248258784	0.42750803945218	Armc4/Ccdc39/Dnaaf3/Dnah5/Drc1/Capn6/Gas2l2/Rsph1/Ccdc103/Ttll6/Tekt2/Tppp3/Dnaic2/Ak7/Map1b	15
BP	GO:0001756	somitogenesis	15/3044	58/15699	0.140209248258784	0.42750803945218	Pax3/Crb2/Sfrp2/Lef1/Foxc2/Tbx18/Zeb2/Ror2/Foxf1/Otx2/Tcf15/Pcdh8/Meox1/Meox2/Dmrt2	15
BP	GO:1903317	regulation of protein maturation	15/3044	58/15699	0.140209248258784	0.42750803945218	Clec3b/Ctla2a/Naip5/Serpine2/Hpn/Serping1/Lrrk2/Mfi2/Cfh/Nkd2/Naip6/Ccbe1/Notch4/Serpine1/Nol3	15
BP	GO:0002063	chondrocyte development	7/3044	23/15699	0.141391612599239	0.429688456530931	Sfrp2/Acan/Fgf18/Col27a1/Sulf1/Shox2/Tgfbr2	7
BP	GO:0010092	specification of organ identity	7/3044	23/15699	0.141391612599239	0.429688456530931	Pax3/Fgfr4/Wnt2b/Bmp4/Fgf1/Fgfr1/Mef2c	7
BP	GO:0021952	central nervous system projection neuron axonogenesis	7/3044	23/15699	0.141391612599239	0.429688456530931	Dcc/Prdm8/Dclk1/Plxna4/Cdh11/Scn1b/Dcx	7
BP	GO:0050701	interleukin-1 secretion	7/3044	23/15699	0.141391612599239	0.429688456530931	Ccr5/Ccl3/Nlrp1a/Casp1/Nlrp12/Casp4/Aim2	7
BP	GO:0071526	semaphorin-plexin signaling pathway	7/3044	23/15699	0.141391612599239	0.429688456530931	Sema6a/Plxnc1/Plxna4/Nrp2/Nrp1/Plxnd1/Sema3a	7
BP	GO:0010712	regulation of collagen metabolic process	10/3044	36/15699	0.144251700590198	0.432083025746408	Uts2/Ihh/Eng/Fap/Pdgfrb/Bmp4/Cygb/Tgfb3/Mfap4/Pparg	10
BP	GO:0014014	negative regulation of gliogenesis	10/3044	36/15699	0.144251700590198	0.432083025746408	Lingo1/2900011O08Rik/Hmga2/Mecp2/Gpr37l1/Ptn/Ntrk3/Bmp4/Nog/Mycn	10
BP	GO:0050931	pigment cell differentiation	10/3044	36/15699	0.144251700590198	0.432083025746408	Tyrp1/Sox10/Oca2/Edn3/Zeb2/Cited1/Adamts9/Ednrb/Myo5a/Mef2c	10
BP	GO:0002697	regulation of immune effector process	71/3044	325/15699	0.144653915316824	0.432083025746408	Cd226/Sash3/Ccr2/Pik3r6/Kcnq1/Was/Fcgr1/Ccdc36/Il13ra2/Ptprc/Il27ra/Angpt1/B2m/Fcgr2b/Sntg1/Gbp4/Raet1b/Il7r/Il12b/D430041D05Rik/Tek/Fcgr3/Tlr9/Rsad2/Klrb1b/Ptafr/Cd93/Serping1/Fgf7/Cxcl5/Lbp/Fgf14/Tgfb2/Aim2/Lgals9/Cd28/Cd40/4632428N05Rik/Cfh/Cd74/Fcer2a/Mzb1/Tnfsf18/Serpinb10/Il12rb1/Serpinb9/Foxf1/Vav1/Dhx58/Map1a/Xcl1/Klrk1/Tril/Fam131b/Slc1a3/Serpinb3a/Dpp4/Rbp4/Asb2/Tnf/Ddx60/Gab2/Hlx/Cd36/…	71
BP	GO:0002052	positive regulation of neuroblast proliferation	6/3044	19/15699	0.145929530828965	0.432083025746408	Sox10/Vegfc/Dct/Cx3cr1/Disc1/Vegfa	6
BP	GO:0002092	positive regulation of receptor internalization	6/3044	19/15699	0.145929530828965	0.432083025746408	Angpt1/Sele/Magi2/Sfrp4/Grem1/Vegfa	6
BP	GO:0021533	cell differentiation in hindbrain	6/3044	19/15699	0.145929530828965	0.432083025746408	Prox1/Gata2/Lhx5/Nog/Nfix/Kndc1	6
BP	GO:0021602	cranial nerve morphogenesis	6/3044	19/15699	0.145929530828965	0.432083025746408	Kcna2/Plxna4/Nrp2/Nrp1/Dmd/Sema3a	6
BP	GO:0021871	forebrain regionalization	6/3044	19/15699	0.145929530828965	0.432083025746408	Six3/Nr2f1/Bmp4/Lhx2/Bmp2/Gsx2	6
BP	GO:0032731	positive regulation of interleukin-1 beta production	6/3044	19/15699	0.145929530828965	0.432083025746408	Ccr5/Ccl3/Nlrp1a/Casp1/Casp4/Aim2	6
BP	GO:0048266	behavioral response to pain	6/3044	19/15699	0.145929530828965	0.432083025746408	Grik1/Htr7/Trpv1/Tacr1/Scn9a/Cacna1e	6
BP	GO:0050702	interleukin-1 beta secretion	6/3044	19/15699	0.145929530828965	0.432083025746408	Ccr5/Ccl3/Nlrp1a/Casp1/Casp4/Aim2	6
BP	GO:0060438	trachea development	6/3044	19/15699	0.145929530828965	0.432083025746408	Rspo2/Lef1/Ano1/Bmp4/Foxf1/Tgfbr2	6
BP	GO:0097205	renal filtration	6/3044	19/15699	0.145929530828965	0.432083025746408	Ptpro/Gja5/Uts2/Ednra/Sulf1/Aqp1	6
BP	GO:1902667	regulation of axon guidance	6/3044	19/15699	0.145929530828965	0.432083025746408	Cxcl12/Slit1/Plxna4/Nrp1/Sema3a/Vegfa	6
BP	GO:0021543	pallium development	30/3044	128/15699	0.146978746296689	0.432083025746408	Cdh2/2900011O08Rik/Lhx6/Fut10/Lef1/Kcna1/Prox1/Reln/Col3a1/Nr2f1/Nrp2/Zeb2/Htr6/Cx3cr1/Nrp1/Dclk2/Plcb1/Ntrk2/Mdk/Lhx5/Lhx2/Fgf13/Fgfr1/Sema3a/Dcx/Pou3f3/Ascl1/Disc1/Pax5/Dixdc1	30
BP	GO:0010976	positive regulation of neuron projection development	53/3044	238/15699	0.147236219876024	0.432083025746408	Dcc/Bmp5/Nlgn1/Stmn2/Trpc5/Hgf/Htr7/Cxcl12/Epha3/Syt4/Dbn1/Ptn/Fez1/Islr2/Serpine2/Reln/Ntrk3/Negr1/Cxcl5/Robo2/Nefl/Magi2/Acsl6/Pacsin1/Fyn/Ptprz1/Cntn1/Nrp1/Dpysl3/Bmp4/Scn1b/Pcp4/Ndnf/Nlgn3/Adamts1/Itpka/Lrrc7/Ntrk2/Dmd/Fgfr1/Sez6/Ankrd1/Serpinf1/Camk2b/Disc1/Shank3/Map1b/Twf2/Dixdc1/Vldlr/Ppp1r9a/Shox2/Vegfa	53
BP	GO:0048259	regulation of receptor-mediated endocytosis	16/3044	63/15699	0.147431968740997	0.432083025746408	Angpt1/B2m/Trf/Sele/Magi2/Sgip1/Dlg4/Dab2/Sfrp4/Hip1/Rspo1/Grem1/Snap91/Serpine1/Vtn/Vegfa	16
BP	GO:0002637	regulation of immunoglobulin production	12/3044	45/15699	0.147627344721138	0.432083025746408	Sash3/Il13ra2/Ptprc/Il27ra/Fcgr2b/Cd28/Cd40/Mzb1/Xcl1/Rbp4/Tnf/Tnfsf13	12
BP	GO:0000052	citrulline metabolic process	4/3044	11/15699	0.147814694855564	0.432083025746408	Padi6/Padi3/Atp2b4/Aldh18a1	4
[truncated: 4,679 more rows]
