# Supplementary material for: Long Non-coding RNAs Gabarapl2 and Chrnb2 Positively Regulate Inflammatory Signaling in a Mouse Model of Dry Eye
Source: Front Med (Lausanne). 2021 Dec 10;8:808940. doi: 10.3389/fmed.2021.808940 (PMC8703135; doi:10.3389/fmed.2021.808940)
Supplement: Supplementary file 7 [file Table_7.xls]

Category	ID	Description	GeneRatio	BgRatio	pvalue	padj	geneID	Count
KEGG	mmu04080	Neuroactive ligand-receptor interaction	89/951	193/4976	2.48979242516876e-18	4.87999315333077e-16	Adra1b/Gabrb1/Cysltr1/Grik1/Agtr1a/Grik3/Grm3/Gabrr1/Adra1a/Htr7/P2rx1/Chrna7/Gpr156/Tacr3/Trpv1/Grm1/Chrna6/Hcrtr2/Gabrg2/Chrm5/Lepr/Gabrb2/Mtnr1b/Gabrb3/Gabra3/Adra1d/Ednra/Grid1/S1pr3/Vipr2/Tacr1/Oxtr/Agtr2/Glp1r/Chrm2/Grm7/Ptafr/Hrh2/Cysltr2/Chrm1/Avpr1a/Gria2/Gzma/C3ar1/Tbxa2r/Nmbr/Hrh1/Htr6/S1pr1/Htr2a/Ptger3/Thrb/Trhr/Nmur2/Grm8/Mchr1/Gipr/Npy2r/Ednrb/Aplnr/Npbwr1/C5ar1/Calcrl/Gabrr2/Chrna…	89
KEGG	mmu04514	Cell adhesion molecules (CAMs)	63/951	122/4976	3.11716636663984e-16	3.05482303930704e-14	Cd226/Nlgn1/Cdh2/H2-Q7/Cd4/H2-Q8/H2-Q6/Cldn11/Itgb8/Cadm3/Cd2/Itga4/Ptprc/H2-Ab1/H2-Aa/Cldn5/Mag/Cd34/Selp/Cntnap2/Icam2/Ptprm/Mpz/Vcam1/Pvrl3/Ncam1/Cldn19/Sele/Vcan/Pecam1/Sdc3/Negr1/Cdh5/H2-Eb1/Cdh15/Cd28/Cd40/Itgb2/H2-T24/Cntn1/H2-Q2/Cd8b1/Siglec1/Esam/Pdcd1/Itga8/Nfasc/Nlgn3/Icam1/Itga9/Cd8a/Jam3/H2-Oa/Cdh3/Cldn8/Cldn10/Cldn20/Jam2/Nrxn2/Itgb2l/Cd86/H2-Q10/H2-DMb2	63
KEGG	mmu04020	Calcium signaling pathway	71/951	163/4976	2.92282106607959e-13	1.90957642983866e-11	Adcy8/Adra1b/Cysltr1/Agtr1a/Adra1a/Htr7/P2rx1/Chrna7/Tacr3/Grm1/Chrm5/Pde1b/Pde1a/Nos3/Adra1d/Ednra/Cd38/Tacr1/Pde1c/Oxtr/Atp2b3/Chrm2/Ptafr/Hrh2/Cysltr2/Chrm1/Cacna1c/Avpr1a/Chp2/Ryr3/Plcb2/Tbxa2r/Hrh1/Htr6/Pdgfrb/Htr2a/Ptger3/Trhr/Cacna1b/Atp2a3/Adcy4/Nos2/Adcy1/Ednrb/Plcb1/Tnnc2/Itpka/Mylk2/Cacna1e/Calm1/Itpr1/Atp2b4/Cacna1s/Grm5/Ptgfr/Adcy7/Cacna1h/Prkcb/Grin2a/Atp2a1/Cckbr/Slc8a2/Bst1/Pln/Ca…	71
KEGG	mmu05150	Staphylococcus aureus infection	29/951	41/4976	7.38912989985329e-13	3.62067365092811e-11	C1s2/Fcgr1/Cfb/C4b/Hc/H2-Ab1/H2-Aa/Fcgr2b/Selp/Fcgr3/Ptafr/C1qb/C1ra/H2-Eb1/C3ar1/C1qa/C1s1/Itgb2/Cfh/Fcgr4/Masp1/C1qc/C2/Icam1/C5ar1/H2-Oa/Itgb2l/Masp2/H2-DMb2	29
KEGG	mmu04060	Cytokine-cytokine receptor interaction	78/951	192/4976	1.61148908224409e-12	6.31703720239685e-11	Il12rb2/Il21r/Hgf/Ccr2/Ccl21a/Cxcl12/Il7/Il18rap/Tnfsf15/Flt4/Csf2rb2/Tnfrsf8/Cxcl9/Ccr5/Lepr/Tpo/Flt3/Ccl11/Kdr/Cxcl13/Ccl3/Il2rb/Il7r/Il12b/Csf2rb/Pdgfd/Bmpr1b/Pf4/Ccr1/Fas/Csf3r/Csf3/Cxcr4/Cxcl5/Csf1r/Vegfc/Tgfb2/Epor/Inhba/Cd40/Ccl22/Ccl8/Amhr2/Pdgfrb/Cx3cr1/Xcr1/Tnfsf10/Ccl28/Tnfsf18/Il12rb1/Flt1/Fasl/Flt3l/Tnfsf8/Xcl1/Ccl7/Bmp2/Relt/Ccl4/Tnf/Cd27/Tnfrsf19/Cxcl2/Ccl12/Tgfb3/Il22ra2/Tnfrsf9/I…	78
KEGG	mmu04610	Complement and coagulation cascades	28/951	52/4976	1.98478305450019e-08	6.48362464470062e-07	C1s2/Cfb/C4b/F5/Hc/Pros1/Vwf/Thbd/Cd55b/C1qb/Serping1/C1ra/C3ar1/Serpina1b/C1qa/C1s1/C4bp/Cfh/Serpina1e/Masp1/C1qc/F13a1/Proc/C2/C5ar1/F7/Serpine1/Masp2	28
KEGG	mmu04976	Bile secretion	29/951	58/4976	9.67015741580116e-08	2.70764407642433e-06	Adcy8/Slc9a3/Slco1a4/Slco1a6/Abcb1a/Atp1a4/Abcg5/Slc4a5/Kcnn2/Atp1a3/Aqp9/Aqp4/Slc22a8/Nr1h4/Adcy5/Atp1b2/Adcy4/Adcy1/Abcg8/Aqp1/Slc4a4/Adcy7/Car2/Slc5a1/Nceh1/Abcb1b/Cftr/Atp1a2/Slc27a5	29
KEGG	mmu04512	ECM-receptor interaction	37/951	84/4976	1.17647366940637e-07	2.88236049004561e-06	Col6a6/Tnr/Itgb8/Itga4/Spp1/Lama4/Col4a4/Vwf/Sv2b/Reln/Sv2c/Tnxb/Col3a1/Itgb3/Sdc3/Col5a3/Tnc/Thbs2/Lamc3/Sv2a/Itga8/Itga9/Lama2/Col2a1/Itga11/Col6a3/Col5a2/Itga1/Gp6/Col4a6/Cd36/Col4a1/Col6a2/Vtn/Col1a2/Col6a4/Col5a1	37
KEGG	mmu04270	Vascular smooth muscle contraction	44/951	109/4976	1.70656255728178e-07	3.71651401363589e-06	Adcy8/Adra1b/Agtr1a/Kcnmb2/Adra1a/Gucy1a2/Acta2/Ramp3/Kcnmb1/Cyp4a30b/Mrvi1/Adra1d/Ednra/Myh11/Npr1/Pla2g2e/Myl9/Cyp4a32/Gucy1b3/Cacna1c/Gucy1a3/Pla2g2f/Avpr1a/Plcb2/Actg2/Cald1/Npr2/Pla2g4e/Adcy5/Adcy4/Adcy1/Plcb1/Ramp1/Mylk2/Calcrl/Calm1/Itpr1/Ppp1r14a/Cacna1s/Adcy7/Ramp2/Prkcb/Prkg1/Mylk3	44
KEGG	mmu04974	Protein digestion and absorption	30/951	66/4976	8.24141552301205e-07	1.61531744251036e-05	Col6a6/Slc9a3/Kcnq1/Mme/Atp1a4/Col9a2/Eln/Col18a1/Col4a4/Atp1a3/Xpnpep2/Col3a1/Col14a1/Col5a3/Atp1b2/Slc6a19/Col15a1/Col2a1/Dpp4/Col6a3/Col5a2/Col4a6/Slc8a2/Col4a1/Slc8a3/Col6a2/Atp1a2/Col1a2/Col6a4/Col5a1	30
KEGG	mmu05320	Autoimmune thyroid disease	19/951	33/4976	1.00303819487466e-06	1.78723169268576e-05	H2-Q7/H2-Q8/H2-Q6/Tpo/H2-Ab1/H2-Aa/Fas/Tg/H2-Eb1/Cd28/Cd40/H2-T24/H2-Q2/Fasl/H2-Oa/Tshr/Cd86/H2-Q10/H2-DMb2	19
KEGG	mmu05330	Allograft rejection	18/951	31/4976	1.64321089419437e-06	2.68391112718413e-05	H2-Q7/H2-Q8/H2-Q6/H2-Ab1/H2-Aa/Il12b/Fas/H2-Eb1/Cd28/Cd40/H2-T24/H2-Q2/Fasl/H2-Oa/Tnf/Cd86/H2-Q10/H2-DMb2	18
KEGG	mmu05332	Graft-versus-host disease	19/951	34/4976	1.86991705844019e-06	2.8192595650329e-05	H2-Q7/H2-Q8/H2-Q6/H2-Ab1/H2-Aa/Fas/H2-Eb1/Klrc1/Cd28/Klra3/H2-T24/H2-Q2/Fasl/H2-Oa/Tnf/Klrd1/Cd86/H2-Q10/H2-DMb2	19
KEGG	mmu05414	Dilated cardiomyopathy	35/951	86/4976	2.52304287215243e-06	3.5322600210134e-05	Adcy8/Cacng4/Cacng7/Cacng5/Itgb8/Itga4/Igf1/Itgb3/Cacna1c/Tgfb2/Myl2/Myh7/Cacng8/Cacnb4/Adcy5/Adcy4/Tpm1/Adcy1/Itga8/Dmd/Itga9/Actc1/Lama2/Myh6/Itga11/Cacng1/Cacna2d4/Cacna1s/Adcy7/Tnf/Itga1/Tgfb3/Pln/Ttn/Sgcb	35
KEGG	mmu04970	Salivary secretion	31/951	74/4976	4.61610401826148e-06	6.03170925052833e-05	Adcy8/Adra1b/Adra1a/Gucy1a2/Lyz1/Atp1a4/Adra1d/Dmbt1/Prkg2/Atp1a3/Cd38/Atp2b3/Gucy1b3/Gucy1a3/Ryr3/Plcb2/Adcy5/Atp1b2/Adcy4/Lyz2/Adcy1/Plcb1/Calm1/Itpr1/Atp2b4/Adcy7/Prkcb/Prkg1/Bst1/Trpv6/Atp1a2	31
KEGG	mmu04971	Gastric acid secretion	29/951	68/4976	6.12095249127654e-06	7.49816680181376e-05	Adcy8/Kcnj16/Kcnj10/Kcnq1/Atp1a4/Atp1a3/Hrh2/Plcb2/Kcnj2/Slc9a4/Slc26a7/Adcy5/Atp1b2/Adcy4/Gnai1/Adcy1/Plcb1/Mylk2/Calm1/Itpr1/Adcy7/Car2/Prkcb/Cckbr/Mylk3/Camk2b/Cftr/Atp1a2/Camk2a	29
KEGG	mmu04940	Type I diabetes mellitus	19/951	37/4976	9.91315615182532e-06	0.000114292859162221	H2-Q7/H2-Q8/H2-Q6/H2-Ab1/H2-Aa/Il12b/Fas/H2-Eb1/Cd28/H2-T24/H2-Q2/Fasl/Ica1/Ptprn/H2-Oa/Tnf/Cd86/H2-Q10/H2-DMb2	19
KEGG	mmu04640	Hematopoietic cell lineage	29/951	70/4976	1.21453726599326e-05	0.000132249613408155	Cd4/Fcgr1/Il7/Mme/Tpo/Cd2/Itga4/Flt3/Cd33/Cd34/Cd38/Il7r/Itgb3/Csf3r/Csf3/Cd55b/Csf1r/H2-Eb1/Epor/Cd3d/Fcer2a/Cd8b1/Flt3l/Cd8a/Tnf/Itga1/Cd36/Il9r/Il11	29
KEGG	mmu04062	Chemokine signaling pathway	54/951	166/4976	1.99257671988031e-05	0.000205550019524495	Adcy8/Gng3/Ccr2/Ccl21a/Was/Cxcl12/Cxcl9/Ccr5/Ccl11/Elmo1/Cxcl13/Pik3r5/Itk/Ccl3/Gng2/Pf4/Ccr1/Rac2/Cxcr4/Cxcl5/Plcb2/Gng13/Ccl22/Ccl8/Cx3cr1/Xcr1/Ccl28/Gngt2/Adcy5/Prex1/Adcy4/Ncf1/Nras/Gnai1/Dock2/Gnb4/Adcy1/Plcb1/Vav1/Shc2/Xcl1/Ccl7/Shc4/Ccl4/Adcy7/Cxcl2/Ccl12/Pik3cg/Prkcb/Ccl6/Cxcl10/Cxcl14/Gng8/Gnb3	54
KEGG	mmu05416	Viral myocarditis	29/951	72/4976	2.31671159144215e-05	0.000227037735961331	H2-Q7/H2-Q8/H2-Q6/H2-Ab1/H2-Aa/Myh11/Cd55b/Rac2/H2-Eb1/Cd28/Fyn/Cd40/Itgb2/H2-T24/Myh1/Myh7/H2-Q2/Myh4/Icam1/Dmd/Lama2/Myh6/H2-Oa/Myh2/Itgb2l/Cd86/H2-Q10/H2-DMb2/Sgcb	29
KEGG	mmu05144	Malaria	20/951	42/4976	2.45949851940765e-05	0.000229553195144714	Hgf/Ackr1/Selp/Gypc/Tlr9/Vcam1/Csf3/Sele/Pecam1/Sdc3/Tgfb2/Cd40/Itgb2/Thbs2/Icam1/Tnf/Cd36/Tgfb3/Gypa/Itgb2l	20
KEGG	mmu04650	Natural killer cell mediated cytotoxicity	36/951	98/4976	2.80852674331103e-05	0.00025021420076771	Zap70/Lcp2/Pik3r5/Raet1a/Raet1b/Raet1d/Icam2/Cd244/Fcgr3/Fas/Cd48/Chp2/Rac2/Klrc1/Klra3/Klra8/Fyn/Itgb2/Nfatc4/Tnfsf10/Fcgr4/Nras/Hcst/Fasl/Icam1/Vav1/Shc2/Klrk1/Shc4/Tnf/Pik3cg/Prkcb/Lck/Fcer1g/Klrd1/Itgb2l	36
KEGG	mmu04670	Leukocyte transendothelial migration	39/951	110/4976	3.37216523388401e-05	0.000287367124278811	Nox1/Cxcl12/Cldn11/Itga4/Cldn5/Rhoh/Pik3r5/Itk/Thy1/Myl9/Ctnna3/Vcam1/Cldn19/Txk/Pecam1/Actn3/Rac2/Cxcr4/Cdh5/Msn/Myl2/Itgb2/Mmp2/Ncf1/Esam/Gnai1/Cybb/Icam1/Mylpf/Vav1/Jam3/Pik3cg/Prkcb/Cldn8/Cldn10/Cldn20/Jam2/Itgb2l/Ncf4	39
KEGG	mmu05146	Amoebiasis	35/951	97/4976	5.58811772569934e-05	0.00045636294759878	Arg2/Pik3r5/Lama4/Col4a4/Il12b/Col3a1/Serpinb1b/Actn3/Plcb2/Tgfb2/Col5a3/Serpinb1c/Itgb2/Lamc3/Serpinb10/Nos2/Adcy1/Plcb1/Serpinb9/Lama2/Col2a1/Serpinb3a/Col5a2/Tnf/Pik3cg/Col4a6/Prkcb/Tgfb3/Serpinb6c/Col4a1/Serpinb2/Itgb2l/Col1a2/Serpinb6b/Col5a1	35
KEGG	mmu05323	Rheumatoid arthritis	27/951	69/4976	8.03257165810562e-05	0.000628691091651362	Atp6v0d2/Cxcl12/H2-Ab1/H2-Aa/Angpt1/Mmp3/Ccl3/Tek/Ctsk/Cxcl5/Pgf/H2-Eb1/Tgfb2/Cd28/Itgb2/Atp6v1c2/Flt1/Icam1/H2-Oa/Tnf/Tgfb3/Tnfsf13/Itgb2l/Cd86/H2-DMb2/Vegfa/Il11	27
KEGG	mmu05410	Hypertrophic cardiomyopathy (HCM)	30/951	80/4976	8.33977978721195e-05	0.000628691091651362	Cacng4/Cacng7/Cacng5/Itgb8/Itga4/Igf1/Itgb3/Cacna1c/Tgfb2/Myl2/Ace/Myh7/Cacng8/Cacnb4/Tpm1/Itga8/Dmd/Itga9/Actc1/Lama2/Myh6/Itga11/Cacng1/Cacna2d4/Cacna1s/Tnf/Itga1/Tgfb3/Ttn/Sgcb	30
KEGG	mmu05310	Asthma	9/951	13/4976	0.000111835123001218	0.000811840152156992	H2-Ab1/Ccl11/H2-Aa/H2-Eb1/Cd40/H2-Oa/Tnf/Fcer1g/H2-DMb2	9
KEGG	mmu04972	Pancreatic secretion	30/951	82/4976	0.000140826811736619	0.000985787682156331	Adcy8/Kcnq1/Atp1a4/Pnliprp2/Atp1a3/Cd38/Pla2g2e/Atp2b3/Pla2g2f/Plcb2/Pla2g4e/Adcy5/Atp1b2/Atp2a3/Clca3b/Adcy4/Adcy1/Plcb1/Clca4b/Itpr1/Clca3a2/Atp2b4/Slc4a4/Adcy7/Car2/Prkcb/Atp2a1/Bst1/Cftr/Atp1a2	30
KEGG	mmu04510	Focal adhesion	57/951	197/4976	0.000437178356523166	0.00295472268546691	Hgf/Col6a6/Flt4/Tnr/Itgb8/Itga4/Igf1/Kdr/Spp1/Pik3r5/Lama4/Col4a4/Myl9/Vwf/Pdgfd/Reln/Tnxb/Col3a1/Itgb3/Actn3/Rac2/Pgf/Vegfc/Mapk10/Col5a3/Myl2/Fyn/Pdgfrb/Tnc/Thbs2/Lamc3/Flt1/Itga8/Mylpf/Mylk2/Vav1/Shc2/Itga9/Lama2/Col2a1/Shc4/Itga11/Col6a3/Col5a2/Itga1/Pik3cg/Col4a6/Prkcb/Col4a1/Mylk3/Col6a2/Parvb/Vtn/Col1a2/Col6a4/Vegfa/Col5a1	57
KEGG	mmu05340	Primary immunodeficiency	13/951	29/4976	0.00134976798492872	0.008818484168201	Cd4/Zap70/Ciita/Btk/Ptprc/Il7r/Cd40/Cd3d/Cd8b1/Cd8a/Aire/Lck/Il2rg	13
KEGG	mmu04740	Olfactory transduction	23/951	65/4976	0.0014002842012149	0.00885340978832648	Olfr10/Olfr56/Prkg2/Pde1c/Olfr558/Adrbk2/Olfr684/Olfr1033/Clca3b/Olfr1392/Olfr691/Gucy2d/Cnga4/Clca4b/Calm1/Clca3a2/Olfr685/Olfr78/Prkg1/Camk2b/Olfr1420/Olfr1391/Camk2a	23
KEGG	mmu04145	Phagosome	42/951	143/4976	0.00175827309641668	0.0107694227155522	Atp6v0d2/H2-Q7/H2-Q8/H2-Q6/Nox1/Olr1/Fcgr1/Clec7a/H2-Ab1/H2-Aa/Fcgr2b/Cd209b/Mrc1/Fcgr3/Itgb3/Cd209d/C1ra/Cd209a/H2-Eb1/Colec12/Itgb2/Dync1i1/H2-T24/H2-Q2/Thbs2/Fcgr4/Tubb4a/Atp6v1c2/Colec11/Tlr6/Ncf1/Cybb/Cd209f/H2-Oa/Cd36/Tubb1/Ctss/Coro1a/Itgb2l/H2-Q10/Ncf4/H2-DMb2	42
KEGG	mmu04742	Taste transduction	13/951	30/4976	0.00197157869766596	0.0117099825679554	Asic2/Adcy8/Gng3/Pde1a/Plcb2/Gng13/Cacna1b/Adcy4/Scnn1b/Kcnb1/Tas2r108/Gnb3/Grm4	13
KEGG	mmu04612	Antigen processing and presentation	21/951	61/4976	0.00326613565984353	0.0178040973126056	H2-Q7/Cd4/H2-Q8/H2-Q6/Ciita/H2-Ab1/H2-Aa/B2m/H2-Eb1/Klrc1/H2-T24/H2-Q2/Cd74/Cd8b1/Cd8a/H2-Oa/Tnf/Klrd1/Ctss/H2-Q10/H2-DMb2	21
KEGG	mmu04730	Long-term depression	21/951	61/4976	0.00326613565984353	0.0178040973126056	Gucy1a2/Grm1/Igf1/Prkg2/Pla2g2e/Gucy1b3/Gucy1a3/Pla2g2f/Gria2/Plcb2/Pla2g4e/Nras/Gnai1/Plcb1/Itpr1/Grm5/Prkcb/Prkg1/Gnao1/Ryr1/Gria3	21
KEGG	mmu05143	African trypanosomiasis	12/951	28/4976	0.00327014032272348	0.0178040973126056	Lama4/Il12b/Tlr9/Vcam1/Fas/Sele/Plcb2/Plcb1/Fasl/Icam1/Tnf/Prkcb	12
KEGG	mmu05412	Arrhythmogenic right ventricular cardiomyopathy (ARVC)	23/951	71/4976	0.00509941158520537	0.0269431306967743	Cacng4/Cdh2/Cacng7/Cacng5/Itgb8/Itga4/Lef1/Ctnna3/Itgb3/Cacna1c/Actn3/Cacng8/Cacnb4/Itga8/Dmd/Itga9/Lama2/Itga11/Cacng1/Cacna2d4/Cacna1s/Itga1/Sgcb	23
KEGG	mmu04950	Maturity onset diabetes of the young	7/951	13/4976	0.00532336128670768	0.0269431306967743	Hnf4g/Foxa3/Bhlha15/Mafa/Hnf1a/Hhex/Slc2a2	7
KEGG	mmu04672	Intestinal immune network for IgA production	13/951	33/4976	0.00536113314884795	0.0269431306967743	Cxcl12/Itga4/H2-Ab1/H2-Aa/Cxcr4/H2-Eb1/Cd28/Cd40/Ccl28/H2-Oa/Tnfsf13/Cd86/H2-DMb2	13
KEGG	mmu02010	ABC transporters	15/951	42/4976	0.00831720609862981	0.0407543098832861	Abcb1a/Abcg5/Abca6/Abca4/Abcc9/Abca12/Abcc6/Abca8a/Abcc12/Abcd2/Abcg8/Abca9/Abca8b/Abcb1b/Cftr	15
KEGG	mmu05140	Leishmaniasis	19/951	60/4976	0.0134749681466838	0.0644169208963419	Fcgr1/Itga4/H2-Ab1/H2-Aa/Il12b/Fcgr3/H2-Eb1/Tgfb2/Itgb2/Fcgr4/Ncf1/Nos2/H2-Oa/Tnf/Prkcb/Tgfb3/Itgb2l/Ncf4/H2-DMb2	19
KEGG	mmu04973	Carbohydrate digestion and absorption	12/951	33/4976	0.0150088762049759	0.0700414222898876	Slc2a5/Atp1a4/Pik3r5/Atp1a3/Plcb2/Amy1/Atp1b2/Slc2a2/Pik3cg/Prkcb/Slc5a1/Atp1a2	12
KEGG	mmu04916	Melanogenesis	27/951	95/4976	0.0171018075181637	0.0779524249665134	Adcy8/Creb3l1/Tyr/Tyrp1/Lef1/Wnt2b/Plcb2/Wnt16/Dct/Adcy5/Adcy4/Nras/Gnai1/Adcy1/Ednrb/Plcb1/Wnt10b/a/Calm1/Wnt8a/Creb3l3/Adcy7/Prkcb/Camk2b/Gnao1/Wnt10a/Camk2a	27
KEGG	mmu04540	Gap junction	23/951	80/4976	0.0231690322340118	0.103207507224234	Adcy8/Gucy1a2/Grm1/Prkg2/Pdgfd/Gucy1b3/Gucy1a3/Plcb2/Pdgfrb/Htr2a/Tubb4a/Adcy5/Adcy4/Nras/Gnai1/Adcy1/Plcb1/Itpr1/Grm5/Adcy7/Prkcb/Tubb1/Prkg1	23
KEGG	mmu04260	Cardiac muscle contraction	21/951	72/4976	0.0250138336096394	0.108949141944207	Cacng4/Cacng7/Cacng5/Atp1a4/Atp1a3/Cacna1c/Cox6a2/Myl2/Myh7/Cacng8/Cacnb4/Atp1b2/Tpm1/Actc1/Myh6/Cacng1/Cacna2d4/Cacna1s/Cox8b/Atp1a2/Cox7a1	21
KEGG	mmu04340	Hedgehog signaling pathway	15/951	48/4976	0.029795741937867	0.12440730447116	Bmp5/Lrp2/Bmp8a/Wnt2b/Gli1/Ihh/Zic2/Wnt16/Bmp4/Wnt10b/Bmp2/Wnt8a/Ptch2/Wnt10a/Hhip	15
KEGG	mmu05142	Chagas disease (American trypanosomiasis)	26/951	95/4976	0.0303123576624904	0.12440730447116	Pik3r5/Ccl3/Il12b/Tlr9/Fas/C1qb/Plcb2/Tgfb2/Mapk10/C1qa/Cd3d/Ace/C1qc/Tlr6/Gnai1/Nos2/Adcy1/Plcb1/Fasl/Ppp2r2c/Tnf/Pik3cg/Tgfb3/Serpine1/Gnao1/Tgfbr2	26
KEGG	mmu00830	Retinol metabolism	13/951	40/4976	0.0304670949725289	0.12440730447116	Cyp2c65/Aldh1a2/Cyp26a1/Cyp4a30b/Cyp2c55/Cyp4a32/Rpe65/Dhrs9/Ugt1a6b/Cyp2a4/Rdh16/Rdh12/Ugt1a7c	13
KEGG	mmu00591	Linoleic acid metabolism	7/951	18/4976	0.0408718927756564	0.163487571102625	Cyp2j8/Cyp2e1/Cyp2c65/Pla2g2e/Cyp2c55/Pla2g2f/Pla2g4e	7
KEGG	mmu00910	Nitrogen metabolism	8/951	22/4976	0.0439599165874248	0.172322873022705	Car8/Car3/Car14/Car12/Car13/Car6/Car2/Car5a	8
KEGG	mmu00590	Arachidonic acid metabolism	17/951	59/4976	0.0458443106377247	0.176185978137138	Cyp2j8/Cyp4f40/Cyp2e1/Cyp2c65/Gpx7/Cyp4a30b/Pla2g2e/Cyp2c55/Ptgds/Cyp4a32/Cyp4f18/Pla2g2f/Ltc4s/Alox12b/Pla2g4e/Gpx3/Ptgis	17
KEGG	mmu04360	Axon guidance	32/951	126/4976	0.047796281010223	0.180155213038533	Dcc/Dpysl5/Sema4f/Sema6a/Epha6/Cxcl12/Ntng1/Slit1/Plxnc1/Epha3/Sema5b/Plxna4/Chp2/Rac2/Cxcr4/Robo2/Lrrc4c/Fyn/Nfatc4/Nrp1/Sema3g/Sema3c/Slit3/Nras/Gnai1/Robo3/Sema3a/Epha7/Sema6b/Sema3d/Rnd1/Dpysl2	32
KEGG	mmu04380	Osteoclast differentiation	28/951	110/4976	0.0596842237017525	0.220719015953651	Fhl2/Nox1/Fcgr1/Btk/Pirb/Lcp2/Pik3r5/Fcgr2b/Trem2/Fcgr3/Itgb3/Ctsk/Csf1r/Tgfb2/Mapk10/Fyn/Fcgr4/Ncf1/Cybb/Tnf/Pik3cg/Gab2/Lck/Pira6/Pparg/Ncf4/Fosl1/Tgfbr2	28
KEGG	mmu04964	Proximal tubule bicarbonate reclamation	7/951	20/4976	0.0703633607967406	0.25339242442915	Slc9a3/Atp1a4/Atp1a3/Atp1b2/Aqp1/Slc4a4/Atp1a2	7
KEGG	mmu00512	Mucin type O-Glycan biosynthesis	8/951	24/4976	0.0711050170592002	0.25339242442915	Gcnt4/Wbscr17/Galnt16/Gcnt1/Galnt5/Galnt6/B4galt5/Galnt15	8
KEGG	mmu04960	Aldosterone-regulated sodium reabsorption	12/951	41/4976	0.0768315334286019	0.268910367000107	Atp1a4/Igf1/Pik3r5/Atp1a3/Irs1/Atp1b2/Scnn1b/Hsd11b2/Pik3cg/Prkcb/Nr3c2/Atp1a2	12
KEGG	mmu04720	Long-term potentiation	18/951	68/4976	0.0845775965237275	0.290828226642993	Adcy8/Ppp1r1a/Grm1/Cacna1c/Gria2/Chp2/Plcb2/Nras/Adcy1/Plcb1/Calm1/Itpr1/Grm5/Prkcb/Grin2a/Camk2b/Rps6ka6/Camk2a	18
KEGG	mmu00340	Histidine metabolism	8/951	25/4976	0.087791814460371	0.296675786797116	Aspa/Uroc1/Hdc/Cndp1/Amdhd1/Maob/Hnmt/Ddc	8
KEGG	mmu03320	PPAR signaling pathway	17/951	65/4976	0.100651324633669	0.334367112342359	Acaa1b/Scd3/Olr1/Rxrg/Cyp4a30b/Cyp4a32/Acsl6/Aqp7/Acox2/Pltp/Fabp4/Cd36/Fabp3/Hmgcs2/Nr1h3/Pparg/Slc27a5	17
KEGG	mmu04930	Type II diabetes mellitus	12/951	44/4976	0.119203951233211	0.389399574028488	Pik3r5/Cacna1c/Mapk10/Irs1/Cacna1b/Mafa/Cacna1e/Tnf/Slc2a2/Socs2/Pik3cg/Cacna1g	12
KEGG	mmu04975	Fat digestion and absorption	9/951	31/4976	0.121341513203599	0.389884206359104	Abcg5/Pnliprp2/Pla2g2e/Pla2g2f/Pla2g4e/Mogat2/Ppap2b/Abcg8/Cd36	9
KEGG	mmu04664	Fc epsilon RI signaling pathway	17/951	67/4976	0.125425813732565	0.39650741115456	Btk/Lcp2/Pik3r5/Pla2g2e/Pla2g2f/Rac2/Mapk10/Inpp5d/Fyn/Pla2g4e/Nras/Vav1/Tnf/Pik3cg/Gab2/Prkcb/Fcer1g	17
KEGG	mmu00601	Glycosphingolipid biosynthesis - lacto and neolacto series	7/951	23/4976	0.133108960933678	0.407646192859388	St3gal6/Fut4/St3gal4/St8sia1/Fut9/B4galt2/Fut2	7
KEGG	mmu00760	Nicotinate and nicotinamide metabolism	7/951	23/4976	0.133108960933678	0.407646192859388	Nt5c1a/Cd38/Aox2/Enpp1/Bst1/Nt5e/Nnmt	7
KEGG	mmu00514	Other types of O-glycan biosynthesis	9/951	32/4976	0.14174091703159	0.414760703713736	Fut4/Mfng/Gxylt2/Ugt1a6b/Fut9/B4galt2/Ugt1a7c/B3glct/Colgalt2	9
KEGG	mmu00603	Glycosphingolipid biosynthesis - globo series	5/951	15/4976	0.141780444636838	0.414760703713736	B3galnt1/St8sia1/Fut9/Fut2/Gbgt1	5
KEGG	mmu00604	Glycosphingolipid biosynthesis - ganglio series	5/951	15/4976	0.141780444636838	0.414760703713736	St6galnac4/St8sia5/St6galnac5/St8sia1/St6galnac6	5
KEGG	mmu00380	Tryptophan metabolism	11/951	41/4976	0.144436991372044	0.416318386895893	Tph2/Tph1/Aadat/Aox2/Cyp1b1/Kynu/Tdo2/Maob/Ogdhl/Aanat/Ddc	11
KEGG	mmu05218	Melanoma	16/951	64/4976	0.148065189373495	0.420590972713117	Hgf/Igf1/Fgf12/Pik3r5/Pdgfd/Fgf20/Fgf18/Fgf7/Fgf14/Fgf22/Pdgfrb/Nras/Fgf1/Fgf13/Fgfr1/Pik3cg	16
KEGG	mmu04810	Regulation of actin cytoskeleton	44/951	199/4976	0.157118842103783	0.439932757890592	Fgfr4/Was/Chrm5/Itgb8/Itga4/Fgf12/Pik3r5/Itgax/Myl9/Pdgfd/Fgf20/Chrm2/Itgb3/Chrm1/Actn3/Rac2/Fgf18/Fgf7/Fgf14/Msn/Fgf22/Myl2/Itgb2/Pdgfrb/Nras/Apc2/Itga8/Mylpf/Mylk2/Vav1/Fgf1/Nckap1l/Itga9/Fgf13/Itga11/Fgfr1/Arhgef6/Itga1/Chrm4/Pik3cg/Insrr/Mylk3/Itgb2l/Pip5k1b	44
KEGG	mmu00350	Tyrosine metabolism	9/951	33/4976	0.163757749318434	0.452063646005819	Tyr/Tyrp1/Tpo/Hgd/Aox2/Dct/Aoc3/Maob/Ddc	9
KEGG	mmu00120	Primary bile acid biosynthesis	4/951	12/4976	0.182139681906766	0.494305179435247	Cyp7b1/Acox2/Cyp46a1/Slc27a5	4
KEGG	mmu05145	Toxoplasmosis	26/951	114/4976	0.184103459687617	0.494305179435247	Ciita/Ccr5/H2-Ab1/H2-Aa/Pik3r5/Lama4/Pla2g2e/Il12b/Igtp/Pla2g2f/H2-Eb1/Tgfb2/Mapk10/Cd40/Pla2g4e/Lamc3/Gnai1/Nos2/Lama2/H2-Oa/Tnf/Pik3cg/Tgfb3/Gnao1/Il10ra/H2-DMb2	26
KEGG	mmu04350	TGF-beta signaling pathway	19/951	81/4976	0.192648868071765	0.510259164081971	Bmp5/Smad9/Bmp8a/Gdf7/Bmpr1b/Tgfb2/Inhba/Amhr2/Thbs2/Gdf6/Ltbp1/Bmp4/Bmp2/Dcn/Nog/Tnf/Tgfb3/Acvr1c/Tgfbr2	19
KEGG	mmu05217	Basal cell carcinoma	12/951	49/4976	0.213463062224171	0.557850135945832	Lef1/Wnt2b/Gli1/Wnt16/Bmp4/Apc2/Wnt10b/Bmp2/Wnt8a/Ptch2/Wnt10a/Hhip	12
KEGG	mmu05322	Systemic lupus erythematosus	25/951	112/4976	0.222819803574776	0.574640546061265	Hist1h2be/C1s2/Fcgr1/C4b/Hc/H2-Ab1/H2-Aa/Fcgr2b/Fcgr3/C1qb/Actn3/C1ra/H2-Eb1/Cd28/C1qa/C1s1/Cd40/Fcgr4/C1qc/C2/H2-Oa/Tnf/Grin2a/Cd86/H2-DMb2	25
KEGG	mmu04912	GnRH signaling pathway	20/951	89/4976	0.244455189528959	0.622249573346441	Adcy8/Pla2g2e/Cacna1c/Pla2g2f/Plcb2/Mapk10/Pla2g4e/Mmp2/Adcy5/Adcy4/Nras/Adcy1/Plcb1/Calm1/Itpr1/Cacna1s/Adcy7/Prkcb/Camk2b/Camk2a	20
KEGG	mmu00982	Drug metabolism - cytochrome P450	12/951	51/4976	0.258103863909187	0.648568683669239	Cyp2e1/Cyp2c65/Fmo3/Cyp2c55/Cyp2d26/Aox2/Ugt1a6b/Cyp2a4/Mgst1/Maob/Cyp2d22/Ugt1a7c	12
KEGG	mmu00533	Glycosaminoglycan biosynthesis - keratan sulfate	4/951	14/4976	0.27145816479116	0.665072503738343	Chst1/Chst2/Chst5/B4galt2	4
KEGG	mmu04614	Renin-angiotensin system	4/951	14/4976	0.27145816479116	0.665072503738343	Agtr1a/Mme/Agtr2/Ace	4
KEGG	mmu04620	Toll-like receptor signaling pathway	19/951	86/4976	0.277835488420294	0.672293280621946	Cxcl9/Spp1/Pik3r5/Ccl3/Il12b/Tlr9/Ticam2/Ctsk/Lbp/Mapk10/Cd40/Tlr6/Ccl4/Tlr7/Tnf/Pik3cg/Irf7/Cxcl10/Cd86	19
KEGG	mmu04530	Tight junction	27/951	126/4976	0.284156230854707	0.679202698140518	Cldn11/Cldn5/Myh11/Myl9/Hcls1/Ctnna3/Cldn19/Actn3/Magi2/Myl2/Myh1/Myh7/Myh4/Nras/Gnai1/Mylpf/Ppp2r2c/Jam3/Myh6/Rab3b/Prkcb/Cldn8/Cldn10/Cldn20/Jam2/Myh2/Epb41l2	27
KEGG	mmu00232	Caffeine metabolism	2/951	6/4976	0.322808163810981	0.762293977192195	Nat3/Cyp2a4	2
KEGG	mmu04370	VEGF signaling pathway	15/951	69/4976	0.333496058232952	0.778157469210221	Kdr/Nos3/Pik3r5/Pla2g2e/Pla2g2f/Chp2/Rac2/Pla2g4e/Nfatc4/Nras/Shc2/Sh2d2a/Pik3cg/Prkcb/Vegfa	15
KEGG	mmu05020	Prion diseases	7/951	30/4976	0.345346221656294	0.796327758172159	Hc/Casp12/Ncam1/C1qb/C1qa/Fyn/C1qc	7
KEGG	mmu00140	Steroid hormone biosynthesis	6/951	26/4976	0.377224919825718	0.851622699000655	Cyp7b1/Cyp1b1/Ugt1a6b/Hsd11b2/Hsd17b1/Ugt1a7c	6
KEGG	mmu04662	B cell receptor signaling pathway	15/951	71/4976	0.378016198025801	0.851622699000655	Card11/Pik3ap1/Btk/Pirb/Pik3r5/Fcgr2b/Rasgrp3/Chp2/Rac2/Inpp5d/Nfatc4/Nras/Vav1/Pik3cg/Prkcb	15
KEGG	mmu04666	Fc gamma R-mediated phagocytosis	18/951	87/4976	0.395232915487102	0.88029149358491	Was/Fcgr1/Ptprc/Pik3r5/Fcgr2b/Amph/Rac2/Inpp5d/Pla2g4e/Dnm1/Ncf1/Dock2/Vav1/Ppap2b/Pik3cg/Gab2/Prkcb/Pip5k1b	18
KEGG	mmu04630	Jak-STAT signaling pathway	24/951	118/4976	0.402598566406654	0.881216334671589	Il12rb2/Il21r/Il7/Csf2rb2/Il13ra2/Lepr/Tpo/Pik3r5/Il2rb/Il7r/Il12b/Csf2rb/Csf3r/Csf3/Epor/Il12rb1/Socs2/Pik3cg/Il22ra2/Il9r/Il10ra/Il2rg/Lep/Il11	24
KEGG	mmu00230	Purine metabolism	31/951	154/4976	0.40464015367573	0.881216334671589	Adcy8/Gucy2f/Ak5/Nt5c1a/Gucy1a2/Pde1b/Pde1a/Npr1/Pde1c/Gucy1b3/Gucy1a3/Pde3a/Npr2/Pde3b/Pde11a/Adcy5/Pde8b/Pde10a/Adcy4/Adcy1/Gucy2d/Ak7/Adcy7/Pde6b/Enpp1/Pde4c/Adssl1/Gucy2c/Nt5e/Pde7b/Pde2a	31
KEGG	mmu04744	Phototransduction	6/951	27/4976	0.41460315879615	0.892991418945554	Gucy2f/Rgs9/Rcvrn/Gucy2d/Calm1/Pde6b	6
KEGG	mmu04660	T cell receptor signaling pathway	20/951	99/4976	0.430728302638601	0.915551268995807	Card11/Cd4/Zap70/Ptprc/Lcp2/Pik3r5/Itk/Chp2/Cd28/Fyn/Cd3d/Nfatc4/Cd8b1/Nras/Pdcd1/Vav1/Cd8a/Tnf/Pik3cg/Lck	20
KEGG	mmu04622	RIG-I-like receptor signaling pathway	11/951	53/4976	0.434419734778623	0.915551268995807	Tbkbp1/Il12b/Mapk10/Isg15/Rnf125/Dhx58/Tnf/Irf7/Cxcl10/Sike1/Tmem173	11
KEGG	mmu00600	Sphingolipid metabolism	8/951	38/4976	0.444190501621302	0.926184450189097	Sgpp2/Ugt8a/Smpd3/Acer1/Sptlc3/Ppap2b/Neu2/B4galt6	8
KEGG	mmu04010	MAPK signaling pathway	48/951	248/4976	0.48706072718989	0.999999999998803	Cacng4/Fgfr4/Cacng7/Cacng5/Fgf12/Pla2g2e/Fgf20/Fas/Rasgrp3/Cacna1c/Pla2g2f/Chp2/Rac2/Fgf18/Fgf7/Fgf14/Tgfb2/Mapk10/Fgf22/Pdgfrb/Dusp8/Pla2g4e/Nfatc4/Cacng8/Cacnb4/Cacna1b/Nras/Fasl/Fgf1/Ntrk2/Cacna1e/Fgf13/Fgfr1/Cacng1/Cacna2d4/Cacna1s/Mapk8ip2/Tnf/Cacna1h/Prkcb/Tgfb3/Nr4a1/Mef2c/Ptprr/Cacna1g/Rps6ka6/Ptpn7/Tgfbr2	48
KEGG	mmu00330	Arginine and proline metabolism	10/951	50/4976	0.493273847283303	0.999999999998803	Gatm/Arg2/Agmat/Nos3/Ckb/Ckm/Nos2/Ckmt2/Maob/Aldh18a1	10
KEGG	mmu04310	Wnt signaling pathway	27/951	139/4976	0.497165503818244	0.999999999998803	Wif1/Sfrp2/Lef1/Wnt2b/Sfrp5/Dkk2/Chp2/Rac2/Nkd1/Plcb2/Wnt16/Mapk10/Nfatc4/Nkd2/Sfrp4/Apc2/Plcb1/Wnt10b/Mmp7/Daam2/Wnt8a/Prkcb/Camk2b/Wnt10a/Cxxc4/Fosl1/Camk2a	27
KEGG	mmu00592	alpha-Linolenic acid metabolism	3/951	14/4976	0.518278589572806	0.999999999998803	Pla2g2e/Pla2g2f/Pla2g4e	3
KEGG	mmu00565	Ether lipid metabolism	6/951	30/4976	0.52400097001252	0.999999999998803	Pla2g2e/Pla2g2f/Pla2g4e/Enpp6/Ppap2b/Enpp2	6
KEGG	mmu00500	Starch and sucrose metabolism	6/951	31/4976	0.558685853870502	0.999999999998803	Gys2/Amy1/Ugt1a6b/Pygm/Enpp1/Ugt1a7c	6
KEGG	mmu04623	Cytosolic DNA-sensing pathway	8/951	42/4976	0.566718850330069	0.999999999998803	Zbp1/Casp1/Aim2/Ccl4/Irf7/Cxcl10/Tmem173/Trex1	8
KEGG	mmu00053	Ascorbate and aldarate metabolism	3/951	15/4976	0.568194812117824	0.999999999998803	Gulo/Ugt1a6b/Ugt1a7c	3
KEGG	mmu00360	Phenylalanine metabolism	3/951	15/4976	0.568194812117824	0.999999999998803	Aoc3/Maob/Ddc	3
KEGG	mmu00260	Glycine, serine and threonine metabolism	6/951	32/4976	0.592137869102592	0.999999999998803	Gatm/Sardh/Pipox/Aoc3/Maob/Tdh	6
KEGG	mmu00072	Synthesis and degradation of ketone bodies	2/951	10/4976	0.597003269707112	0.999999999998803	Bdh2/Hmgcs2	2
KEGG	mmu00980	Metabolism of xenobiotics by cytochrome P450	8/951	44/4976	0.623323216548958	0.999999999998803	Cyp2e1/Cyp2c65/Cyp2c55/Cyp2f2/Cyp1b1/Ugt1a6b/Mgst1/Ugt1a7c	8
KEGG	mmu04070	Phosphatidylinositol signaling system	14/951	77/4976	0.628873618415445	0.999999999998803	Pik3r5/Plcb2/Inpp5d/Inpp4b/Plcb1/Itpka/Calm1/Itpr1/Pik3cg/Dgkg/Prkcb/Inpp5j/Pip5k1b/Dgkb	14
KEGG	mmu00532	Glycosaminoglycan biosynthesis - chondroitin sulfate / dermatan sulfate	4/951	22/4976	0.629738768189942	0.999999999998803	Chst7/Dse/Chst13/Ust	4
KEGG	mmu05200	Pathways in cancer	56/951	303/4976	0.637258522944249	0.999999999998803	Dcc/Hgf/Ar/Rxrg/Flt3/Igf1/Lef1/Fgf12/Pik3r5/Wnt2b/Lama4/Col4a4/Runx1t1/Gli1/Fgf20/Ctnna3/Fas/Csf3r/Rac2/Fgf18/Fgf7/Pgf/Csf1r/Vegfc/Fgf14/Tgfb2/Wnt16/Mapk10/Fgf22/Pdgfrb/Mmp2/Lamc3/Bmp4/Nras/Apc2/Nos2/Fasl/Wnt10b/Flt3l/Fgf1/Bmp2/Fgf13/Lama2/Wnt8a/Fgfr1/Ptch2/Pik3cg/Col4a6/Prkcb/Tgfb3/Col4a1/Wnt10a/Pparg/Hhip/Vegfa/Tgfbr2	56
KEGG	mmu00740	Riboflavin metabolism	2/951	11/4976	0.651207046276906	0.999999999998803	Tyr/Enpp1	2
KEGG	mmu04520	Adherens junction	13/951	73/4976	0.659105853470063	0.999999999998803	Was/Lef1/Snai1/Ptprm/Ctnna3/Pvrl3/Actn3/Rac2/Fyn/Ptprb/Fgfr1/Ptpn1/Tgfbr2	13
KEGG	mmu04914	Progesterone-mediated oocyte maturation	14/951	80/4976	0.688300739275085	0.999999999998803	Adcy8/Igf1/Pik3r5/Ccna1/Pde3a/Mapk10/Pde3b/Adcy5/Adcy4/Gnai1/Adcy1/Adcy7/Pik3cg/Rps6ka6	14
KEGG	mmu00534	Glycosaminoglycan biosynthesis - heparan sulfate / heparin	4/951	24/4976	0.700374299772253	0.999999999998803	Hs6st3/Ndst3/Hs3st5/Hs6st2	4
KEGG	mmu05214	Glioma	11/951	65/4976	0.722251691314341	0.999999999998803	Igf1/Pik3r5/Pdgfrb/Nras/Shc2/Calm1/Shc4/Pik3cg/Prkcb/Camk2b/Camk2a	11
KEGG	mmu00410	beta-Alanine metabolism	3/951	20/4976	0.765726133783091	0.999999999998803	Abat/Cndp1/Aoc3	3
KEGG	mmu05210	Colorectal cancer	10/951	62/4976	0.773214157271885	0.999999999998803	Dcc/Lef1/Pik3r5/Rac2/Tgfb2/Mapk10/Apc2/Pik3cg/Tgfb3/Tgfbr2	10
KEGG	mmu00750	Vitamin B6 metabolism	1/951	7/4976	0.773658015575097	0.999999999998803	Aox2	1
KEGG	mmu04150	mTOR signaling pathway	8/951	51/4976	0.785586336773187	0.999999999998803	Igf1/Pik3r5/Pgf/Vegfc/Pik3cg/Eif4e1b/Rps6ka6/Vegfa	8
KEGG	mmu04320	Dorso-ventral axis formation	3/951	21/4976	0.794903296531599	0.999999999998803	Fmn2/Ets1/Notch4	3
KEGG	mmu04966	Collecting duct acid secretion	3/951	21/4976	0.794903296531599	0.999999999998803	Atp6v0d2/Atp6v1c2/Car2	3
KEGG	mmu05014	Amyotrophic lateral sclerosis (ALS)	8/951	52/4976	0.803860928687463	0.999999999998803	Nefm/Casp12/Casp1/Gria2/Chp2/Nefl/Tnf/Grin2a	8
KEGG	mmu05212	Pancreatic cancer	11/951	70/4976	0.809092659015218	0.999999999998803	Pik3r5/Rac2/Pgf/Vegfc/Tgfb2/Mapk10/Arhgef6/Pik3cg/Tgfb3/Vegfa/Tgfbr2	11
KEGG	mmu05216	Thyroid cancer	4/951	28/4976	0.811229688346891	0.999999999998803	Rxrg/Lef1/Nras/Pparg	4
KEGG	mmu05160	Hepatitis C	19/951	117/4976	0.819995726440289	0.999999999998803	Cldn11/Cldn5/Pik3r5/Ifit1/Cldn19/Oas2/Mapk10/Nras/Oas1b/Ppp2r2c/Oas1a/Oas3/Tnf/Pik3cg/Irf7/Cldn8/Cldn10/Cldn20/Nr1h3	19
KEGG	mmu00040	Pentose and glucuronate interconversions	3/951	22/4976	0.820981906269755	0.999999999998803	Ugt1a6b/Ugt1a7c/Xylb	3
KEGG	mmu04710	Circadian rhythm	3/951	22/4976	0.820981906269755	0.999999999998803	Arntl/Per1/Per2	3
KEGG	mmu04920	Adipocytokine signaling pathway	10/951	66/4976	0.836777120702483	0.999999999998803	Rxrg/Lepr/Mapk10/Acsl6/Irs1/Tnf/Cd36/Acacb/Lep/Npy	10
KEGG	mmu04330	Notch signaling pathway	7/951	48/4976	0.838131679559533	0.999999999998803	Dtx1/Rbpjl/Mfng/Notch4/Aph1c/Dtx4/Dll4	7
KEGG	mmu04910	Insulin signaling pathway	21/951	131/4976	0.846923321947141	0.999999999998803	Gys2/Pik3r5/Prkar1b/Pde3a/Mapk10/Inpp5d/Irs1/Pde3b/Nras/Ppp1r3a/Pygm/Ppp1r3b/Shc2/Calm1/Shc4/Socs2/Pik3cg/Eif4e1b/Acacb/Phkg1/Ptpn1	21
KEGG	mmu00920	Sulfur metabolism	1/951	9/4976	0.852012068655569	0.999999999998803	Chst13	1
KEGG	mmu05215	Prostate cancer	13/951	85/4976	0.852180121973671	0.999999999998803	Creb3l1/Ar/Igf1/Lef1/Pik3r5/Creb5/Pdgfd/Pdgfrb/Nras/Fgfr1/Creb3l3/Pik3cg/Insrr	13
KEGG	mmu00250	Alanine, aspartate and glutamate metabolism	4/951	30/4976	0.852647404638049	0.999999999998803	Aspa/Gfpt2/Abat/Adssl1	4
KEGG	mmu04621	NOD-like receptor signaling pathway	8/951	56/4976	0.865290150407204	0.999999999998803	Naip5/Nlrp1a/Casp1/Mapk10/Naip6/Naip7/Tnf/Cxcl2	8
KEGG	mmu03450	Non-homologous end-joining	1/951	10/4976	0.880346379649842	0.999999999998803	Fen1	1
KEGG	mmu00650	Butanoate metabolism	3/951	25/4976	0.882843212116422	0.999999999998803	Abat/Bdh2/Hmgcs2	3
KEGG	mmu05211	Renal cell carcinoma	10/951	70/4976	0.885619682120047	0.999999999998803	Hgf/Pik3r5/Pgf/Vegfc/Tgfb2/Nras/Ets1/Pik3cg/Tgfb3/Vegfa	10
KEGG	mmu00561	Glycerolipid metabolism	6/951	46/4976	0.897549961300349	0.999999999998803	Agpat4/Pnliprp2/Ppap2b/Mboat2/Dgkg/Dgkb	6
KEGG	mmu05219	Bladder cancer	5/951	40/4976	0.903925422951107	0.999999999998803	Pgf/Vegfc/Mmp2/Nras/Vegfa	5
KEGG	mmu04114	Oocyte meiosis	15/951	104/4976	0.916251324428609	0.999999999998803	Adcy8/Ar/Igf1/Chp2/Adcy5/Adcy4/Adcy1/Calm1/Itpr1/Ywhag/Adcy7/Rec8/Camk2b/Rps6ka6/Camk2a	15
KEGG	mmu04977	Vitamin digestion and absorption	2/951	20/4976	0.918099177599326	0.999999999998803	Folh1/Cubn	2
KEGG	mmu00562	Inositol phosphate metabolism	7/951	55/4976	0.922930767178	0.999999999998803	Plcb2/Inpp4b/Plcb1/Itpka/Pik3cg/Inpp5j/Pip5k1b	7
KEGG	mmu04962	Vasopressin-regulated water reabsorption	5/951	42/4976	0.925209625520578	0.999999999998803	Creb3l1/Creb5/Aqp4/Dync1i1/Creb3l3	5
KEGG	mmu05100	Bacterial invasion of epithelial cells	9/951	69/4976	0.931635703747382	0.999999999998803	Was/Elmo1/Pik3r5/Hcls1/Ctnna3/Dnm1/Shc2/Shc4/Pik3cg	9
KEGG	mmu04210	Apoptosis	11/951	82/4976	0.933844762824453	0.999999999998803	Csf2rb2/Casp12/Pik3r5/Csf2rb/Fas/Prkar1b/Chp2/Tnfsf10/Fasl/Tnf/Pik3cg	11
KEGG	mmu00860	Porphyrin and chlorophyll metabolism	3/951	29/4976	0.935497248125184	0.999999999998803	Cp/Ugt1a6b/Ugt1a7c	3
KEGG	mmu05221	Acute myeloid leukemia	7/951	57/4976	0.938618119613153	0.999999999998803	Flt3/Lef1/Pik3r5/Runx1t1/Ccna1/Nras/Pik3cg	7
KEGG	mmu01040	Biosynthesis of unsaturated fatty acids	2/951	22/4976	0.942075690961178	0.999999999998803	Acaa1b/Scd3	2
KEGG	mmu00770	Pantothenate and CoA biosynthesis	1/951	14/4976	0.948888711522142	0.999999999998803	Enpp1	1
KEGG	mmu00900	Terpenoid backbone biosynthesis	1/951	14/4976	0.948888711522142	0.999999999998803	Hmgcs2	1
KEGG	mmu00983	Drug metabolism - other enzymes	4/951	38/4976	0.949910576277772	0.999999999998803	Nat3/Ugt1a6b/Cyp2a4/Ugt1a7c	4
KEGG	mmu05213	Endometrial cancer	6/951	52/4976	0.949991568092795	0.999999999998803	Lef1/Pik3r5/Ctnna3/Nras/Apc2/Pik3cg	6
KEGG	mmu00640	Propanoate metabolism	3/951	31/4976	0.952675406644088	0.999999999998803	Acss3/Abat/Acacb	3
KEGG	mmu00564	Glycerophospholipid metabolism	9/951	73/4976	0.955383583798874	0.999999999998803	Agpat4/Pla2g2e/Pla2g2f/Pla2g4e/Ppap2b/Mboat2/Dgkg/Dgkb/Gpd1	9
KEGG	mmu05220	Chronic myeloid leukemia	9/951	73/4976	0.955383583798874	0.999999999998803	Pik3r5/Tgfb2/Nras/Shc2/Shc4/Pik3cg/Gab2/Tgfb3/Tgfbr2	9
KEGG	mmu00511	Other glycan degradation	1/951	16/4976	0.966604505626775	0.999999999998803	Neu2	1
KEGG	mmu03410	Base excision repair	3/951	34/4976	0.970612564034728	0.999999999998803	Neil2/Parp3/Fen1	3
KEGG	mmu05222	Small cell lung cancer	10/951	84/4976	0.972527453772158	0.999999999998803	Rxrg/Pik3r5/Lama4/Col4a4/Lamc3/Nos2/Lama2/Pik3cg/Col4a6/Col4a1	10
KEGG	mmu00531	Glycosaminoglycan degradation	1/951	17/4976	0.973007553035835	0.999999999998803	Hpse2	1
KEGG	mmu04012	ErbB signaling pathway	10/951	85/4976	0.975424002173052	0.999999999998803	Pik3r5/Mapk10/Nras/Shc2/Shc4/Pik3cg/Nrg4/Prkcb/Camk2b/Camk2a	10
KEGG	mmu00100	Steroid biosynthesis	1/951	18/4976	0.978183963010209	0.999999999998803	Soat2	1
KEGG	mmu00071	Fatty acid degradation	4/951	44/4976	0.979266660314227	0.999999999998803	Acaa1b/Cyp4a30b/Cyp4a32/Acsl6	4
KEGG	mmu00310	Lysine degradation	4/951	45/4976	0.982188595166043	0.999999999998803	Aadat/Pipox/Ogdhl/Colgalt2	4
KEGG	mmu05223	Non-small cell lung cancer	5/951	54/4976	0.985471068785047	0.999999999998803	Rxrg/Pik3r5/Nras/Pik3cg/Prkcb	5
KEGG	mmu04722	Neurotrophin signaling pathway	15/951	128/4976	0.991502480991303	0.999999999998803	Pik3r5/Ntrk3/Mapk10/Irs1/Nras/Fasl/Shc2/Ntrk2/Calm1/Shc4/Ywhag/Pik3cg/Camk2b/Rps6ka6/Camk2a	15
KEGG	mmu05012	Parkinson's disease	15/951	128/4976	0.991502480991303	0.999999999998803	Slc18a2/Ube2l6/Lrrk2/Cox6a2/Uchl1/Ndufa13/Ube2l3/Gm10705/Cox8b/ATP8/ND2/ND4L/Sncaip/Cox7a1/ND4	15
KEGG	mmu00280	Valine, leucine and isoleucine degradation	4/951	50/4976	0.991814964515547	0.999999999998803	Acaa1b/Abat/Aox2/Hmgcs2	4
KEGG	mmu05010	Alzheimer's disease	21/951	168/4976	0.992253343254469	0.999999999998803	Mme/Casp12/Fas/Cacna1c/Chp2/Ryr3/Plcb2/Cox6a2/Atp2a3/Plcb1/Calm1/Itpr1/Cacna1s/Ndufa13/Tnf/Aph1c/Grin2a/Atp2a1/Cox8b/ATP8/Cox7a1	21
KEGG	mmu00051	Fructose and mannose metabolism	2/951	34/4976	0.99346105800722	0.999999999998803	Mtmr7/Pfkfb3	2
KEGG	mmu00052	Galactose metabolism	1/951	24/4976	0.993925078306126	0.999999999998803	B4galt2	1
KEGG	mmu04146	Peroxisome	7/951	76/4976	0.994606911810932	0.999999999998803	Acaa1b/Pipox/Acsl6/Nos2/Acox2/Abcd2/Pxmp2	7
KEGG	mmu00563	Glycosylphosphatidylinositol(GPI)-anchor biosynthesis	1/951	25/4976	0.995091728251779	0.999999999998803	Pigz	1
KEGG	mmu00520	Amino sugar and nucleotide sugar metabolism	3/951	47/4976	0.996712745894724	0.999999999998803	Gfpt2/Npl/Chil1	3
KEGG	mmu00510	N-Glycan biosynthesis	3/951	48/4976	0.997240888304367	0.999999999998803	Alg2/B4galt2/Man1c1	3
KEGG	mmu04144	Endocytosis	25/951	205/4976	0.997385528611568	0.999999999998803	Fgfr4/H2-Q7/H2-Q8/H2-Q6/Acap1/Ccr5/Kdr/Il2rb/Arap3/Cxcr4/Csf1r/Tgfb2/H2-T24/Dnm1/H2-Q2/Dab2/Flt1/Psd2/Tgfb3/Rab22a/Pip5k1b/H2-Q10/Il2rg/Mvb12b/Tgfbr2	25
KEGG	mmu00620	Pyruvate metabolism	2/951	39/4976	0.997458396863809	0.999999999998803	Acot12/Acacb	2
KEGG	mmu00480	Glutathione metabolism	3/951	50/4976	0.99806072275791	0.999999999998803	Gpx7/Gpx3/Mgst1	3
KEGG	mmu00020	Citrate cycle (TCA cycle)	1/951	30/4976	0.998311289389095	0.999999999998803	Ogdhl	1
KEGG	mmu05016	Huntington's disease	19/951	174/4976	0.998951769422634	0.999999999998803	Creb3l1/Dnah3/Grm1/Creb5/Dnah2/Plcb2/Cox6a2/Dlg4/Hip1/Plcb1/Itpr1/Ndufa13/Creb3l3/Dnaic2/Grm5/Cox8b/ATP8/Pparg/Cox7a1	19
KEGG	mmu04115	p53 signaling pathway	4/951	64/4976	0.999184010862407	0.999999999998803	Igf1/Fas/Igfbp3/Serpine1	4
KEGG	mmu04130	SNARE interactions in vesicular transport	1/951	34/4976	0.999281411208633	0.999999999998803	Stx1b	1
KEGG	mmu03030	DNA replication	1/951	35/4976	0.999419690840481	0.999999999998803	Fen1	1
KEGG	mmu00190	Oxidative phosphorylation	11/951	128/4976	0.99973900674671	0.999999999998803	Atp6v0d2/Cox6a2/Atp6v1c2/Ndufa13/Atp12a/Cox8b/ATP8/ND2/ND4L/Cox7a1/ND4	11
KEGG	mmu00010	Glycolysis / Gluconeogenesis	2/951	52/4976	0.999795348628383	0.999999999998803	Eno2/Pgam2	2
KEGG	mmu00970	Aminoacyl-tRNA biosynthesis	1/951	42/4976	0.999870184860974	0.999999999998803	Pars2	1
KEGG	mmu03018	RNA degradation	3/951	66/4976	0.999894529953411	0.999999999998803	Lsm5/Eno2/C1d	3
KEGG	mmu04142	Lysosome	8/951	117/4976	0.999961023534499	0.999999999998803	Atp6v0d2/Napsa/Ctsk/Dnase2b/Arsg/Ctsw/Laptm5/Ctss	8
KEGG	mmu03010	Ribosome	4/951	88/4976	0.99998837248684	0.999999999998803	Rpl29/Rpl39l/Rps27a/Rpl3l	4
KEGG	mmu03015	mRNA surveillance pathway	2/951	77/4976	0.999998628673689	0.999999999998803	Papolb/Ppp2r2c	2
KEGG	mmu00240	Pyrimidine metabolism	3/951	92/4976	0.999999266612547	0.999999999998803	Nt5c1a/Cmpk2/Nt5e	3
KEGG	mmu04120	Ubiquitin mediated proteolysis	7/951	134/4976	0.999999459022153	0.999999999998803	Ube2ql1/Fbxo2/Ube2l6/Klhl13/Aire/Ube2l3/Gm10705	7
KEGG	mmu03008	Ribosome biogenesis in eukaryotes	1/951	72/4976	0.999999793710505	0.999999999998803	Rrp7a	1
KEGG	mmu04141	Protein processing in endoplasmic reticulum	8/951	160/4976	0.999999970324894	0.999999999998803	Fbxo2/Casp12/Dnajc5/Mapk10/Lman1l/Erp29/Man1c1/Hsph1	8
KEGG	mmu04110	Cell cycle	4/951	121/4976	0.999999976837654	0.999999999998803	Ccna1/Tgfb2/Ywhag/Tgfb3	4
KEGG	mmu01100	Metabolic pathways	131/951	1032/4976	0.999999999634889	0.999999999998803	Ak5/Gatm/Acaa1b/Tyr/Tyrp1/Pon1/Atp6v0d2/Nt5c1a/Arg2/Cyp2j8/Ugt8a/Cyp4f40/Cyp2e1/Agpat4/Tph2/Cyp2c65/Tph1/Aldh1a2/Tpo/Agmat/Gcnt4/Cyp4a30b/B3galnt1/Nos3/Pnliprp2/Gfpt2/Smpd3/Cmpk2/Cd38/Acss3/Pla2g2e/Wbscr17/Ndst3/Galnt16/Cyp2c55/Ptgds/St6galnac4/Uroc1/St8sia5/St3gal6/Nat3/Cyp4a32/Hdc/Cyp4f18/Abat/Aadat/Bdh2/Pla2g2f/Sardh/Gcnt1/St6galnac5/Ltc4s/Hgd/Plcb2/Ckb/Pipox/Fut4/Amy1/Cox6a2/Acer1/Acsl6/Aox2/…	131
KEGG	mmu03040	Spliceosome	1/951	122/4976	0.999999999995954	0.999999999998803	Lsm5	1
KEGG	mmu03013	RNA transport	2/951	144/4976	0.999999999998803	0.999999999998803	Eef1a2/Eif4e1b	2
